# Supplementary material for: Host-dependent nitrogen recycling as a mechanism of symbiont control in Aiptasia
Source: PLoS Genet. 2019 Jun 24;15(6):e1008189. doi: 10.1371/journal.pgen.1008189 (PMC6611638; doi:10.1371/journal.pgen.1008189)
Supplement: S1 Table — Note: qval, b, seb_b, and var_b are the values extracted from Sleuth, which indicate the statistical significance and level of differential expression of the corresponding gene. up/down indicates upregulation/downregulation of the gene in symbiotic anemones in the comparison with aposymbiotic ones. diff indicates statistically significant expression change, which was assigned when the corresponding qval < 0.05. (XLSX) [file pgen.1008189.s005.xlsx]

## Sheet: all_tabulated
S1 Table Random effects meta-analysis across four independent datasets
Note: qval, b, seb_b, and var_b are the values extracted from Sleuth, which indicate the statistical significance and level of differential expression of the corresponding gene
up/down indicates upregulation/downregulation of the gene in symbiotic anemones in the comparison with aposymbiotic ones
diff indicates statistically significant expression change, which was assigned when the corresponding qval < 0.05
					YL				EML				EML_36				SB				Individual analysis						W					W x T					W x T^2					W^2
Gene	Annotation	GO	KO	KEGG map	qval	b	se_b	var_b	qval	b	se_b	var_b	qval	b	se_b	var_b	qval	b	se_b	var_b	YL	EML	EML_36	SB		Samples with data	YL	EML	EML_36	SB	sum	YL	EML	EML_36	SB	sum	YL	EML	EML_36	SB	sum	YL	EML	EML_36	SB	sum	Q	C	tau^2
AIPGENE1554	Steroid 17-alpha-hydroxylase/17,20 lyase OS=Oncorhynchus mykiss GN=cyp17a1 PE=2 SV=1	GO:0003674,GO:0003824,GO:0004497,GO:0004508,GO:0005488,GO:0005506,GO:0005575,GO:0006629,GO:0006694,GO:0008150,GO:0008152,GO:0008202,GO:0008395,GO:0008610,GO:0009058,GO:0016020,GO:0016491,GO:0016705,GO:0016829,GO:0016830,GO:0016832,GO:0020037,GO:0043167,GO:0043169,GO:0044238,GO:0044699,GO:0044710,GO:0044711,GO:0046872,GO:0046906,GO:0046914,GO:0047442,GO:0055114,GO:0071704,GO:0097159,GO:1901360,GO:…	K07408	map00140,map00380,map00830,map00980,map01100,map04913,map05204	1.07323e-49	3.04665	0.198635	0.236735	5.50944e-15	4.01315	0.483031	0.933274	2.12777e-19	2.44045	0.25553	0.195886	2.97187e-11	3.19273	0.456794	0.834644	diff_up	diff_up	diff_up	diff_up		4	4.22413	1.0715	5.10501	1.19812	11.5987	12.8695	4.30008	12.4585	3.82526	33.4533	39.2088	17.2569	30.4044	12.2131	99.0831	17.8433	1.1481	26.0611	1.43548	46.4879	2.59644	7.59073	0
AIPGENE2904					5.04585e-07	-1.64111	0.283109	0.480905	6.9378e-06	-1.77067	0.356954	0.509666	0.388053	-1.34598	0.794322	1.89284	3.55069e-63	-1.87835	0.109741	0.0481723	diff_down	diff_down	down	diff_down		4	2.07941	1.96207	0.528306	20.7588	25.3286	-3.41254	-3.47419	-0.711086	-38.9923	-46.5901	5.60035	6.15166	0.957105	73.2411	85.9502	4.32396	3.84972	0.279107	430.928	439.381	0.251146	7.98137	0
AIPGENE3594	Melanotransferrin OS=Oryctolagus cuniculus GN=Mfi2 PE=2 SV=1	GO:0000041,GO:0003674,GO:0005488,GO:0005506,GO:0005575,GO:0005576,GO:0005886,GO:0006810,GO:0006811,GO:0006812,GO:0006826,GO:0006873,GO:0006875,GO:0006879,GO:0008150,GO:0008199,GO:0009987,GO:0016020,GO:0019725,GO:0030001,GO:0030003,GO:0031225,GO:0042592,GO:0043167,GO:0043169,GO:0044425,GO:0044464,GO:0044699,GO:0044763,GO:0044765,GO:0046872,GO:0046914,GO:0046916,GO:0048878,GO:0050801,GO:0051234,GO:…			0.504277	-0.242385	0.195147	0.228495	0.00124075	-0.693753	0.18907	0.14299	3.17748e-15	-0.694453	0.0820976	0.02022	5.05781e-41	-0.919033	0.0668072	0.0178528	down	diff_down	diff_down	diff_down		4	4.37646	6.99348	49.4559	56.0136	116.839	-1.06079	-4.85175	-34.3448	-51.4784	-91.7357	0.257119	3.36591	23.8509	47.3104	74.7843	19.1534	48.9088	2445.89	3137.53	5651.48	2.75855	68.4699	0
AIPGENE3800	Probable phenylalanine-4-hydroxylase 1 OS=Caenorhabditis elegans GN=pah-1 PE=1 SV=2	GO:0000003,GO:0003674,GO:0003824,GO:0004497,GO:0004505,GO:0004510,GO:0005488,GO:0005506,GO:0005515,GO:0006082,GO:0006520,GO:0006558,GO:0006559,GO:0006568,GO:0006569,GO:0006570,GO:0006571,GO:0006576,GO:0006582,GO:0006586,GO:0006725,GO:0006807,GO:0006950,GO:0006979,GO:0008150,GO:0008152,GO:0008340,GO:0008652,GO:0009056,GO:0009058,GO:0009063,GO:0009072,GO:0009073,GO:0009074,GO:0009095,GO:0009308,GO:…	K00500	map00360,map00400,map01100,map01230	7.71549e-14	-0.869144	0.106562	0.0681323	1.52792e-21	-1.47233	0.146875	0.0862886	7.88103e-33	-1.25375	0.101084	0.030654	6.96723e-58	-1.57403	0.0961151	0.0369525	diff_down	diff_down	diff_down	diff_down		4	14.6773	11.589	32.6221	27.0618	85.9503	-12.7567	-17.0629	-40.9	-42.5961	-113.316	11.0874	25.1222	51.2785	67.0475	154.536	215.424	134.305	1064.2	732.34	2146.27	5.14169	60.9792	0.0351217
AIPGENE3833					1.93562e-49	4.45342	0.291188	0.508743	8.93779e-17	3.89725	0.442213	0.78221	2.85355e-16	5.17031	0.591129	1.0483	4.24485e-05	2.59049	0.585601	1.37172	diff_up	diff_up	diff_up	diff_up		4	1.96563	1.27843	0.953924	0.729014	4.927	8.75377	4.98235	4.93208	1.8885	20.5567	38.9842	19.4174	25.5004	4.89215	88.7941	3.8637	1.63438	0.90997	0.531462	6.93951	3.02627	3.51853	0.00746654
AIPGENE3906	Sodium- and chloride-dependent GABA transporter 3 OS=Homo sapiens GN=SLC6A11 PE=2 SV=1	GO:0001505,GO:0003674,GO:0005215,GO:0005283,GO:0005326,GO:0005328,GO:0005332,GO:0005342,GO:0005343,GO:0005416,GO:0005488,GO:0005575,GO:0005737,GO:0005886,GO:0005887,GO:0006810,GO:0006811,GO:0006820,GO:0006836,GO:0006865,GO:0007154,GO:0007267,GO:0007268,GO:0007269,GO:0007420,GO:0008028,GO:0008150,GO:0008324,GO:0008509,GO:0008514,GO:0009987,GO:0015075,GO:0015077,GO:0015081,GO:0015171,GO:0015185,GO:…			1.16434e-28	5.70137	0.488099	1.42944	5.45547e-55	5.93702	0.369478	0.546055	3.30978e-61	5.19839	0.307422	0.283526	3.62788e-91	5.36076	0.260597	0.271644	diff_up	diff_up	diff_up	diff_up		4	0.699574	1.83132	3.52702	3.6813	9.73921	3.98853	10.8726	18.3348	19.7345	52.9305	22.7401	64.5507	95.3116	105.792	288.395	0.489403	3.35373	12.4399	13.5519	29.8349	0.728922	6.67582	0
AIPGENE4137					1.58927e-66	2.38015	0.134453	0.108466	4.16748e-90	3.38833	0.164722	0.108534	1.8146e-69	3.49167	0.193933	0.11283	1.69336e-72	4.04323	0.220457	0.194405	diff_up	diff_up	diff_up	diff_up		4	9.21947	9.21371	8.86289	5.14391	32.44	21.9437	31.2191	30.9462	20.798	104.907	52.2291	105.781	108.054	84.0913	350.155	84.9986	84.8925	78.5508	26.4598	274.902	10.898	23.9658	0.329554
AIPGENE4821	Gamma-butyrobetaine dioxygenase OS=Pongo abelii GN=BBOX1 PE=2 SV=1	GO:0003674,GO:0003824,GO:0005488,GO:0005506,GO:0005575,GO:0005737,GO:0006082,GO:0006577,GO:0006578,GO:0006807,GO:0008150,GO:0008152,GO:0008270,GO:0008336,GO:0009058,GO:0009437,GO:0009987,GO:0016053,GO:0016491,GO:0016705,GO:0016706,GO:0019752,GO:0032787,GO:0034641,GO:0043167,GO:0043169,GO:0043436,GO:0044237,GO:0044249,GO:0044271,GO:0044281,GO:0044283,GO:0044424,GO:0044464,GO:0044699,GO:0044710,GO:…	K00471	map00310	2.70744e-20	-1.217	0.123515	0.0915361	3.89851e-08	-0.894967	0.149972	0.0899659	8.9098e-18	-0.80311	0.0878494	0.0231526	2.19043e-41	-1.07975	0.0781375	0.0244219	diff_down	diff_down	diff_down	diff_down		4	10.9247	11.1153	43.1917	40.9469	106.179	-13.2953	-9.94785	-34.6877	-44.2122	-102.143	16.1804	8.90299	27.8581	47.738	100.679	119.348	123.551	1865.53	1676.65	3785.07	2.41844	70.5304	0
AIPGENE7947	DNA replication complex GINS protein SLD5 OS=Rattus norvegicus GN=Gins4 PE=2 SV=1	GO:0005575,GO:0005634,GO:0005737,GO:0006139,GO:0006259,GO:0006260,GO:0006725,GO:0006807,GO:0008150,GO:0008152,GO:0009058,GO:0009059,GO:0009987,GO:0034641,GO:0034645,GO:0043170,GO:0043226,GO:0043227,GO:0043229,GO:0043231,GO:0044237,GO:0044238,GO:0044249,GO:0044260,GO:0044424,GO:0044464,GO:0046483,GO:0071704,GO:0090304,GO:1901360,GO:1901576			1.4823e-15	0.886375	0.10251	0.06305	2.80202e-07	0.996147	0.17765	0.126238	7.2627e-25	1.00677	0.0931482	0.0260297	2.38039e-11	0.713234	0.101572	0.0412674	diff_up	diff_up	diff_up	diff_up		4	15.8604	7.92157	38.4176	24.2322	86.4318	14.0583	7.89105	38.6777	17.2832	77.9103	12.4609	7.86064	38.9396	12.327	71.5882	251.553	62.7513	1475.91	587.2	2377.42	1.35923	58.9255	0
AIPGENE9027	Zinc metalloproteinase nas-15 OS=Caenorhabditis elegans GN=nas-15 PE=2 SV=2	GO:0003674,GO:0003824,GO:0004175,GO:0004222,GO:0005488,GO:0005575,GO:0005576,GO:0006508,GO:0008150,GO:0008152,GO:0008233,GO:0008237,GO:0008270,GO:0016787,GO:0019538,GO:0043167,GO:0043169,GO:0043170,GO:0044238,GO:0046872,GO:0046914,GO:0070011,GO:0071704	K08606	map04974	9.55485e-05	-0.991222	0.21058	0.266064	4.07059e-12	-1.81819	0.245208	0.240507	6.40654e-20	-1.40765	0.145454	0.0634706	8.24483e-24	-1.8793	0.180629	0.130508	diff_down	diff_down	diff_down	diff_down		4	3.7585	4.15788	15.7553	7.66238	31.3341	-3.72551	-7.5598	-22.1781	-14.3999	-47.8633	3.6928	13.7451	31.219	27.0618	75.7188	14.1263	17.2879	248.23	58.7121	338.357	2.60689	20.5357	0
AIPGENE9742	6-phosphofructo-2-kinase/fructose-2,6-bisphosphatase 2 OS=Homo sapiens GN=PFKFB2 PE=1 SV=2	GO:0000166,GO:0001882,GO:0001883,GO:0002791,GO:0002793,GO:0003674,GO:0003824,GO:0003873,GO:0004331,GO:0005488,GO:0005515,GO:0005524,GO:0005575,GO:0005737,GO:0005829,GO:0005975,GO:0005996,GO:0006000,GO:0006003,GO:0006006,GO:0006007,GO:0006082,GO:0006089,GO:0006090,GO:0006091,GO:0006096,GO:0006109,GO:0006793,GO:0006796,GO:0008150,GO:0008152,GO:0008443,GO:0009056,GO:0009743,GO:0009746,GO:0009749,GO:…	K01103,K19029	map00051,map04066,map04152,map04919	5.96106e-22	0.992485	0.0968284	0.0562545	3.31137e-10	1.28586	0.190186	0.144683	2.02772e-27	1.12048	0.0987322	0.0292441	1.70181e-27	1.20956	0.107938	0.0466021	diff_up	diff_up	diff_up	diff_up		4	17.7764	6.91167	34.1949	21.4583	80.3412	17.6428	8.88743	38.3148	25.9551	90.8	17.5102	11.428	42.931	31.3942	103.263	315.999	47.7712	1169.29	460.457	1993.52	0.642976	55.528	0
AIPGENE10150	Uricase OS=Sus scrofa GN=UOX PE=2 SV=3	GO:0003674,GO:0003824,GO:0004846,GO:0005575,GO:0005777,GO:0006082,GO:0006139,GO:0006144,GO:0006725,GO:0006807,GO:0008150,GO:0008152,GO:0009056,GO:0009112,GO:0009987,GO:0016491,GO:0016661,GO:0016663,GO:0019439,GO:0019628,GO:0034641,GO:0042579,GO:0043226,GO:0043227,GO:0043229,GO:0043231,GO:0044237,GO:0044238,GO:0044248,GO:0044270,GO:0044281,GO:0044282,GO:0044424,GO:0044444,GO:0044464,GO:0044699,GO:…	K00365	map00230,map00232,map01100,map01120	5.94148e-12	-1.59162	0.209953	0.264483	3.87951e-17	-1.37454	0.154237	0.0951561	2.68871e-31	-1.36605	0.112763	0.0381467	1.22612e-63	-1.86334	0.108463	0.0470565	diff_down	diff_down	diff_down	diff_down		4	3.78097	10.5091	26.2146	21.2511	61.7557	-6.01785	-14.4451	-35.8104	-39.5979	-95.8713	9.57813	19.8554	48.9188	73.7842	152.137	14.2957	110.44	687.206	451.607	1263.55	3.3032	41.2952	0.00734228
AIPGENE10903	Phospholipase/Carboxylesterase OS=Pseudonocardia dioxanivorans (strain ATCC 55486 / DSM 44775 / JCM 13855 / CB1190) GN=Psed_5854 PE=4 SV=1	GO:0003674,GO:0003824,GO:0008150,GO:0008152,GO:0016787			3.19084e-34	-2.03729	0.159711	0.153045	5.20585e-25	-2.68249	0.247882	0.245782	3.11126e-09	-1.82446	0.276911	0.230039	1.93268e-20	-2.08649	0.217123	0.18857	diff_down	diff_down	diff_down	diff_down		4	6.53402	4.06865	4.34708	5.30308	20.2528	-13.3117	-10.9141	-7.93107	-11.0648	-43.2217	27.1198	29.277	14.4699	23.0866	93.9533	42.6935	16.5539	18.8971	28.1227	106.267	1.71362	15.0058	0
AIPGENE11861	StAR-related lipid transfer protein 9 OS=Homo sapiens GN=STARD9 PE=1 SV=3	GO:0000166,GO:0000226,GO:0001882,GO:0001883,GO:0003674,GO:0003774,GO:0003777,GO:0003824,GO:0005488,GO:0005515,GO:0005524,GO:0005575,GO:0005634,GO:0005737,GO:0005794,GO:0005814,GO:0005856,GO:0005871,GO:0005875,GO:0006461,GO:0006928,GO:0006996,GO:0007010,GO:0007017,GO:0007018,GO:0007051,GO:0008017,GO:0008092,GO:0008150,GO:0008152,GO:0008289,GO:0009987,GO:0015631,GO:0016043,GO:0016462,GO:0016787,GO:…			4.69057e-13	0.81135	0.10243	0.0629509	9.06871e-14	1.49311	0.188036	0.141429	2.24305e-38	1.22551	0.0913871	0.0250548	9.68814e-10	1.09476	0.169617	0.11508	diff_up	diff_up	diff_up	diff_up		4	15.8854	7.07066	39.9125	8.68962	71.5582	12.8886	10.5573	48.9134	9.51302	81.8723	10.4572	15.7631	59.944	10.4144	96.5788	252.346	49.9943	1593.01	75.5094	1970.86	2.90583	44.0162	0
AIPGENE13783	Neuroblastoma-amplified sequence OS=Danio rerio GN=nbas PE=2 SV=1	GO:0000184,GO:0000956,GO:0006139,GO:0006401,GO:0006402,GO:0006725,GO:0006807,GO:0008150,GO:0008152,GO:0009056,GO:0009057,GO:0009892,GO:0009894,GO:0009895,GO:0009987,GO:0010605,GO:0016070,GO:0016071,GO:0019219,GO:0019222,GO:0019439,GO:0031323,GO:0031324,GO:0031329,GO:0031330,GO:0034641,GO:0034655,GO:0043170,GO:0044237,GO:0044238,GO:0044248,GO:0044260,GO:0044265,GO:0044270,GO:0045934,GO:0046483,GO:…	K00544	map00260,map00270,map01100	1.69243e-05	-2.0382	0.400441	0.962116	4.87289e-24	-2.01461	0.189943	0.144313	3.79114e-24	-1.99569	0.18741	0.105368	4.53761e-65	-1.77934	0.10243	0.0419676	diff_down	diff_down	diff_down	diff_down		4	1.03938	6.92937	9.49056	23.8279	41.2872	-2.11846	-13.96	-18.9402	-42.3981	-77.4167	4.31785	28.1238	37.7988	75.4407	145.681	1.0803	48.0162	90.0708	567.77	706.937	0.519005	24.1648	0
AIPGENE13828	Long chain acyl-CoA synthetase 8 OS=Arabidopsis thaliana GN=LACS8 PE=1 SV=1	GO:0000166,GO:0001676,GO:0001882,GO:0001883,GO:0003674,GO:0003824,GO:0004467,GO:0005488,GO:0005524,GO:0005575,GO:0005783,GO:0005794,GO:0006082,GO:0006629,GO:0006631,GO:0008150,GO:0008152,GO:0009526,GO:0009941,GO:0009987,GO:0015645,GO:0016874,GO:0016877,GO:0017076,GO:0019752,GO:0030554,GO:0031967,GO:0031975,GO:0032549,GO:0032550,GO:0032553,GO:0032555,GO:0032559,GO:0032787,GO:0035639,GO:0036094,GO:…	K01897	map00061,map00071,map01100,map01212,map03320,map04146,map04920	1.32715e-21	1.45851	0.143453	0.123473	8.54549e-21	1.47414	0.149745	0.0896939	4.01938e-46	1.82549	0.124267	0.0463266	1.86592e-74	1.56007	0.0839156	0.0281673	diff_up	diff_up	diff_up	diff_up		4	8.09891	11.149	21.5858	35.5021	76.3359	11.8123	16.4352	39.4048	55.3857	123.038	17.2283	24.2277	71.9331	86.4054	199.795	65.5924	124.301	465.949	1260.4	1916.24	1.48231	51.2331	0
AIPGENE14947	Methylenetetrahydrofolate reductase OS=Mus musculus GN=Mthfr PE=2 SV=2	GO:0000096,GO:0000097,GO:0003674,GO:0003824,GO:0004489,GO:0006082,GO:0006520,GO:0006555,GO:0006575,GO:0006725,GO:0006730,GO:0006732,GO:0006760,GO:0006790,GO:0006807,GO:0008150,GO:0008152,GO:0008652,GO:0009058,GO:0009066,GO:0009067,GO:0009086,GO:0009987,GO:0016053,GO:0016491,GO:0016645,GO:0016646,GO:0019752,GO:0035999,GO:0042558,GO:0043436,GO:0044237,GO:0044238,GO:0044249,GO:0044272,GO:0044281,GO:…	K00297	map00670,map00720,map01100,map01120,map01200	0.000470235	1.08618	0.2522	0.381629	2.70071e-45	2.18262	0.149675	0.0896102	6.06188e-87	2.28788	0.113701	0.038784	1.52753e-86	2.14628	0.107087	0.0458706	diff_up	diff_up	diff_up	diff_up		4	2.62035	11.1594	25.7838	21.8005	61.3641	2.84617	24.3568	58.9904	46.7898	132.983	3.09146	53.1615	134.963	100.424	291.64	6.86621	124.533	664.807	475.26	1271.47	3.44984	40.6441	0.0110678
AIPGENE15855	Peptidyl-prolyl cis-trans isomerase-like 6 OS=Bos taurus GN=PPIL6 PE=2 SV=1	GO:0000413,GO:0003674,GO:0003755,GO:0003824,GO:0006457,GO:0006464,GO:0008150,GO:0008152,GO:0009987,GO:0016853,GO:0016859,GO:0018193,GO:0018208,GO:0019538,GO:0036211,GO:0043170,GO:0043412,GO:0044237,GO:0044238,GO:0044260,GO:0044267,GO:0071704			7.61094e-08	0.685686	0.111852	0.0750647	1.16729e-14	1.1976	0.145832	0.0850674	1.47642e-26	0.977882	0.0875461	0.0229929	5.93371e-31	1.05757	0.0888098	0.0315487	diff_up	diff_up	diff_up	diff_up		4	13.3218	11.7554	43.4916	31.697	100.266	9.13461	14.0782	42.5296	33.5217	99.2642	6.26348	16.8601	41.589	35.4514	100.164	177.472	138.189	1891.52	1004.7	3211.88	1.89141	68.2322	0
AIPGENE17454	Putative ankyrin repeat protein RF_0381 OS=Rickettsia felis (strain ATCC VR-1525 / URRWXCal2) GN=RF_0381 PE=4 SV=1	GO:0006139,GO:0006163,GO:0006725,GO:0006753,GO:0006793,GO:0006796,GO:0006807,GO:0008150,GO:0008152,GO:0009116,GO:0009117,GO:0009119,GO:0009150,GO:0009259,GO:0009987,GO:0015969,GO:0019637,GO:0019693,GO:0033865,GO:0033875,GO:0034032,GO:0034035,GO:0034641,GO:0042278,GO:0044237,GO:0044238,GO:0044281,GO:0044699,GO:0044710,GO:0044763,GO:0046128,GO:0046483,GO:0055086,GO:0071704,GO:0072521,GO:1901068,GO:…	K10380	map05205	7.60618e-36	1.33181	0.102076	0.0625172	7.17584e-05	0.852323	0.192509	0.148238	2.0739e-26	1.18894	0.106766	0.034197	7.76685e-22	1.27639	0.128323	0.0658674	diff_up	diff_up	diff_up	diff_up		4	15.9956	6.7459	29.2424	15.182	67.1659	21.303	5.74968	34.7675	19.3782	81.1984	28.3715	4.90059	41.3366	24.7342	99.3429	255.859	45.5071	855.116	230.493	1386.98	1.18015	46.5159	0
AIPGENE18105	Ammonium transporter Rh type B OS=Danio rerio GN=rhbg PE=2 SV=1	GO:0003674,GO:0005215,GO:0005575,GO:0005886,GO:0006810,GO:0006811,GO:0006812,GO:0006820,GO:0008150,GO:0008324,GO:0008509,GO:0008519,GO:0009987,GO:0012506,GO:0015075,GO:0015077,GO:0015101,GO:0015103,GO:0015672,GO:0015696,GO:0015698,GO:0016020,GO:0016021,GO:0016323,GO:0022857,GO:0022890,GO:0022891,GO:0022892,GO:0030659,GO:0031090,GO:0031410,GO:0031982,GO:0034220,GO:0042592,GO:0043226,GO:0043229,GO:…			1.67966e-47	3.74415	0.249689	0.374068	1.20701e-37	4.83477	0.363762	0.529292	1.39553e-29	5.32486	0.451911	0.61267	6.71234e-18	3.85517	0.430081	0.73988	diff_up	diff_up	diff_up	diff_up		4	2.67331	1.88932	1.6322	1.35157	7.5464	10.0093	9.13442	8.69123	5.21053	33.0455	37.4762	44.1628	46.2796	20.0875	148.006	7.14658	3.56952	2.66408	1.82674	15.2069	3.301	5.53127	0.054418
AIPGENE19098	Protein FAM46A OS=Homo sapiens GN=FAM46A PE=2 SV=2	GO:0003674,GO:0003676,GO:0003723,GO:0005488,GO:0008150,GO:0010468,GO:0019222,GO:0030193,GO:0032101,GO:0044822,GO:0048583,GO:0050789,GO:0050818,GO:0051239,GO:0060255,GO:0061041,GO:0065007,GO:0080134,GO:0097159,GO:1900046,GO:1901363,GO:1903034			2.27355e-10	-0.75706	0.107193	0.068942	2.09202e-17	-1.61629	0.179937	0.12951	1.06727e-48	-1.2196	0.0808152	0.0195933	3.10755e-49	-1.1237	0.074474	0.0221855	diff_down	diff_down	diff_down	diff_down		4	14.5049	7.72142	51.0379	45.0745	118.339	-10.9811	-12.4801	-62.246	-50.6502	-136.357	8.31336	20.1715	75.9154	56.9156	161.316	210.394	59.6203	2604.87	2031.71	4906.59	4.1963	76.8765	0.0155613
AIPGENE20480	Glutathione S-transferase OS=Anopheles gambiae GN=GstS1 PE=2 SV=4	GO:0003674,GO:0003824,GO:0004364,GO:0008150,GO:0008152,GO:0016740,GO:0016765	K01830	map00590,map01100	5.96259e-14	-1.28549	0.156973	0.147842	2.00757e-20	-1.44011	0.147654	0.0872064	1.41513e-17	-0.936412	0.103025	0.0318425	8.74215e-36	-1.29162	0.100662	0.0405314	diff_down	diff_down	diff_down	diff_down		4	6.76396	11.467	31.4046	24.6722	74.3078	-8.69504	-16.5138	-29.4076	-31.8672	-86.4836	11.1774	23.7818	27.5376	41.1602	103.657	45.7512	131.493	986.246	608.72	1772.21	3.00254	50.4582	5.02433e-05
AIPGENE20557	Major facilitator superfamily domain-containing protein 12 OS=Mus musculus GN=Mfsd12 PE=1 SV=1	GO:0003674,GO:0005575,GO:0005765,GO:0005774,GO:0006810,GO:0008150,GO:0016020,GO:0016021,GO:0031090,GO:0044422,GO:0044424,GO:0044425,GO:0044437,GO:0044444,GO:0044446,GO:0044464,GO:0051234,GO:0098588			5.30499e-86	2.05579	0.102288	0.0627765	8.36857e-15	1.20479	0.145928	0.0851794	1.1314e-79	1.7481	0.0907092	0.0246845	2.6119e-34	1.64643	0.131152	0.0688033	diff_up	diff_up	diff_up	diff_up		4	15.9295	11.7399	40.5113	14.5342	82.7149	32.7477	14.1441	70.8176	23.9296	141.639	67.3224	17.0406	123.796	39.3985	247.557	253.75	137.826	1641.16	211.243	2243.98	5.01825	55.5858	0.0363087
AIPGENE20926	Vascular endothelial growth factor receptor 2 OS=Mus musculus GN=Kdr PE=1 SV=1	GO:0000166,GO:0001525,GO:0001541,GO:0001570,GO:0001667,GO:0001763,GO:0001882,GO:0001883,GO:0001894,GO:0001932,GO:0001934,GO:0001936,GO:0001938,GO:0001945,GO:0002009,GO:0002042,GO:0002053,GO:0003157,GO:0003158,GO:0003674,GO:0003824,GO:0004672,GO:0004713,GO:0004714,GO:0004871,GO:0004872,GO:0004888,GO:0005021,GO:0005488,GO:0005515,GO:0005524,GO:0005575,GO:0005576,GO:0005634,GO:0005737,GO:0005768,GO:…			4.91639e-42	2.37148	0.167946	0.169235	1.81992e-20	2.14963	0.220154	0.193872	1.57304e-38	3.39123	0.252366	0.191066	8.55613e-17	2.33997	0.269934	0.291458	diff_up	diff_up	diff_up	diff_up		4	5.90893	5.15805	5.2338	3.43103	19.7318	14.0129	11.0879	17.749	8.02851	50.8783	33.2312	23.8349	60.191	18.7865	136.044	34.9155	26.6055	27.3927	11.772	100.686	4.85427	14.6291	0.126752
AIPGENE20966	Disrupted in renal carcinoma protein 2 homolog OS=Xenopus laevis GN=dirc2 PE=2 SV=1	GO:0000323,GO:0005575,GO:0005764,GO:0005765,GO:0005773,GO:0005774,GO:0006810,GO:0008150,GO:0009987,GO:0016020,GO:0016021,GO:0031090,GO:0043226,GO:0043227,GO:0043229,GO:0043231,GO:0044422,GO:0044424,GO:0044425,GO:0044437,GO:0044444,GO:0044446,GO:0044464,GO:0044699,GO:0044763,GO:0044765,GO:0051234,GO:0055085,GO:0098588			1.74369e-11	0.724045	0.0974446	0.0569727	4.51963e-12	1.0839	0.146474	0.0858184	8.79705e-23	1.06041	0.1025	0.031519	2.04189e-24	1.11014	0.105305	0.044357	diff_up	diff_up	diff_up	diff_up		4	17.5523	11.6525	31.7269	22.5444	83.4761	12.7086	12.6301	33.6435	25.0273	84.0096	9.20161	13.6897	35.6759	27.7838	86.351	308.082	135.781	1006.6	508.248	1958.71	1.80448	60.0117	0
AIPGENE21331	Carnitine O-palmitoyltransferase 1, liver isoform OS=Homo sapiens GN=CPT1A PE=1 SV=2	GO:0001101,GO:0001676,GO:0002791,GO:0003333,GO:0003674,GO:0003824,GO:0004095,GO:0005488,GO:0005515,GO:0005575,GO:0005739,GO:0005741,GO:0005743,GO:0005975,GO:0005996,GO:0006006,GO:0006082,GO:0006461,GO:0006577,GO:0006629,GO:0006631,GO:0006635,GO:0006638,GO:0006639,GO:0006641,GO:0006807,GO:0006810,GO:0006811,GO:0006812,GO:0006820,GO:0006839,GO:0006853,GO:0006865,GO:0006869,GO:0007610,GO:0007631,GO:…	K08765	map00071,map01212,map03320,map04152,map04920,map04922,map04931	0.0158778	0.376914	0.116048	0.0808031	4.76629e-07	0.855042	0.155315	0.0964905	7.81433e-22	0.813123	0.0802799	0.0193346	1.04678e-27	0.799139	0.0710353	0.0201841	diff_up	diff_up	diff_up	diff_up		4	12.3758	10.3637	51.7207	49.5441	124.004	4.6646	8.86142	42.0553	39.5926	95.1739	1.75815	7.57689	34.1961	31.6399	75.1711	153.16	107.407	2675.04	2454.61	5390.21	2.12469	80.5363	0
AIPGENE22099	Alpha-aminoadipic semialdehyde synthase, mitochondrial OS=Bos taurus GN=AASS PE=2 SV=1	GO:0003674,GO:0003824,GO:0004753,GO:0005575,GO:0005739,GO:0006082,GO:0006084,GO:0006520,GO:0006553,GO:0006554,GO:0006637,GO:0006732,GO:0006790,GO:0006793,GO:0006807,GO:0008150,GO:0008152,GO:0009056,GO:0009063,GO:0009066,GO:0009068,GO:0009987,GO:0016054,GO:0016491,GO:0016645,GO:0016646,GO:0019474,GO:0019477,GO:0019752,GO:0033512,GO:0035383,GO:0043226,GO:0043227,GO:0043229,GO:0043231,GO:0043436,GO:…	K14157	map00310,map01100,map01110,map01130	1.57426e-26	-1.09618	0.0974976	0.0570346	1.40337e-14	-1.65114	0.201693	0.16272	6.13895e-39	-1.3908	0.102946	0.0317939	0.000262315	-0.81414	0.204812	0.167791	diff_down	diff_down	diff_down	diff_down		4	17.5332	6.14554	31.4525	5.95978	61.0911	-19.2196	-10.1472	-43.7441	-4.85209	-77.9629	21.0682	16.7544	60.839	3.95028	102.612	307.413	37.7677	989.263	35.519	1369.96	3.11758	38.6661	0.00304099
AIPGENE22527	Protein NPC2 homolog OS=Drosophila melanogaster GN=Npc2a PE=1 SV=1	GO:0001530,GO:0003674,GO:0003823,GO:0005488,GO:0005539,GO:0005575,GO:0005576,GO:0005615,GO:0006629,GO:0006694,GO:0006810,GO:0006869,GO:0007165,GO:0007166,GO:0008037,GO:0008038,GO:0008039,GO:0008150,GO:0008152,GO:0008202,GO:0008289,GO:0008610,GO:0009058,GO:0009987,GO:0010817,GO:0015850,GO:0015918,GO:0030882,GO:0034754,GO:0042180,GO:0042181,GO:0042445,GO:0042446,GO:0042592,GO:0042834,GO:0044237,GO:…	K13443	map04142	7.53856e-120	6.94305	0.292809	0.514424	3.3446e-73	6.06142	0.326765	0.427101	1.21509e-121	6.73825	0.283211	0.240625	4.8153e-23	6.20162	0.606245	1.47013	diff_up	diff_up	diff_up	diff_up		4	1.94392	2.34137	4.15584	0.680211	9.12134	13.4967	14.192	28.0031	4.21841	59.9102	93.7084	86.0237	188.692	26.161	394.585	3.77883	5.48201	17.271	0.462686	26.9945	1.08605	6.16185	0
AIPGENE23673	Lathosterol oxidase OS=Mus musculus GN=Sc5d PE=2 SV=2	GO:0000248,GO:0003674,GO:0003824,GO:0005488,GO:0005506,GO:0005575,GO:0005783,GO:0005789,GO:0006066,GO:0006082,GO:0006629,GO:0006631,GO:0006633,GO:0006694,GO:0006695,GO:0008150,GO:0008152,GO:0008202,GO:0008203,GO:0008610,GO:0009058,GO:0009987,GO:0016020,GO:0016021,GO:0016053,GO:0016125,GO:0016126,GO:0016491,GO:0016705,GO:0016717,GO:0019752,GO:0031090,GO:0032787,GO:0033490,GO:0043167,GO:0043169,GO:…	K00227,K07750	map00100,map01100,map01110,map01130	3.66858e-39	2.91806	0.213968	0.274693	5.57529e-62	3.63875	0.213446	0.182237	1.98235e-175	3.58597	0.125661	0.047372	7.02732e-09	2.37871	0.388077	0.602416	diff_up	diff_up	diff_up	diff_up		4	3.64042	5.48736	21.1095	1.65998	31.8973	10.623	19.9671	75.6981	3.94861	110.237	30.9984	72.6555	271.451	9.39259	384.498	13.2527	30.1111	445.612	2.75554	491.732	3.51983	16.4812	0.0315408
AIPGENE25676	Inositol-3-phosphate synthase 1-A OS=Xenopus laevis GN=isyna1-a PE=2 SV=1	GO:0003674,GO:0003824,GO:0004512,GO:0005575,GO:0005737,GO:0005975,GO:0006020,GO:0006021,GO:0006066,GO:0006629,GO:0006644,GO:0006793,GO:0006796,GO:0008150,GO:0008152,GO:0008610,GO:0008654,GO:0009058,GO:0009987,GO:0016051,GO:0016853,GO:0016872,GO:0019637,GO:0019751,GO:0034637,GO:0044237,GO:0044238,GO:0044249,GO:0044255,GO:0044262,GO:0044281,GO:0044283,GO:0044424,GO:0044464,GO:0044699,GO:0044710,GO:…	K01858	map00521,map00562,map01100,map01130	3.44275e-08	0.789116	0.125927	0.0951456	4.69135e-15	1.21949	0.14643	0.0857669	7.88103e-33	1.55251	0.125158	0.0469935	2.41134e-28	1.34387	0.118075	0.0557672	diff_up	diff_up	diff_up	diff_up		4	10.5102	11.6595	21.2795	17.9317	61.3809	8.29378	14.2187	33.0368	24.0979	79.6471	6.54476	17.3396	51.2901	32.3845	107.559	110.464	135.944	452.818	321.546	1020.77	4.20978	44.7508	0.0270336
AIPGENE26763	Glutamine synthetase OS=Mus musculus GN=Glul PE=1 SV=6	GO:0000166,GO:0000287,GO:0001882,GO:0001883,GO:0002791,GO:0002793,GO:0003674,GO:0003824,GO:0004351,GO:0004356,GO:0005488,GO:0005515,GO:0005524,GO:0005575,GO:0005737,GO:0005739,GO:0005783,GO:0005791,GO:0006082,GO:0006461,GO:0006520,GO:0006536,GO:0006541,GO:0006542,GO:0006807,GO:0006950,GO:0007154,GO:0008150,GO:0008152,GO:0008283,GO:0008284,GO:0008652,GO:0009058,GO:0009064,GO:0009084,GO:0009267,GO:…	K01915	map00220,map00250,map00630,map00910,map01100,map01120,map01230,map02020,map04724,map04727	3.01766e-05	0.649425	0.130839	0.102713	5.69916e-05	0.77278	0.172382	0.118862	1.85898e-54	1.2833	0.0804476	0.0194155	5.14538e-69	1.24221	0.0694365	0.0192857	diff_up	diff_up	diff_up	diff_up		4	9.73588	8.41315	51.5053	51.8518	121.506	6.32272	6.50151	66.0967	64.4109	143.332	4.10613	5.02424	84.8219	80.0119	173.964	94.7873	70.7811	2652.8	2688.61	5506.98	4.88614	76.1836	0.0247579
AIPGENE27618	Glutamate dehydrogenase OS=Bacteroides thetaiotaomicron (strain ATCC 29148 / DSM 2079 / NCTC 10582 / E50 / VPI-5482) GN=gdhA PE=3 SV=2	GO:0003674,GO:0003824,GO:0004353,GO:0006082,GO:0006520,GO:0006807,GO:0008150,GO:0008152,GO:0009987,GO:0016491,GO:0016638,GO:0016639,GO:0019752,GO:0043436,GO:0044237,GO:0044238,GO:0044281,GO:0044699,GO:0044710,GO:0044763,GO:0055114,GO:0071704,GO:1901564	K00262	map00220,map00250,map00910,map01100	4.7074e-36	-1.44442	0.110343	0.0730533	2.12546e-17	-1.32669	0.147742	0.0873111	1.32685e-33	-1.0685	0.0851418	0.0217474	8.3719e-36	-1.0207	0.0795254	0.0252971	diff_down	diff_down	diff_down	diff_down		4	13.6886	11.4533	45.9825	39.5302	110.655	-19.7722	-15.195	-49.1322	-40.3483	-124.448	28.5594	20.1591	52.4975	41.1834	142.399	187.379	131.178	2114.39	1562.63	3995.58	2.43942	74.546	0
AIPGENE28010	Predicted protein OS=Nematostella vectensis GN=v1g243852 PE=4 SV=1	GO:0000166,GO:0001882,GO:0001883,GO:0003674,GO:0005488,GO:0005524,GO:0017076,GO:0030554,GO:0032549,GO:0032550,GO:0032553,GO:0032555,GO:0032559,GO:0035639,GO:0036094,GO:0043167,GO:0043168,GO:0043169,GO:0046872,GO:0097159,GO:0097367,GO:1901265,GO:1901363			6.98383e-16	-3.96371	0.453551	1.23425	1.81917e-22	-5.0491	0.49286	0.971644	2.35401e-16	-5.58774	0.637186	1.21802	7.114e-83	-3.69659	0.188507	0.142139	diff_down	diff_down	diff_down	diff_down		4	0.810206	1.02918	0.821007	7.03537	9.69576	-3.21142	-5.19645	-4.58757	-26.0069	-39.0023	12.7292	26.2374	25.6342	96.1366	160.737	0.656434	1.05922	0.674053	49.4964	51.8861	3.8462	4.34434	0.194782
AIPGENE28040	Mitogen-activated protein kinase 6 OS=Mus musculus GN=Mapk6 PE=1 SV=3	GO:0000165,GO:0000166,GO:0001882,GO:0001883,GO:0003674,GO:0003824,GO:0004672,GO:0004674,GO:0004702,GO:0004707,GO:0004871,GO:0005057,GO:0005488,GO:0005515,GO:0005524,GO:0005575,GO:0005634,GO:0005737,GO:0006464,GO:0006468,GO:0006793,GO:0006796,GO:0007049,GO:0007165,GO:0008150,GO:0008152,GO:0009987,GO:0016301,GO:0016310,GO:0016740,GO:0016772,GO:0016773,GO:0017076,GO:0019538,GO:0019899,GO:0019900,GO:…			0.126956	0.346101	0.149817	0.134671	7.9044e-05	0.657056	0.149214	0.0890597	1.25835e-20	0.81138	0.0823858	0.0203623	2.54609e-36	0.98206	0.0759481	0.0230725	up	diff_up	diff_up	diff_up		4	7.4255	11.2284	49.1104	43.3417	111.106	2.56997	7.3777	39.8472	42.5641	92.3591	0.889469	4.84757	32.3313	41.8005	79.8688	55.138	126.077	2411.83	1878.5	4471.55	3.09358	70.8602	0.00132066
AIPGENE762	Putative phospholipase B-like 2 OS=Bos taurus GN=PLBD2 PE=2 SV=1	GO:0000323,GO:0003674,GO:0003824,GO:0005575,GO:0005764,GO:0005773,GO:0005775,GO:0006629,GO:0008150,GO:0008152,GO:0009056,GO:0016042,GO:0016787,GO:0031974,GO:0043202,GO:0043226,GO:0043227,GO:0043229,GO:0043231,GO:0043233,GO:0044238,GO:0044422,GO:0044424,GO:0044437,GO:0044444,GO:0044446,GO:0044464,GO:0044699,GO:0044710,GO:0044712,GO:0070013,GO:0071704,GO:1901575			6.68102e-78	2.25921	0.118045	0.0836082	9.16514e-13	1.49671	0.196267	0.154083	3.13387e-109	2.56921	0.113966	0.0389648	1.51355e-11	1.65529	0.233514	0.218116	diff_up	diff_up	diff_up	diff_up		4	11.9606	6.49002	25.6642	4.58472	48.6995	27.0214	9.71372	65.9366	7.58907	110.261	61.0471	14.5387	169.405	12.5621	257.553	143.055	42.1204	658.65	21.0197	864.845	7.91054	30.9407	0.158708
AIPGENE26595	Putative 1-aminocyclopropane-1-carboxylate deaminase OS=Thermotoga maritima (strain ATCC 43589 / MSB8 / DSM 3109 / JCM 10099) GN=TM_0225 PE=3 SV=1	GO:0003674,GO:0003824,GO:0008150,GO:0008152,GO:0008660,GO:0016787,GO:0016810,GO:0019239	K05396	map00270	0.0119588	0.560341	0.167334	0.168004	2.93998e-13	1.19323	0.153298	0.0940014	7.5036e-40	1.35392	0.0990782	0.0294495	1.0209e-17	1.00397	0.112608	0.0507223	diff_up	diff_up	diff_up	diff_up		4	5.95223	10.6381	33.9565	19.7152	70.262	3.33527	12.6938	45.9742	19.7935	81.7967	1.86889	15.1466	62.2452	19.8721	99.1328	35.429	113.17	1153.04	388.689	1690.33	3.90774	46.2045	0.0196461
AIPGENE16826	Epidermal retinol dehydrogenase 2 OS=Mus musculus GN=Sdr16c5 PE=2 SV=1	GO:0001523,GO:0003674,GO:0003824,GO:0004745,GO:0005575,GO:0005783,GO:0005789,GO:0006066,GO:0006081,GO:0006629,GO:0006720,GO:0006721,GO:0008150,GO:0008152,GO:0008283,GO:0009987,GO:0010817,GO:0016020,GO:0016021,GO:0016101,GO:0016491,GO:0016614,GO:0016616,GO:0031090,GO:0034308,GO:0034754,GO:0042445,GO:0042572,GO:0042574,GO:0043226,GO:0043227,GO:0043229,GO:0043231,GO:0043616,GO:0044237,GO:0044238,GO:…	K15734	map00830	6.25933e-06	0.884002	0.166858	0.167049	2.54648e-30	1.84961	0.155072	0.0961896	5.22219e-20	1.92986	0.198955	0.11875	8.37315e-74	1.3956	0.0754174	0.0227512	diff_up	diff_up	diff_up	diff_up		4	5.98625	10.3961	8.42107	43.9538	68.7573	5.29186	19.2288	16.2515	61.3418	102.114	4.67802	35.5657	31.3632	85.6085	157.215	35.8352	108.08	70.9145	1931.94	2146.77	5.56216	37.5349	0.0682608
AIPGENE17104	Phosphoserine aminotransferase OS=Mus musculus GN=Psat1 PE=1 SV=1	GO:0003674,GO:0003824,GO:0004648,GO:0005488,GO:0006082,GO:0006520,GO:0006563,GO:0006564,GO:0006807,GO:0008150,GO:0008152,GO:0008483,GO:0008652,GO:0009058,GO:0009069,GO:0009070,GO:0009987,GO:0016053,GO:0016740,GO:0016769,GO:0019752,GO:0030170,GO:0043167,GO:0043168,GO:0043436,GO:0044237,GO:0044238,GO:0044249,GO:0044281,GO:0044283,GO:0044699,GO:0044710,GO:0044711,GO:0044763,GO:0046394,GO:0048037,GO:…	K00831	map00260,map00680,map00750,map01100,map01120,map01130,map01200,map01230	1.94125e-21	1.16767	0.115288	0.0797474	9.34922e-61	2.56924	0.15222	0.0926837	2.35684e-111	2.0566	0.0903487	0.0244887	3.56163e-151	2.46612	0.092905	0.0345254	diff_up	diff_up	diff_up	diff_up		4	12.5396	10.7894	40.8352	28.9642	93.1284	14.6421	27.7205	83.9816	71.4294	197.774	17.0971	71.2204	172.717	176.154	437.188	157.241	116.411	1667.51	838.926	2780.09	17.1829	63.2761	0.224142
AIPGENE21474	Putative lysosomal acid lipase/cholesteryl ester hydrolase OS=Crotalus adamanteus PE=2 SV=1	GO:0003674,GO:0003824,GO:0004771,GO:0005575,GO:0005576,GO:0006629,GO:0008150,GO:0008152,GO:0009056,GO:0016042,GO:0016787,GO:0016788,GO:0044238,GO:0044699,GO:0044710,GO:0044712,GO:0052689,GO:0071704,GO:1901575	K01052	map00100,map04142	7.97973e-24	-1.1602	0.108771	0.0709862	2.23288e-11	-1.75998	0.245497	0.241075	2.74159e-11	-0.944818	0.129621	0.0504049	5.70973e-16	-1.44991	0.171808	0.118072	diff_down	diff_down	diff_down	diff_down		4	14.0872	4.14809	19.8394	8.46938	46.5441	-16.344	-7.30055	-18.7446	-12.2798	-54.6689	18.9622	12.8488	17.7102	17.8046	67.3258	198.451	17.2067	393.6	71.7303	680.988	3.11378	31.913	0.0035654
AIPGENE24049	SPRY domain-containing SOCS box protein 3 OS=Homo sapiens GN=SPSB3 PE=1 SV=2	GO:0006464,GO:0007165,GO:0008150,GO:0008152,GO:0009987,GO:0016567,GO:0019538,GO:0032446,GO:0035556,GO:0036211,GO:0043170,GO:0043412,GO:0044237,GO:0044238,GO:0044260,GO:0044267,GO:0050789,GO:0050794,GO:0050896,GO:0051716,GO:0065007,GO:0070647,GO:0071704			2.52086e-25	-2.53037	0.230248	0.318084	0.000674573	-2.15254	0.560127	1.25497	8.71868e-16	-2.627	0.304943	0.278971	3.71769e-11	-2.36227	0.33957	0.461232	diff_down	diff_down	diff_down	diff_down		4	3.14383	0.796832	3.5846	2.16811	9.69336	-7.95504	-1.71522	-9.41673	-5.12164	-24.2086	20.1292	3.69208	24.7377	12.0987	60.6577	9.88364	0.634941	12.8493	4.70068	28.0686	0.197978	6.79771	0
AIPGENE2426	L-threonine 3-dehydrogenase, mitochondrial OS=Bos taurus GN=TDH PE=2 SV=1	GO:0003674,GO:0003824,GO:0005488,GO:0005575,GO:0005739,GO:0006082,GO:0006520,GO:0006544,GO:0006566,GO:0006567,GO:0006807,GO:0008150,GO:0008152,GO:0008743,GO:0009056,GO:0009063,GO:0009066,GO:0009068,GO:0009069,GO:0009987,GO:0016054,GO:0016491,GO:0016614,GO:0016616,GO:0019518,GO:0019752,GO:0043226,GO:0043227,GO:0043229,GO:0043231,GO:0043436,GO:0044237,GO:0044238,GO:0044248,GO:0044281,GO:0044282,GO:…	K15789	map00260	2.32505e-12	-1.64105	0.212944	0.272072	0.000762778	-1.22258	0.321035	0.412253	1.5495e-06	-1.8588	0.336668	0.340037	2.79296e-34	-2.36967	0.188853	0.142662	diff_down	diff_down	diff_down	diff_down		4	3.6755	2.42569	2.94086	7.00956	16.0516	-6.03168	-2.96561	-5.46645	-16.6103	-31.0741	9.8983	3.6257	10.161	39.361	63.046	13.5093	5.88399	8.64864	49.1339	77.1759	2.89015	11.2436	0
AIPGENE24724	Tetratricopeptide repeat protein 38 OS=Mus musculus GN=Ttc38 PE=2 SV=2	GO:0003674,GO:0005575,GO:0008150			1.64201e-10	-0.850121	0.119559	0.0857665	5.30367e-09	-1.03493	0.163867	0.10741	4.30453e-13	-0.895615	0.114127	0.0390749	5.62122e-19	-1.00339	0.108555	0.0471369	diff_down	diff_down	diff_down	diff_down		4	11.6596	9.31014	25.5919	21.2148	67.7764	-9.91204	-9.63538	-22.9205	-21.2866	-63.7545	8.42643	9.97198	20.5279	21.3587	60.285	135.946	86.6787	654.943	450.067	1327.63	0.313719	48.1879	0
AIPGENE3932	Uncharacterized protein Rv2075c OS=Mycobacterium tuberculosis (strain ATCC 25618 / H37Rv) GN=Rv2075c PE=4 SV=1	GO:0003674,GO:0003824,GO:0005575,GO:0005886,GO:0006629,GO:0008081,GO:0008150,GO:0008152,GO:0016020,GO:0016021,GO:0016787,GO:0016788,GO:0042578,GO:0044238,GO:0044425,GO:0044464,GO:0044699,GO:0044710,GO:0071704			1.57264e-55	1.77682	0.10973	0.0722439	5.91398e-48	2.53195	0.16876	0.11392	2.10561e-102	3.07261	0.140794	0.0594687	1.67856e-35	2.15226	0.168431	0.113475	diff_up	diff_up	diff_up	diff_up		4	13.842	8.77806	16.8156	8.81248	48.2481	24.5947	22.2256	51.6677	18.9667	117.455	43.7004	56.2739	158.754	40.8214	299.55	191.601	77.0544	282.764	77.6598	629.079	13.6196	35.2097	0.30161
AIPGENE24729					1.4131e-15	3.58876	0.414671	1.03171	6.79605e-06	2.94744	0.593599	1.40944	5.51215e-20	4.64153	0.478817	0.687798	3.75527e-09	3.18851	0.511461	1.04637	diff_up	diff_up	diff_up	diff_up		4	0.969263	0.709502	1.45391	0.955685	4.08836	3.47846	2.09122	6.74839	3.04722	15.3653	12.4834	6.16374	31.3229	9.71609	59.6861	0.939472	0.503393	2.11387	0.913334	4.47007	1.93882	2.995	0
AIPGENE17751	Sodium/glucose cotransporter 4 OS=Homo sapiens GN=SLC5A9 PE=1 SV=2	GO:0003674,GO:0005215,GO:0005575,GO:0005886,GO:0006810,GO:0006811,GO:0006812,GO:0006814,GO:0008150,GO:0009987,GO:0015672,GO:0016020,GO:0016021,GO:0030001,GO:0031982,GO:0031988,GO:0043226,GO:0043227,GO:0043230,GO:0044421,GO:0044425,GO:0044464,GO:0044699,GO:0044763,GO:0044765,GO:0051234,GO:0055085,GO:0065010,GO:0070062			1.1485e-13	-1.57149	0.193865	0.225502	9.05201e-16	-1.77816	0.208363	0.17366	0.000235331	-1.00538	0.226164	0.15345	2.74997e-21	-1.7535	0.178641	0.12765	diff_down	diff_down	diff_down	diff_down		4	4.43455	5.75836	6.51677	7.8339	24.5436	-6.96885	-10.2393	-6.55184	-13.7367	-37.4967	10.9515	18.207	6.58709	24.0873	59.8329	19.6652	33.1588	42.4683	61.3701	156.662	2.54701	18.1606	0
AIPGENE14046					2.21784e-20	-1.04818	0.106134	0.067586	5.53383e-08	-1.01226	0.171396	0.117507	5.43805e-07	-0.706258	0.123541	0.0457871	1.3931e-19	-0.945352	0.100603	0.0404838	diff_down	diff_down	diff_down	diff_down		4	14.796	8.51016	21.8402	24.7012	69.8476	-15.5088	-8.61447	-15.4248	-23.3514	-62.8995	16.2561	8.72006	10.8939	22.0752	57.9453	218.921	72.4228	476.995	610.151	1378.49	1.30271	50.1119	0
AIPGENE19728	Delta(8)-fatty-acid desaturase OS=Helianthus annuus GN=sld1 PE=1 SV=1	GO:0003674,GO:0003824,GO:0005488,GO:0005506,GO:0005575,GO:0006082,GO:0006629,GO:0006631,GO:0006633,GO:0006643,GO:0006665,GO:0006807,GO:0008150,GO:0008152,GO:0008610,GO:0009058,GO:0009987,GO:0016020,GO:0016021,GO:0016053,GO:0016491,GO:0016705,GO:0016717,GO:0019752,GO:0020037,GO:0032787,GO:0043167,GO:0043169,GO:0043436,GO:0044237,GO:0044238,GO:0044249,GO:0044255,GO:0044281,GO:0044283,GO:0044425,GO:…			1.34231e-24	1.06573	0.0983517	0.0580383	0.00016756	0.635349	0.150654	0.0907862	4.07676e-17	1.18863	0.132489	0.0526604	5.84714e-08	0.823236	0.142871	0.0816487	diff_up	diff_up	diff_up	diff_up		4	17.23	11.0149	18.9896	12.2476	59.4821	18.3625	6.99831	22.5715	10.0827	58.015	19.5694	4.44637	26.8291	8.3004	59.1453	296.873	121.328	360.605	150.004	928.81	2.56123	43.8672	0
AIPGENE2439	Xanthine dehydrogenase/oxidase OS=Gallus gallus GN=XDH PE=1 SV=1	GO:0000166,GO:0003674,GO:0003824,GO:0004854,GO:0004855,GO:0005488,GO:0005506,GO:0005575,GO:0005737,GO:0005777,GO:0005829,GO:0006082,GO:0006139,GO:0006144,GO:0006145,GO:0006725,GO:0006807,GO:0008150,GO:0008152,GO:0008762,GO:0009055,GO:0009056,GO:0009058,GO:0009112,GO:0009115,GO:0009987,GO:0016491,GO:0016614,GO:0016616,GO:0016725,GO:0016726,GO:0016727,GO:0018130,GO:0019438,GO:0019439,GO:0030151,GO:…	K00106	map00230,map00232,map00983,map01100,map01110,map01120,map04146	3.7869e-11	-1.01209	0.138218	0.114625	5.34689e-09	-0.916414	0.145133	0.0842543	5.32565e-41	-1.37545	0.099255	0.0295547	1.50365e-46	-1.73123	0.118038	0.0557314	diff_down	diff_down	diff_down	diff_down		4	8.72407	11.8688	33.8356	17.9432	72.3717	-8.82959	-10.8768	-46.5392	-31.0638	-97.3094	8.93638	9.96763	64.0123	53.7787	136.695	76.1094	140.869	1144.85	321.958	1683.78	5.85503	49.1059	0.0581402
AIPGENE2827	hypothetical protein NEMVEDRAFT_v1g248480 [Nematostella vectensis] >gi|156208876|gb|EDO30259.1| predicted protein [Nematostella vectensis]				6.76789e-12	0.747403	0.0988329	0.0586076	0.000473414	0.581489	0.147505	0.0870314	3.1106e-11	0.803812	0.110557	0.0366684	1.65761e-23	1.09479	0.105922	0.0448777	diff_up	diff_up	diff_up	diff_up		4	17.0626	11.4901	27.2715	22.2828	78.107	12.7527	6.68137	21.9211	24.3949	65.7501	9.53137	3.88514	17.6205	26.7073	57.7442	291.133	132.023	743.733	496.521	1663.41	2.39615	56.8104	0
AIPGENE24015	Ubiquitin carboxyl-terminal hydrolase 1 OS=Mus musculus GN=Usp1 PE=2 SV=1	GO:0001501,GO:0003674,GO:0003824,GO:0004221,GO:0004843,GO:0005575,GO:0005634,GO:0006139,GO:0006259,GO:0006281,GO:0006282,GO:0006464,GO:0006508,GO:0006511,GO:0006725,GO:0006807,GO:0006950,GO:0006974,GO:0008150,GO:0008152,GO:0008233,GO:0008234,GO:0009056,GO:0009057,GO:0009314,GO:0009411,GO:0009416,GO:0009628,GO:0009987,GO:0016579,GO:0016787,GO:0016788,GO:0016790,GO:0019219,GO:0019222,GO:0019538,GO:…	K11832	map03460	1.03589e-18	1.09192	0.115326	0.0798005	1.24469e-09	1.24608	0.190152	0.144631	2.63406e-14	1.20696	0.147207	0.0650093	5.0099e-07	1.08825	0.202976	0.164797	diff_up	diff_up	diff_up	diff_up		4	12.5313	6.91414	15.3824	6.06806	40.8959	13.6831	8.61557	18.5659	6.60355	47.4681	14.9408	10.7357	22.4082	7.18629	55.271	157.032	47.8054	236.619	36.8214	478.278	0.174452	29.2009	0
AIPGENE9932	Apoptosis-inducing factor 2 OS=Taeniopygia guttata GN=AIFM2 PE=2 SV=1	GO:0000166,GO:0003674,GO:0003676,GO:0003677,GO:0003824,GO:0005488,GO:0005575,GO:0005737,GO:0005739,GO:0005741,GO:0006915,GO:0008150,GO:0008152,GO:0008219,GO:0009987,GO:0012501,GO:0016020,GO:0016021,GO:0016265,GO:0016491,GO:0019867,GO:0031090,GO:0031966,GO:0031968,GO:0036094,GO:0043167,GO:0043168,GO:0043226,GO:0043227,GO:0043229,GO:0043231,GO:0044422,GO:0044424,GO:0044425,GO:0044429,GO:0044444,GO:…			0.00689032	-0.447176	0.126588	0.0961474	1.36628e-10	-1.0547	0.152869	0.0934763	7.78791e-10	-0.701771	0.103108	0.0318936	3.02029e-24	-0.743443	0.0707798	0.0200391	diff_down	diff_down	diff_down	diff_down		4	10.4007	10.6979	31.3542	49.9024	102.355	-4.65094	-11.2831	-22.0035	-37.0996	-75.0372	2.07979	11.9004	15.4414	27.5815	57.003	108.175	114.445	983.088	2490.25	3695.96	1.99288	66.2461	0
AIPGENE7549	Homogentisate 1,2-dioxygenase OS=Drosophila melanogaster GN=hgo PE=1 SV=3	GO:0003674,GO:0003824,GO:0004411,GO:0005488,GO:0006082,GO:0006520,GO:0006558,GO:0006559,GO:0006570,GO:0006572,GO:0006725,GO:0006807,GO:0008150,GO:0008152,GO:0009056,GO:0009063,GO:0009072,GO:0009074,GO:0009987,GO:0016054,GO:0016491,GO:0016701,GO:0016702,GO:0019439,GO:0019752,GO:0043167,GO:0043169,GO:0043436,GO:0044237,GO:0044238,GO:0044248,GO:0044281,GO:0044282,GO:0044699,GO:0044710,GO:0044712,GO:…	K00451	map00350,map00643,map01100,map01120	0.0225334	-0.731851	0.235424	0.332546	1.38658e-11	-1.56471	0.21617	0.186919	3.26096e-16	-1.10314	0.126359	0.0478996	2.25609e-14	-1.07992	0.135367	0.0732966	diff_down	diff_down	diff_down	diff_down		4	3.0071	5.34992	20.877	13.6432	42.8772	-2.20075	-8.37109	-23.0302	-14.7336	-48.3357	1.61062	13.0983	25.4055	15.9112	56.0257	9.04266	28.6217	435.85	186.137	659.651	1.53666	27.4926	0
AIPGENE18609	AT-rich interactive domain-containing protein 2 OS=Homo sapiens GN=ARID2 PE=1 SV=2	GO:0003674,GO:0003676,GO:0003677,GO:0005488,GO:0005515,GO:0005575,GO:0005622,GO:0005634,GO:0006139,GO:0006325,GO:0006337,GO:0006351,GO:0006355,GO:0006725,GO:0006807,GO:0006996,GO:0008150,GO:0008152,GO:0009058,GO:0009059,GO:0009889,GO:0009987,GO:0010468,GO:0010556,GO:0016043,GO:0016070,GO:0016568,GO:0018130,GO:0019219,GO:0019222,GO:0019438,GO:0022411,GO:0031323,GO:0031326,GO:0032774,GO:0032984,GO:…			4.74141e-15	0.909497	0.106909	0.0685767	3.76387e-06	1.85207	0.363752	0.529261	3.61154e-74	1.50371	0.0808383	0.0196045	5.47039e-16	1.13323	0.134201	0.0720394	diff_up	diff_up	diff_up	diff_up		4	14.5822	1.88943	51.0087	13.8813	81.3617	13.2625	3.49936	76.7023	15.7307	109.195	12.0622	6.48106	115.338	17.8264	151.708	212.641	3.56994	2601.89	192.69	3010.79	5.15819	44.3566	0.0486554
AIPGENE24036	Cubilin OS=Canis familiaris GN=CUBN PE=1 SV=1	GO:0000323,GO:0003674,GO:0004872,GO:0005488,GO:0005509,GO:0005575,GO:0005764,GO:0005765,GO:0005768,GO:0005773,GO:0005774,GO:0006066,GO:0006629,GO:0006810,GO:0006897,GO:0006898,GO:0008150,GO:0008152,GO:0008202,GO:0008203,GO:0010008,GO:0015031,GO:0016020,GO:0016125,GO:0016192,GO:0019842,GO:0031090,GO:0031419,GO:0036094,GO:0043167,GO:0043169,GO:0043226,GO:0043227,GO:0043229,GO:0043231,GO:0044238,GO:…	K03992,K14616	map04610,map05150,map04977	3.24989e-09	-0.941906	0.141606	0.120314	1.25495e-06	-0.928486	0.174659	0.122024	4.21621e-17	-1.01526	0.11322	0.0384562	1.3115e-13	-1.68203	0.217104	0.188536	diff_down	diff_down	diff_down	diff_down		4	8.31158	8.19513	26.0036	5.30403	47.8144	-7.82873	-7.60906	-26.4004	-8.92151	-50.7597	7.37392	7.06491	26.8032	15.0062	56.2482	69.0824	67.1601	676.188	28.1327	840.563	2.36181	30.2346	0
AIPGENE14095					0.00507941	-1.538	0.423482	1.07602	8.18597e-05	-1.13988	0.25936	0.26907	3.18984e-37	-1.69861	0.128605	0.0496178	9.38511e-10	-3.0513	0.472371	0.892536	diff_down	diff_down	diff_down	diff_down		4	0.929349	3.71651	20.1541	1.1204	25.9203	-1.42934	-4.23638	-34.2339	-3.41869	-43.3183	2.19832	4.82898	58.1501	10.4314	75.6088	0.863689	13.8124	406.186	1.2553	422.117	3.2148	9.63512	0.022293
AIPGENE13889	Tumor necrosis factor ligand superfamily member 10 OS=Homo sapiens GN=TNFSF10 PE=1 SV=1	GO:0002376,GO:0003006,GO:0003674,GO:0005102,GO:0005125,GO:0005126,GO:0005164,GO:0005488,GO:0005515,GO:0005575,GO:0005576,GO:0005615,GO:0005887,GO:0006915,GO:0006919,GO:0006955,GO:0007154,GO:0007165,GO:0007267,GO:0008150,GO:0008152,GO:0008219,GO:0008406,GO:0008584,GO:0009719,GO:0009725,GO:0009966,GO:0009967,GO:0009987,GO:0010033,GO:0010243,GO:0010468,GO:0010638,GO:0010646,GO:0010647,GO:0010821,GO:…	K04721	map04060,map04068,map04210,map04650,map05162,map05164	3.85996e-16	-1.20564	0.136853	0.112373	0.000150896	-0.620279	0.146168	0.0854604	2.74161e-09	-1.1418	0.172763	0.0895411	4.94279e-21	-1.08988	0.11174	0.0499434	diff_down	diff_down	diff_down	diff_down		4	8.89893	11.7013	11.1681	20.0227	51.791	-10.7289	-7.25808	-12.7517	-21.8223	-52.561	12.9351	4.50203	14.56	23.7837	55.7809	79.191	136.921	124.726	400.907	741.744	2.43837	37.4691	0
AIPGENE11799	Putative diacyglycerol O-acyltransferase Rv1760 OS=Mycobacterium tuberculosis (strain ATCC 25618 / H37Rv) GN=Rv1760 PE=2 SV=1	GO:0003674,GO:0003824,GO:0004144,GO:0005975,GO:0006066,GO:0006071,GO:0006629,GO:0006638,GO:0006639,GO:0006641,GO:0008150,GO:0008152,GO:0008374,GO:0008610,GO:0009058,GO:0009987,GO:0016411,GO:0016740,GO:0016746,GO:0016747,GO:0019400,GO:0019432,GO:0019751,GO:0044237,GO:0044238,GO:0044249,GO:0044255,GO:0044262,GO:0044281,GO:0044699,GO:0044710,GO:0044711,GO:0044723,GO:0044763,GO:0045017,GO:0046460,GO:…			1.076e-17	1.56704	0.170026	0.173454	1.66808e-14	1.57543	0.19299	0.14898	2.24423e-101	2.5545	0.117653	0.0415264	4.25951e-25	2.03955	0.190762	0.14556	diff_up	diff_up	diff_up	diff_up		4	5.76522	6.71231	24.0811	6.87001	43.4286	9.03435	10.5748	61.515	14.0118	95.1359	14.1572	16.6599	157.14	28.5777	216.535	33.2378	45.0551	579.899	47.197	705.389	8.12734	27.1861	0.188601
AIPGENE1801	Mitochondrial uncoupling protein 4 OS=Homo sapiens GN=SLC25A27 PE=1 SV=1	GO:0005575,GO:0005739,GO:0005743,GO:0006091,GO:0006810,GO:0006873,GO:0006874,GO:0006875,GO:0008150,GO:0008152,GO:0008219,GO:0008284,GO:0009987,GO:0010827,GO:0010917,GO:0010941,GO:0016020,GO:0016021,GO:0016265,GO:0019725,GO:0019866,GO:0030003,GO:0031090,GO:0031966,GO:0032502,GO:0032879,GO:0035356,GO:0042127,GO:0042391,GO:0042592,GO:0042981,GO:0043025,GO:0043066,GO:0043067,GO:0043069,GO:0043226,GO:…			1.59727e-09	-1.10135	0.1628	0.159022	9.9352e-07	-1.06931	0.199398	0.159038	3.24775e-10	-1.12771	0.162553	0.0792702	1.56507e-19	-1.46985	0.156629	0.0981304	diff_down	diff_down	diff_down	diff_down		4	6.28843	6.28781	12.6151	10.1905	35.3818	-6.92578	-6.72358	-14.2261	-14.9785	-42.854	7.62774	7.18956	16.0429	22.0162	52.8763	39.5443	39.5365	159.14	103.847	342.068	0.972155	25.7139	0
AIPGENE14518					0.005782	0.402329	0.112083	0.075376	1.01976e-07	0.934358	0.161218	0.103965	0.0231829	0.904689	0.290447	0.253078	1.07153e-34	0.869789	0.0688834	0.0189797	diff_up	diff_up	diff_up	diff_up		4	13.2668	9.61866	3.95135	52.6879	79.5247	5.33762	8.98728	3.57474	45.8273	63.727	2.14748	8.39734	3.23403	39.8601	53.639	176.009	92.5187	15.6132	2776.01	3060.15	2.57146	41.0442	0
AIPGENE13786	Lipid storage droplets surface-binding protein 2 OS=Drosophila melanogaster GN=Lsd-2 PE=1 SV=1	GO:0003674,GO:0005488,GO:0005515,GO:0005575,GO:0005737,GO:0005811,GO:0005875,GO:0006629,GO:0006810,GO:0006869,GO:0006928,GO:0007017,GO:0007018,GO:0007275,GO:0007476,GO:0008150,GO:0008152,GO:0009653,GO:0009886,GO:0009892,GO:0009894,GO:0009895,GO:0009987,GO:0010970,GO:0019216,GO:0019222,GO:0019915,GO:0030705,GO:0030730,GO:0031887,GO:0032501,GO:0032502,GO:0032879,GO:0032991,GO:0035107,GO:0035114,GO:…			1.05132e-14	1.0134	0.12059	0.0872522	3.04249e-10	1.37213	0.202553	0.164111	1.24853e-112	1.993	0.0870475	0.0227318	5.25665e-54	1.83714	0.116192	0.0540025	diff_up	diff_up	diff_up	diff_up		4	11.461	6.09344	43.9912	18.5177	80.0633	11.6146	8.36099	87.6744	34.0195	141.669	11.7701	11.4724	174.735	62.4984	260.476	131.355	37.13	1935.23	342.904	2446.61	9.79652	49.5048	0.13729
AIPGENE14017					2.83878e-21	-0.992836	0.098435	0.0581367	3.04162e-11	-1.12188	0.157494	0.0992181	0.0567691	-0.595246	0.216022	0.139997	6.57803e-18	-1.31722	0.146909	0.0863289	diff_down	diff_down	down	diff_down		4	17.2008	10.0788	7.14303	11.5836	46.0063	-17.0776	-11.3073	-4.25186	-15.2582	-47.8949	16.9553	12.6854	2.5309	20.0984	52.27	295.869	101.582	51.0229	134.18	582.654	2.40894	33.3416	0
AIPGENE1216	Transmembrane protein 214-A OS=Xenopus laevis GN=tmem214-a PE=2 SV=1	GO:0005575,GO:0005783,GO:0005789,GO:0005874,GO:0005881,GO:0006915,GO:0008150,GO:0008219,GO:0009987,GO:0012501,GO:0016020,GO:0016021,GO:0016265,GO:0031090,GO:0032991,GO:0043226,GO:0043227,GO:0043229,GO:0043231,GO:0043234,GO:0044422,GO:0044424,GO:0044425,GO:0044430,GO:0044432,GO:0044444,GO:0044446,GO:0044464,GO:0044699,GO:0044763,GO:0098588,GO:0098589			0.000369318	0.431572	0.0987189	0.0584725	0.000710612	0.55841	0.145871	0.0851132	3.3133e-15	0.725762	0.0858541	0.0221128	7.72629e-18	0.728565	0.0814256	0.0265205	diff_up	diff_up	diff_up	diff_up		4	17.1021	11.7491	45.2227	37.7066	111.78	7.38077	6.5608	32.8209	27.4717	74.2342	3.18534	3.66362	23.8201	20.0149	50.684	292.481	138.04	2045.09	1421.79	3897.4	1.38458	76.9139	0
AIPGENE3928	NADH dehydrogenase [ubiquinone] iron-sulfur protein 7, mitochondrial OS=Bos taurus GN=NDUFS7 PE=1 SV=1	GO:0003674,GO:0003824,GO:0003954,GO:0005488,GO:0005575,GO:0005739,GO:0005743,GO:0005747,GO:0006461,GO:0008137,GO:0008150,GO:0008152,GO:0010257,GO:0016020,GO:0016043,GO:0016491,GO:0016651,GO:0016655,GO:0019866,GO:0022607,GO:0030964,GO:0031090,GO:0031966,GO:0032981,GO:0032991,GO:0033108,GO:0034622,GO:0043167,GO:0043169,GO:0043226,GO:0043227,GO:0043229,GO:0043231,GO:0043234,GO:0043623,GO:0043933,GO:…	K03940	map00190,map01100,map04932,map05010,map05012,map05016	5.74928e-09	-0.886722	0.135134	0.109567	1.40455e-22	-1.57559	0.1534	0.0941267	1.13362e-06	-1.01541	0.18198	0.0993505	4.18706e-07	-1.36061	0.252138	0.254294	diff_down	diff_down	diff_down	diff_down		4	9.12681	10.624	10.0654	3.93246	33.7486	-8.09294	-16.739	-10.2205	-5.35052	-40.403	7.17619	26.3738	10.3781	7.27995	51.208	83.2986	112.869	101.312	15.4642	312.943	2.83854	24.4758	0
AIPGENE13930	Collagen alpha-2(VI) chain OS=Mus musculus GN=Col6a2 PE=2 SV=3	GO:0005575,GO:0005576,GO:0005578,GO:0005581,GO:0005615,GO:0005886,GO:0006461,GO:0007155,GO:0008150,GO:0009743,GO:0009746,GO:0009749,GO:0010033,GO:0016020,GO:0016043,GO:0022607,GO:0022610,GO:0031012,GO:0032991,GO:0034284,GO:0042221,GO:0042383,GO:0043234,GO:0043933,GO:0044421,GO:0044464,GO:0050896,GO:0051259,GO:0051291,GO:0065003,GO:0070206,GO:0070208,GO:0071822,GO:0071840,GO:1901700	K06238	map04151,map04510,map04512,map04974	2.42783e-10	0.692855	0.0982485	0.0579166	0.00430166	0.517096	0.157734	0.0995198	4.73864e-16	0.790979	0.0910631	0.0248775	4.3945e-11	0.731012	0.105463	0.0444897	diff_up	diff_up	diff_up	diff_up		4	17.2662	10.0483	40.197	22.4771	89.9886	11.963	5.19592	31.795	16.431	65.3849	8.28862	2.68679	25.1492	12.0113	48.1359	298.122	100.967	1615.8	505.22	2520.11	0.627737	61.9838	0
AIPGENE27789	Dynein alpha chain, flagellar outer arm OS=Chlamydomonas reinhardtii GN=ODA11 PE=1 SV=2	GO:0000166,GO:0001882,GO:0001883,GO:0003674,GO:0003774,GO:0003777,GO:0003824,GO:0005488,GO:0005524,GO:0005575,GO:0005737,GO:0005856,GO:0005874,GO:0005875,GO:0005929,GO:0006139,GO:0006152,GO:0006163,GO:0006195,GO:0006200,GO:0006725,GO:0006753,GO:0006793,GO:0006796,GO:0006807,GO:0006928,GO:0007017,GO:0007018,GO:0008150,GO:0008152,GO:0009056,GO:0009116,GO:0009117,GO:0009119,GO:0009123,GO:0009125,GO:…			0.000863805	-1.16031	0.279715	0.469443	0.0117779	-1.3372	0.457039	0.835538	4.31679e-13	-1.93268	0.246307	0.182001	1.44314e-19	-1.44238	0.15356	0.0943227	diff_down	diff_down	diff_down	diff_down		4	2.13018	1.19683	5.49448	10.6019	19.4234	-2.47168	-1.60041	-10.6191	-15.292	-29.9831	2.86791	2.14006	20.5233	22.0568	47.588	4.53767	1.43241	30.1894	112.4	148.56	1.30433	11.7749	0
AIPGENE19794	Non-specific lipid-transfer protein OS=Oryctolagus cuniculus GN=SCP2 PE=1 SV=1	GO:0003674,GO:0003824,GO:0005488,GO:0005575,GO:0005737,GO:0005739,GO:0005777,GO:0006810,GO:0006869,GO:0008150,GO:0008152,GO:0008289,GO:0016408,GO:0016740,GO:0016746,GO:0016747,GO:0033814,GO:0042579,GO:0043226,GO:0043227,GO:0043229,GO:0043231,GO:0044424,GO:0044444,GO:0044464,GO:0044699,GO:0044765,GO:0051234,GO:0071702	K08764	map00120,map01100,map03320,map04146	0.00190048	-0.503113	0.128067	0.0984064	0.000489976	-0.682479	0.173552	0.120482	5.22086e-06	-0.448008	0.0848059	0.0215761	3.14519e-29	-0.778068	0.0672982	0.0181162	diff_down	diff_down	diff_down	diff_down		4	10.1619	8.30001	46.3475	55.1993	120.009	-5.11261	-5.66459	-20.7641	-42.9488	-74.49	2.57222	3.86596	9.30248	33.4171	49.1577	103.265	68.8902	2148.09	3046.96	5367.21	2.92137	75.2853	0
AIPGENE20723	Protein FAM26F OS=Mus musculus GN=Fam26f PE=2 SV=1	GO:0003674,GO:0005575,GO:0006810,GO:0006811,GO:0008150,GO:0016020,GO:0016021,GO:0044425,GO:0044699,GO:0044765,GO:0051234			0.00100665	-1.50014	0.365293	0.800632	1.75301e-25	-2.22667	0.203809	0.166152	1.34602e-18	-1.79244	0.19172	0.11027	1.12922e-05	-1.06197	0.224932	0.202377	diff_down	diff_down	diff_down	diff_down		4	1.24901	6.01859	9.06868	4.94127	21.2776	-1.87369	-13.4014	-16.2551	-5.24749	-36.7777	2.81079	29.8405	29.1362	5.5727	67.3602	1.56004	36.2234	82.241	24.4161	144.441	3.79106	14.4892	0.0545969
AIPGENE24026	Glutamate dehydrogenase OS=Bacteroides thetaiotaomicron (strain ATCC 29148 / DSM 2079 / NCTC 10582 / E50 / VPI-5482) GN=gdhA PE=3 SV=2	GO:0003674,GO:0003824,GO:0004353,GO:0006082,GO:0006520,GO:0006807,GO:0008150,GO:0008152,GO:0009987,GO:0016491,GO:0016638,GO:0016639,GO:0019752,GO:0043436,GO:0044237,GO:0044238,GO:0044281,GO:0044699,GO:0044710,GO:0044763,GO:0055114,GO:0071704,GO:1901564	K00262	map00220,map00250,map00910,map01100	4.70778e-31	1.66699	0.137152	0.112864	3.67163e-26	1.75801	0.158785	0.100851	2.08562e-49	2.59958	0.171023	0.0877465	3.26344e-247	2.94516	0.0869319	0.0302286	diff_up	diff_up	diff_up	diff_up		4	8.86023	9.91562	11.3965	33.0812	63.2536	14.7699	17.4317	29.626	97.4297	159.257	24.6212	30.6452	77.0151	286.946	419.228	78.5036	98.3195	129.88	1094.37	1401.07	18.256	41.1035	0.371161
AIPGENE18106	Ammonium transporter Rh type C OS=Sus scrofa GN=RHCG PE=2 SV=1	GO:0003674,GO:0005215,GO:0005488,GO:0005515,GO:0005575,GO:0005886,GO:0005887,GO:0006810,GO:0006811,GO:0006812,GO:0006820,GO:0006873,GO:0006885,GO:0008092,GO:0008150,GO:0008324,GO:0008509,GO:0008519,GO:0009987,GO:0015075,GO:0015077,GO:0015101,GO:0015103,GO:0015672,GO:0015696,GO:0015698,GO:0016020,GO:0016021,GO:0016323,GO:0016324,GO:0019725,GO:0022857,GO:0022890,GO:0022891,GO:0022892,GO:0030506,GO:…			1.74318e-06	4.65283	0.837118	4.2046	7.2686e-11	4.85815	0.694556	1.92963	1.58909e-12	5.66245	0.737808	1.63308	2.69486e-09	3.79965	0.604213	1.4603	diff_up	diff_up	diff_up	diff_up		4	0.237835	0.518234	0.612339	0.684793	2.0532	1.1066	2.51766	3.46734	2.60197	9.69357	5.14884	12.2311	19.6336	9.88658	46.9002	0.0565654	0.268566	0.374959	0.468942	1.16903	1.1349	1.48383	0
AIPGENE1270	Putative acyl-CoA dehydrogenase AidB OS=Escherichia coli (strain K12) GN=aidB PE=1 SV=3	GO:0003674,GO:0003676,GO:0003677,GO:0003824,GO:0003995,GO:0005488,GO:0005515,GO:0005575,GO:0005737,GO:0006355,GO:0006950,GO:0006974,GO:0008150,GO:0008152,GO:0008470,GO:0009889,GO:0009890,GO:0009892,GO:0009987,GO:0010468,GO:0010556,GO:0010558,GO:0010605,GO:0010629,GO:0016491,GO:0016627,GO:0019219,GO:0019222,GO:0031323,GO:0031324,GO:0031326,GO:0031327,GO:0033554,GO:0043565,GO:0044424,GO:0044464,GO:…			4.26233e-08	-0.607097	0.0974639	0.0569952	1.70693e-08	-0.955295	0.156244	0.0976481	1.64659e-13	-0.65641	0.0823565	0.0203478	3.45294e-09	-0.592113	0.0947641	0.0359209	diff_down	diff_down	diff_down	diff_down		4	17.5453	10.2409	49.1454	27.8389	104.77	-10.6517	-9.78304	-32.2595	-16.4838	-69.178	6.46662	9.34569	21.1755	9.76026	46.748	307.839	104.875	2415.27	775.006	3602.99	1.07102	70.3811	0
AIPGENE17949	Zinc transporter 1 OS=Homo sapiens GN=SLC30A1 PE=1 SV=3	GO:0000041,GO:0001701,GO:0003674,GO:0005215,GO:0005246,GO:0005385,GO:0005488,GO:0005515,GO:0005575,GO:0005737,GO:0005783,GO:0005794,GO:0005886,GO:0006810,GO:0006811,GO:0006812,GO:0006829,GO:0006873,GO:0006874,GO:0006875,GO:0006882,GO:0006950,GO:0008150,GO:0008200,GO:0008324,GO:0009636,GO:0009790,GO:0009792,GO:0009987,GO:0010035,GO:0010038,GO:0010646,GO:0010959,GO:0015075,GO:0015691,GO:0016020,GO:…	K14688	map04978	1.03589e-18	0.957106	0.1011	0.0613268	2.61229e-18	1.58602	0.172028	0.118374	1.58681e-15	1.2924	0.151273	0.0686509	2.00099e-20	0.823211	0.0856985	0.0293769	diff_up	diff_up	diff_up	diff_up		4	16.3061	8.44777	14.5665	34.0403	73.3606	15.6066	13.3983	18.8257	28.0224	75.853	14.9372	21.2499	24.3304	23.0683	83.5858	265.888	71.3648	212.182	1158.74	1708.18	5.15573	50.076	0.0430492
AIPGENE25166	Mitochondrial substrate carrier family protein ucpB OS=Dictyostelium discoideum GN=ucpB PE=3 SV=1	GO:0005575,GO:0005739,GO:0005743,GO:0006810,GO:0006839,GO:0008150,GO:0016020,GO:0016021,GO:0019866,GO:0031090,GO:0031966,GO:0043226,GO:0043227,GO:0043229,GO:0043231,GO:0044422,GO:0044424,GO:0044425,GO:0044429,GO:0044444,GO:0044446,GO:0044464,GO:0044699,GO:0044765,GO:0046907,GO:0051234,GO:0051649,GO:1902582			4.93149e-15	0.868407	0.102147	0.0626036	4.71075e-05	0.721888	0.159422	0.101662	3.39626e-15	0.964515	0.114144	0.0390866	4.38938e-06	0.586103	0.119011	0.0566543	diff_up	diff_up	diff_up	diff_up		4	15.9735	9.83654	25.5842	17.6509	69.0452	13.8715	7.10088	24.6764	10.3453	55.994	12.0461	5.12604	23.8007	6.0634	47.0363	255.153	96.7575	654.553	311.555	1318.02	1.62645	49.956	0
AIPGENE25837									1.53195e-27	4.45074	0.391679	0.61365	4.30208e-08	4.05083	0.657849	1.2983						diff_up	diff_up			2		1.62959	0.770241		2.39983		7.25289	3.12011		10.373		32.2807	12.6391		44.9198		2.65557	0.593271		3.24884	0.0836452	1.04605	0
AIPGENE163	Protein BTG1 OS=Rattus norvegicus GN=Btg1 PE=2 SV=1	GO:0003006,GO:0003674,GO:0005488,GO:0005515,GO:0005575,GO:0005634,GO:0005737,GO:0006464,GO:0006479,GO:0006950,GO:0006979,GO:0007276,GO:0007281,GO:0007283,GO:0007286,GO:0008150,GO:0008152,GO:0008213,GO:0008285,GO:0009719,GO:0009725,GO:0009987,GO:0010033,GO:0010243,GO:0010941,GO:0010942,GO:0019538,GO:0019899,GO:0022412,GO:0022414,GO:0022603,GO:0030856,GO:0030858,GO:0032259,GO:0032502,GO:0036211,GO:…	K14443	map03018	0.000998691	-0.530715	0.129156	0.100087	4.79058e-13	-1.3528	0.175323	0.122952	1.86915e-08	-0.815468	0.129463	0.0502822	1.54466e-60	-1.12606	0.0672245	0.0180765	diff_down	diff_down	diff_down	diff_down		4	9.99131	8.13326	19.8878	55.3203	93.3327	-5.30254	-11.0026	-16.2178	-62.2939	-94.8169	2.81413	14.8843	13.2251	70.1465	101.07	99.8263	66.1498	395.523	3060.34	3621.84	4.74536	54.527	0.032009
AIPGENE18406	Facilitated trehalose transporter Tret1 OS=Bombyx mori GN=Tret1 PE=1 SV=1	GO:0003674,GO:0005215,GO:0005575,GO:0005886,GO:0006810,GO:0008150,GO:0008643,GO:0009987,GO:0015144,GO:0015151,GO:0015154,GO:0015157,GO:0015574,GO:0015766,GO:0015771,GO:0015772,GO:0016020,GO:0016021,GO:0022857,GO:0022891,GO:0022892,GO:0042947,GO:0044425,GO:0044464,GO:0044699,GO:0044763,GO:0044765,GO:0051119,GO:0051234,GO:0055085,GO:0071702,GO:1901476	K08139	map04113	1.68206e-70	2.19148	0.120285	0.0868109	4.44435e-32	2.12104	0.172858	0.119519	6.15089e-107	3.23281	0.144936	0.0630194	5.86778e-11	1.64204	0.238407	0.227352	diff_up	diff_up	diff_up	diff_up		4	11.5193	8.36688	15.8681	4.39846	40.1528	25.2442	17.7465	51.2987	7.22245	101.512	55.3222	37.6409	165.839	11.8596	270.662	132.694	70.0046	251.798	19.3464	473.843	14.0253	28.3518	0.388877
AIPGENE3683	Outer membrane lipoprotein Blc OS=Vibrio cholerae serotype O1 (strain ATCC 39315 / El Tor Inaba N16961) GN=blc PE=3 SV=2	GO:0003674,GO:0005215,GO:0005488,GO:0005575,GO:0006810,GO:0008150,GO:0008289,GO:0009279,GO:0016020,GO:0019867,GO:0044462,GO:0044464,GO:0051234			0.24904	-0.350168	0.186451	0.208583	0.000225293	-0.611958	0.147771	0.0873454	6.92266e-12	-0.627717	0.0839233	0.0211294	1.68966e-18	-0.787702	0.0863721	0.0298406	down	diff_down	diff_down	diff_down		4	4.79425	11.4488	47.3275	33.5114	97.0819	-1.6788	-7.00618	-29.7083	-26.397	-64.7903	0.587861	4.28749	18.6484	20.793	44.3167	22.9849	131.075	2239.89	1123.02	3516.96	1.07719	60.8552	0
AIPGENE26798					0.0459734	-0.427119	0.151952	0.138536	1.10282e-11	-1.10684	0.152227	0.0926917	1.54644e-07	-0.613829	0.103365	0.0320527	3.80254e-33	-0.92014	0.0746106	0.022267	diff_down	diff_down	diff_down	diff_down		4	7.21836	10.7885	31.1987	44.9096	94.1151	-3.0831	-11.9411	-19.1507	-41.3231	-75.498	1.31685	13.2169	11.7552	38.023	64.312	52.1047	116.391	973.356	2016.87	3158.72	3.74848	60.5527	0.0123607
AIPGENE16497	Tctex1 domain-containing protein 2 OS=Homo sapiens GN=TCTEX1D2 PE=1 SV=2	GO:0003674,GO:0005488,GO:0005515			2.82477e-12	-1.1159	0.145285	0.126646	1.40026e-10	-1.38397	0.200704	0.161128	4.27093e-09	-1.61422	0.2469	0.182878	2.66884e-07	-1.51511	0.2764	0.305588	diff_down	diff_down	diff_down	diff_down		4	7.89605	6.20625	5.46812	3.27238	22.8428	-8.81116	-8.58926	-8.82677	-4.95801	-31.1852	9.83233	11.8873	14.2484	7.51191	43.4799	62.3476	38.5176	29.9004	10.7085	141.474	0.905579	16.6494	0
AIPGENE879	predicted protein [Nematostella vectensis] >gi|156228459|gb|EDO49258.1| predicted protein [Nematostella vectensis]				5.16848e-06	-0.722296	0.135221	0.109709	1.59218e-10	-1.0159	0.147763	0.0873356	0.00634463	-0.570805	0.160797	0.0775669	4.39647e-21	-1.01715	0.104152	0.0433903	diff_down	diff_down	diff_down	diff_down		4	9.11505	11.4501	12.8921	23.0466	56.5039	-6.58377	-11.6321	-7.35887	-23.4419	-49.0167	4.75543	11.8171	4.20048	23.844	44.617	83.0841	131.104	166.206	531.147	911.542	2.09535	40.3715	0
AIPGENE3576	predicted protein [Nematostella vectensis] >gi|156219647|gb|EDO40526.1| predicted protein [Nematostella vectensis]				0.717239	-0.621032	0.812824	3.96409	5.51305e-08	-1.87677	0.317738	0.403829	6.09938e-12	-0.973107	0.129803	0.0505468	6.68106e-15	-0.904953	0.111272	0.0495261	down	diff_down	diff_down	diff_down		4	0.252264	2.4763	19.7837	20.1914	42.7036	-0.156664	-4.64745	-19.2516	-18.2722	-42.328	0.0972936	8.72221	18.7339	16.5355	44.0889	0.0636373	6.13204	391.393	407.691	805.28	2.13325	23.8462	0
AIPGENE8259	Persulfide dioxygenase ETHE1, mitochondrial OS=Homo sapiens GN=ETHE1 PE=1 SV=2	GO:0000096,GO:0000098,GO:0003674,GO:0003824,GO:0005488,GO:0005506,GO:0005575,GO:0005634,GO:0005737,GO:0005739,GO:0005759,GO:0006082,GO:0006518,GO:0006520,GO:0006575,GO:0006749,GO:0006790,GO:0006807,GO:0008150,GO:0008152,GO:0009056,GO:0009063,GO:0009987,GO:0016054,GO:0016491,GO:0016701,GO:0016702,GO:0016787,GO:0019418,GO:0019752,GO:0031974,GO:0034641,GO:0043167,GO:0043169,GO:0043226,GO:0043227,GO:…	K17725	map00920	2.19005e-06	-1.36902	0.248184	0.369571	1.02832e-15	-1.26614	0.148643	0.0883795	8.10686e-10	-1.27683	0.187808	0.105815	4.14863e-06	-0.685092	0.138774	0.0770331	diff_down	diff_down	diff_down	diff_down		4	2.70584	11.3148	9.45043	12.9814	36.4525	-3.70435	-14.3262	-12.0666	-8.89348	-38.9906	5.07133	18.139	15.4069	6.09286	44.7101	7.32156	128.026	89.3106	168.518	393.176	3.00474	25.6666	0.000184767
AIPGENE22168	Integral membrane protein GPR155 OS=Homo sapiens GN=GPR155 PE=2 SV=2	GO:0003008,GO:0003674,GO:0005575,GO:0006810,GO:0007165,GO:0008150,GO:0009987,GO:0016020,GO:0016021,GO:0031982,GO:0031988,GO:0032501,GO:0035556,GO:0043226,GO:0043227,GO:0043230,GO:0044421,GO:0044425,GO:0044699,GO:0044707,GO:0044763,GO:0044765,GO:0050789,GO:0050794,GO:0050877,GO:0050890,GO:0050896,GO:0051234,GO:0051716,GO:0055085,GO:0065007,GO:0065010,GO:0070062			0.00174618	0.586162	0.148315	0.131984	0.000151395	0.689911	0.162608	0.105765	7.52238e-14	0.842717	0.104443	0.0327248	3.8383e-12	0.757221	0.103917	0.0431951	diff_up	diff_up	diff_up	diff_up		4	7.57666	9.45492	30.5578	23.1508	70.7402	4.44115	6.52305	25.7516	17.5303	54.2461	2.60323	4.50033	21.7013	13.2743	42.0792	57.4058	89.3954	933.78	535.959	1616.54	0.481367	47.8884	0
AIPGENE17102	Coronin-6 OS=Homo sapiens GN=CORO6 PE=2 SV=2	GO:0003674,GO:0003779,GO:0005488,GO:0005515,GO:0005575,GO:0005856,GO:0006996,GO:0007010,GO:0008092,GO:0008150,GO:0009987,GO:0015629,GO:0016043,GO:0030029,GO:0030036,GO:0032403,GO:0043226,GO:0043228,GO:0043229,GO:0043232,GO:0044424,GO:0044464,GO:0044699,GO:0044763,GO:0051015,GO:0071840,GO:1902589			0.244364	-0.241052	0.127332	0.0972814	0.00353062	-0.563307	0.168511	0.113584	1.35845e-08	-0.532763	0.0838875	0.0211113	3.09213e-23	-0.696592	0.0678043	0.0183897	down	diff_down	diff_down	diff_down		4	10.2795	8.80404	47.3679	54.3783	120.83	-2.47789	-4.95937	-25.2359	-37.8795	-70.5526	0.597299	2.79365	13.4447	26.3865	43.2222	105.667	77.5111	2243.72	2957	5383.9	2.02647	76.272	0
AIPGENE11660	Patatin-like phospholipase domain-containing protein 2 OS=Mus musculus GN=Pnpla2 PE=1 SV=1	GO:0003674,GO:0003824,GO:0004806,GO:0005488,GO:0005515,GO:0005575,GO:0005811,GO:0005829,GO:0005886,GO:0006629,GO:0006638,GO:0006639,GO:0006641,GO:0006996,GO:0008150,GO:0008152,GO:0009056,GO:0009893,GO:0009894,GO:0009896,GO:0009987,GO:0010883,GO:0010888,GO:0010889,GO:0010891,GO:0010896,GO:0010898,GO:0016020,GO:0016021,GO:0016042,GO:0016043,GO:0016298,GO:0016787,GO:0016788,GO:0019216,GO:0019222,GO:…	K16816	map00561,map01100,map04923	3.80646e-39	-1.5164	0.111245	0.0742524	0.00983715	-0.763929	0.255302	0.260716	3.41069e-06	-0.931498	0.17358	0.0903896	3.67271e-06	-0.927908	0.186997	0.139871	diff_down	diff_down	diff_down	diff_down		4	13.4676	3.83559	11.0632	7.14943	35.5158	-20.4222	-2.93012	-10.3054	-6.63402	-40.2917	30.9683	2.2384	9.59942	6.15576	48.9619	181.376	14.7117	122.395	51.1144	369.597	3.25198	25.1093	0.0100353
AIPGENE17384	Regulatory-associated protein of mTOR OS=Mus musculus GN=Rptor PE=1 SV=1	GO:0000323,GO:0001101,GO:0003674,GO:0005488,GO:0005515,GO:0005575,GO:0005737,GO:0005764,GO:0005773,GO:0007165,GO:0008150,GO:0009719,GO:0009966,GO:0009967,GO:0009987,GO:0010033,GO:0010243,GO:0010646,GO:0010647,GO:0016049,GO:0023051,GO:0023056,GO:0031929,GO:0031931,GO:0032006,GO:0032008,GO:0032991,GO:0035556,GO:0038201,GO:0040007,GO:0042221,GO:0043200,GO:0043226,GO:0043227,GO:0043229,GO:0043231,GO:…	K07204	map04150,map04151,map04152,map04910,map05206	6.97088e-08	0.598449	0.0973834	0.0569012	2.16847e-05	1.40798	0.298999	0.357601	9.08818e-20	0.995272	0.103247	0.03198	3.85683e-26	1.2487	0.114361	0.0523138	diff_up	diff_up	diff_up	diff_up		4	17.5743	2.79642	31.2696	19.1154	70.7557	10.5173	3.9373	31.1217	23.8693	69.4457	6.29408	5.54364	30.9746	29.8055	72.6178	308.857	7.81994	977.786	365.399	1659.86	4.45792	47.2967	0.030825
AIPGENE9338	Beta-glucuronidase OS=Felis catus GN=GUSB PE=1 SV=1	GO:0000323,GO:0003674,GO:0003824,GO:0004553,GO:0004566,GO:0005575,GO:0005764,GO:0005773,GO:0005975,GO:0008150,GO:0008152,GO:0016787,GO:0016798,GO:0043226,GO:0043227,GO:0043229,GO:0043231,GO:0044238,GO:0044424,GO:0044444,GO:0044464,GO:0071704	K01195	map00040,map00500,map00531,map00860,map00944,map00983,map01100,map04142	8.43894e-32	1.22034	0.0992211	0.0590689	1.54363e-17	1.32005	0.146396	0.0857272	1.09235e-104	2.00364	0.0908036	0.0247359	3.43086e-42	1.21226	0.086871	0.0301863	diff_up	diff_up	diff_up	diff_up		4	16.9294	11.6649	40.4271	33.1276	102.149	20.6596	15.3983	81.0014	40.1594	157.219	25.2118	20.3265	162.298	48.6838	256.52	286.604	136.07	1634.35	1097.44	3154.46	14.5427	71.268	0.161962
AIPGENE1816	Serine protease 23 OS=Mus musculus GN=Prss23 PE=2 SV=2	GO:0003674,GO:0003824,GO:0004175,GO:0004252,GO:0005575,GO:0005576,GO:0005634,GO:0006508,GO:0008150,GO:0008152,GO:0008233,GO:0008236,GO:0016787,GO:0017171,GO:0019538,GO:0043170,GO:0043226,GO:0043227,GO:0043229,GO:0043231,GO:0044238,GO:0044424,GO:0044464,GO:0070011,GO:0071704			9.41237e-15	1.01175	0.120179	0.0866581	0.00829589	0.488663	0.160031	0.10244	2.9864e-16	1.05823	0.121069	0.043973	0.000513475	0.679029	0.178781	0.127851	diff_up	diff_up	diff_up	diff_up		4	11.5396	9.76185	22.7413	7.82159	51.8643	11.6752	4.77026	24.0655	5.31109	45.822	11.8123	2.33105	25.4669	3.60638	43.2167	133.162	95.2938	517.165	61.1773	806.798	2.73296	36.3084	0
AIPGENE1292	[3-methyl-2-oxobutanoate dehydrogenase [lipoamide]] kinase, mitochondrial OS=Homo sapiens GN=BCKDK PE=1 SV=2	GO:0000166,GO:0001882,GO:0001883,GO:0003674,GO:0003824,GO:0004672,GO:0004674,GO:0005488,GO:0005515,GO:0005524,GO:0005575,GO:0005739,GO:0005759,GO:0005947,GO:0006082,GO:0006464,GO:0006468,GO:0006520,GO:0006793,GO:0006796,GO:0006807,GO:0008150,GO:0008152,GO:0009056,GO:0009063,GO:0009081,GO:0009083,GO:0009987,GO:0016054,GO:0016301,GO:0016310,GO:0016740,GO:0016772,GO:0016773,GO:0017076,GO:0019538,GO:…			1.09057e-11	0.800854	0.106837	0.0684853	4.38489e-15	1.3309	0.159633	0.101931	3.17323e-07	1.07721	0.185369	0.103085	2.93589e-95	1.56596	0.0744661	0.0221808	diff_up	diff_up	diff_up	diff_up		4	14.6017	9.81058	9.70073	45.084	79.197	11.6938	13.0569	10.4497	70.5999	105.8	9.36504	17.3775	11.2566	110.557	148.556	213.209	96.2475	94.1041	2032.57	2436.13	7.21575	48.4366	0.0870364
AIPGENE17083	Glutathione S-transferase U25 OS=Arabidopsis thaliana GN=GSTU25 PE=1 SV=1	GO:0003674,GO:0003824,GO:0004364,GO:0005575,GO:0005737,GO:0005829,GO:0008150,GO:0008152,GO:0009056,GO:0009404,GO:0009407,GO:0009636,GO:0009987,GO:0010033,GO:0010583,GO:0014070,GO:0016740,GO:0016765,GO:0019748,GO:0042221,GO:0044237,GO:0044248,GO:0044424,GO:0044444,GO:0044464,GO:0044699,GO:0044710,GO:0044712,GO:0044763,GO:0050896,GO:0090487	K00799	map00480,map00980,map00982,map05204	1.06239e-07	-0.982854	0.161785	0.157047	0.496837	-0.186081	0.206181	0.170042	1.03738e-20	-0.891145	0.0902933	0.0244586	4.26649e-13	-0.642179	0.0846106	0.0286358	diff_down	down	diff_down	diff_down		4	6.36751	5.8809	40.8854	34.9213	88.0551	-6.25833	-1.09432	-36.4348	-22.4257	-66.2132	6.15103	0.203632	32.4686	14.4013	53.2246	40.5452	34.5849	1671.61	1219.5	2966.24	3.43555	54.3689	0.00801108
AIPGENE3461	Enoyl-[acyl-carrier-protein] reductase [NADPH] FabL OS=Bacillus subtilis (strain 168) GN=fabL PE=1 SV=1	GO:0000166,GO:0003674,GO:0003824,GO:0004312,GO:0004318,GO:0005488,GO:0006082,GO:0006461,GO:0006629,GO:0006631,GO:0006633,GO:0008150,GO:0008152,GO:0008610,GO:0009058,GO:0009987,GO:0016043,GO:0016053,GO:0016491,GO:0016627,GO:0016628,GO:0016740,GO:0016746,GO:0016747,GO:0019752,GO:0022607,GO:0030497,GO:0032787,GO:0036094,GO:0043436,GO:0043933,GO:0044237,GO:0044238,GO:0044249,GO:0044255,GO:0044281,GO:…	K00059,K10780	map00061,map00780,map01040,map01100,map01212	6.33324e-05	-2.44818	0.51005	1.56091	0.00289755	-0.570882	0.167481	0.1122	6.67786e-22	-0.901956	0.088909	0.0237144	2.02261e-11	-0.638758	0.0906562	0.0328742	diff_down	diff_down	diff_down	diff_down		4	0.640653	8.91266	42.1685	30.419	82.1408	-1.56843	-5.08808	-38.0341	-19.4304	-64.121	3.8398	2.90469	34.3051	12.4113	53.4609	0.410437	79.4355	1778.18	925.316	2783.34	3.40656	48.2558	0.00842514
AIPGENE19729	Delta(8)-fatty-acid desaturase OS=Helianthus annuus GN=sld1 PE=1 SV=1	GO:0003674,GO:0003824,GO:0005488,GO:0005506,GO:0005575,GO:0006082,GO:0006629,GO:0006631,GO:0006633,GO:0006643,GO:0006665,GO:0006807,GO:0008150,GO:0008152,GO:0008610,GO:0009058,GO:0009987,GO:0016020,GO:0016021,GO:0016053,GO:0016491,GO:0016705,GO:0016717,GO:0019752,GO:0020037,GO:0032787,GO:0043167,GO:0043169,GO:0043436,GO:0044237,GO:0044238,GO:0044249,GO:0044255,GO:0044281,GO:0044283,GO:0044425,GO:…			0.000912023	0.694713	0.168039	0.169422	3.07781e-16	1.29625	0.149566	0.0894797	3.74165e-43	1.26438	0.0889567	0.0237399	2.94701e-20	0.755754	0.079016	0.0249741	diff_up	diff_up	diff_up	diff_up		4	5.90241	11.1757	42.1232	40.0415	99.2429	4.10049	14.4866	53.2598	30.2615	102.108	2.84866	18.7783	67.3406	22.8703	111.838	34.8385	124.897	1774.37	1603.32	3537.42	6.78122	63.5987	0.0594543
AIPGENE6906	Cysteine-rich with EGF-like domain protein 2 OS=Danio rerio GN=creld2 PE=2 SV=2	GO:0003674,GO:0005488,GO:0005509,GO:0005575,GO:0005576,GO:0005783,GO:0043167,GO:0043169,GO:0043226,GO:0043227,GO:0043229,GO:0043231,GO:0044424,GO:0044444,GO:0044464,GO:0046872			9.63668e-05	0.560131	0.119053	0.0850423	9.5472e-13	1.17072	0.153633	0.094412	5.78621e-12	0.808803	0.10778	0.0348497	1.52676e-11	0.564478	0.0796487	0.0253756	diff_up	diff_up	diff_up	diff_up		4	11.7589	10.5919	28.6947	39.4079	90.4533	6.5865	12.4001	23.2083	22.2449	64.4398	3.6893	14.5171	18.771	12.5567	49.5341	138.271	112.188	823.385	1552.98	2626.82	3.62649	61.4126	0.0102013
AIPGENE26569	Solute carrier family 25 member 38-B OS=Danio rerio GN=slc25a38b PE=3 SV=2	GO:0005575,GO:0005739,GO:0005743,GO:0006810,GO:0008150,GO:0009987,GO:0016020,GO:0016021,GO:0019866,GO:0030099,GO:0030154,GO:0030218,GO:0031090,GO:0031966,GO:0032502,GO:0043226,GO:0043227,GO:0043229,GO:0043231,GO:0044422,GO:0044424,GO:0044425,GO:0044429,GO:0044444,GO:0044446,GO:0044464,GO:0044699,GO:0044763,GO:0044765,GO:0044767,GO:0048869,GO:0051234,GO:0055085			0.499256	0.183734	0.14651	0.128792	0.0205153	0.768986	0.283547	0.321597	1.06888e-25	0.895404	0.0814892	0.0199215	2.88935e-38	1.02156	0.0769393	0.0236786	up	diff_up	diff_up	diff_up		4	7.76447	3.10949	50.1971	42.2322	103.303	1.4266	2.39115	44.9467	43.1426	91.9071	0.262114	1.83876	40.2455	44.0727	86.419	60.2869	9.66891	2519.75	1783.56	4373.26	4.65094	60.969	0.0270783
AIPGENE6703	Plasma kallikrein OS=Mus musculus GN=Klkb1 PE=1 SV=2	GO:0003674,GO:0003824,GO:0004175,GO:0004252,GO:0005575,GO:0005576,GO:0005615,GO:0006508,GO:0006950,GO:0006952,GO:0006954,GO:0007596,GO:0007599,GO:0008150,GO:0008152,GO:0008233,GO:0008236,GO:0009611,GO:0016485,GO:0016787,GO:0017171,GO:0019538,GO:0030193,GO:0030195,GO:0031638,GO:0031639,GO:0032101,GO:0032501,GO:0042730,GO:0043170,GO:0044238,GO:0044421,GO:0044699,GO:0044707,GO:0048518,GO:0048519,GO:…	K01324	map04610	0.963842	-0.041879	0.35468	0.754789	0.00609312	-1.04085	0.329251	0.433626	3.14088e-18	-1.3315	0.143834	0.0620647	1.39651e-07	-0.853515	0.152336	0.0928255	down	diff_down	diff_down	diff_down		4	1.32487	2.30614	16.1122	10.7729	30.5161	-0.0554843	-2.40035	-21.4534	-9.19484	-33.1041	0.00232363	2.49841	28.5653	7.84794	38.9139	1.75529	5.31826	259.604	116.055	382.733	3.00238	17.9742	0.000132321
AIPGENE18026	Protein-glutamine gamma-glutamyltransferase K OS=Rattus norvegicus GN=Tgm1 PE=2 SV=1	GO:0003674,GO:0003810,GO:0003824,GO:0005488,GO:0005575,GO:0005911,GO:0005912,GO:0005913,GO:0006464,GO:0008150,GO:0008152,GO:0009653,GO:0009887,GO:0009913,GO:0009987,GO:0016020,GO:0016740,GO:0016746,GO:0016755,GO:0018149,GO:0019538,GO:0030054,GO:0030154,GO:0030216,GO:0030855,GO:0031224,GO:0031424,GO:0032501,GO:0032502,GO:0036211,GO:0043167,GO:0043169,GO:0043170,GO:0043412,GO:0044237,GO:0044238,GO:…			2.09777e-08	-1.49008	0.234575	0.330151	7.04894e-17	-1.3176	0.149039	0.0888502	6.6643e-06	-0.869951	0.166226	0.0828932	0.00405254	-2.4046	0.754397	2.27646	diff_down	diff_down	diff_down	diff_down		4	3.02891	11.2549	12.0637	0.439279	26.7868	-4.51332	-14.8294	-10.4948	-1.05629	-30.8938	6.72521	19.5391	9.12999	2.53996	37.9343	9.17432	126.673	145.533	0.192966	281.573	2.3037	16.2752	0
AIPGENE1716	b(0,+)-type amino acid transporter 1 OS=Mus musculus GN=Slc7a9 PE=1 SV=1	GO:0003333,GO:0003674,GO:0003823,GO:0005215,GO:0005342,GO:0005488,GO:0005515,GO:0005575,GO:0005886,GO:0006810,GO:0006811,GO:0006820,GO:0006865,GO:0008150,GO:0008509,GO:0008514,GO:0009987,GO:0015075,GO:0015171,GO:0015175,GO:0015711,GO:0015804,GO:0015849,GO:0016020,GO:0016021,GO:0022857,GO:0022891,GO:0022892,GO:0031253,GO:0031526,GO:0033218,GO:0034220,GO:0042277,GO:0042605,GO:0044425,GO:0044459,GO:…	K13868	map04974	0.0017034	0.475324	0.120054	0.0864785	1.05112e-08	1.40293	0.226358	0.204952	9.78285e-05	1.09952	0.236138	0.167283	8.31544e-32	0.814834	0.067485	0.0182169	diff_up	diff_up	diff_up	diff_up		4	11.5636	4.87919	5.9779	54.894	77.3147	5.49644	6.84515	6.57283	44.7295	63.6439	2.61259	9.60325	7.22697	36.4471	55.8899	133.716	23.8065	35.7353	3013.35	3206.61	3.49949	35.8399	0.0139368
AIPGENE15472	Solute carrier family 25 member 36-A OS=Danio rerio GN=slc25a36a PE=2 SV=1	GO:0005575,GO:0005739,GO:0005743,GO:0006810,GO:0008150,GO:0009987,GO:0016020,GO:0016021,GO:0019866,GO:0031090,GO:0031966,GO:0043226,GO:0043227,GO:0043229,GO:0043231,GO:0044422,GO:0044424,GO:0044425,GO:0044429,GO:0044444,GO:0044446,GO:0044464,GO:0044699,GO:0044763,GO:0044765,GO:0051234,GO:0055085			0.00160325	0.412527	0.103719	0.0645464	1.46585e-06	0.791285	0.14973	0.0896768	3.48358e-15	0.701482	0.0830505	0.0206921	0.000134727	0.40321	0.0972659	0.0378426	diff_up	diff_up	diff_up	diff_up		4	15.4927	11.1512	48.3275	26.4252	101.397	6.39117	8.82375	33.9009	10.6549	59.7707	2.63653	6.98211	23.7809	4.29617	37.6957	240.025	124.348	2335.55	698.292	3398.22	2.46235	67.8826	0
AIPGENE17220	Monocarboxylate transporter 10 OS=Danio rerio GN=slc16a10 PE=2 SV=1	GO:0005575,GO:0005886,GO:0006810,GO:0008150,GO:0009987,GO:0016020,GO:0016021,GO:0044425,GO:0044464,GO:0044699,GO:0044763,GO:0044765,GO:0051234,GO:0055085	K08187	map04919,map04974	1.10105e-28	-1.5274	0.130683	0.102469	7.03439e-05	-1.04886	0.236652	0.224017	0.982271	0.0758213	0.727102	1.58603	4.10681e-08	-1.22588	0.210434	0.17713	diff_down	diff_down	up	diff_down		4	9.75905	4.46394	0.630505	5.64559	20.4991	-14.906	-4.68206	0.0478057	-6.92079	-26.461	22.7674	4.91083	0.00362469	8.48403	36.1659	95.239	19.9268	0.397537	31.8726	147.436	2.00897	13.3068	0
AIPGENE22059	Cytochrome b5 OS=Homo sapiens GN=CYB5A PE=1 SV=2	GO:0003674,GO:0003824,GO:0004033,GO:0004129,GO:0005215,GO:0005488,GO:0005515,GO:0005575,GO:0005737,GO:0005739,GO:0005741,GO:0005783,GO:0005789,GO:0005975,GO:0005996,GO:0006082,GO:0006766,GO:0006767,GO:0006810,GO:0006811,GO:0006812,GO:0006818,GO:0008150,GO:0008152,GO:0008324,GO:0009055,GO:0009987,GO:0010035,GO:0010038,GO:0015002,GO:0015075,GO:0015077,GO:0015078,GO:0015672,GO:0015992,GO:0016020,GO:…			3.04239e-10	-1.40042	0.199551	0.238925	8.56167e-12	-1.77445	0.242802	0.235811	3.11298e-07	-2.08732	0.358926	0.386484	1.07949e-29	-2.97831	0.255495	0.261111	diff_down	diff_down	diff_down	diff_down		4	4.18542	4.24068	2.58743	3.82979	14.8433	-5.86136	-7.52487	-5.40078	-11.4063	-30.1933	8.2084	13.3525	11.2731	33.9716	66.8056	17.5177	17.9834	6.69478	14.6673	56.8631	5.38827	11.0124	0.216871
AIPGENE15114					1.10784e-13	1.16998	0.144238	0.124828	4.99368e-54	2.36791	0.148667	0.0884069	9.96255e-123	2.9773	0.124559	0.0465451	9.27721e-34	2.30855	0.185452	0.137569	diff_up	diff_up	diff_up	diff_up		4	8.01105	11.3113	21.4845	7.26906	48.076	9.37275	26.7842	63.9658	16.781	116.904	10.9659	63.4224	190.445	38.7397	303.573	64.1769	127.946	461.585	52.8393	706.547	19.3048	33.3795	0.488468
AIPGENE6264	Predicted protein OS=Nematostella vectensis GN=v1g211567 PE=4 SV=1	GO:0003674,GO:0003824,GO:0008150,GO:0008152			2.79244e-09	0.64951	0.0972623	0.0567597	5.43358e-07	0.798159	0.145648	0.0848532	2.22942e-08	0.77218	0.12315	0.0454975	2.43026e-06	0.599702	0.118805	0.0564582	diff_up	diff_up	diff_up	diff_up		4	17.6181	11.7851	21.9792	17.7122	69.0946	11.4431	9.40635	16.9719	10.6221	48.4435	7.43244	7.50776	13.1054	6.37007	34.4157	310.399	138.888	483.087	313.722	1246.1	0.451067	51.06	0
AIPGENE13447	Protein unc-93 homolog A OS=Xenopus laevis GN=unc93a PE=2 SV=1	GO:0005575,GO:0016020,GO:0016021,GO:0044425			4.7647e-29	-1.35831	0.115492	0.080031	0.00121842	-0.971207	0.26429	0.279397	4.92634e-14	-1.36097	0.167569	0.0842383	2.7837e-50	-2.25452	0.147823	0.0874071	diff_down	diff_down	diff_down	diff_down		4	12.4952	3.57914	11.8711	11.4407	39.3861	-16.9723	-3.47609	-16.1562	-25.7933	-62.3979	23.0537	3.376	21.9881	58.1513	106.569	156.129	12.8103	140.923	130.89	440.752	7.7146	28.1956	0.167211
AIPGENE20561					0.00404108	0.411843	0.111252	0.0742621	4.86962e-06	0.851772	0.169115	0.114399	9.59782e-15	0.83615	0.100452	0.0302716	0.000164283	0.604765	0.147687	0.0872456	diff_up	diff_up	diff_up	diff_up		4	13.4658	8.74132	33.0343	11.4619	66.7033	5.54581	7.44561	27.6216	6.93176	47.5448	2.28401	6.34196	23.0958	4.19208	35.9139	181.328	76.4107	1091.26	131.375	1480.38	2.02489	44.5098	0
AIPGENE27914	1-phosphatidylinositol 3-phosphate 5-kinase OS=Homo sapiens GN=PIKFYVE PE=1 SV=3	GO:0000139,GO:0000166,GO:0000285,GO:0001882,GO:0001883,GO:0003674,GO:0003824,GO:0005488,GO:0005515,GO:0005524,GO:0005575,GO:0005768,GO:0005829,GO:0006629,GO:0006644,GO:0006650,GO:0006661,GO:0006793,GO:0006796,GO:0006810,GO:0007165,GO:0008104,GO:0008150,GO:0008152,GO:0008610,GO:0008654,GO:0009058,GO:0009987,GO:0010008,GO:0010927,GO:0016020,GO:0016192,GO:0016197,GO:0016301,GO:0016307,GO:0016308,GO:…	K00921	map00562,map04070,map04145,map04810	0.000448709	0.427131	0.0988956	0.0586821	0.0305364	0.579544	0.227227	0.206529	1.66259e-15	0.886684	0.103864	0.0323635	8.48209e-07	0.585649	0.11138	0.0496218	diff_up	diff_up	diff_up	diff_up		4	17.041	4.84195	30.899	20.1524	72.9344	7.27873	2.80612	27.3977	11.8023	49.2848	3.10897	1.62627	24.2931	6.91197	35.9403	290.395	23.4444	954.75	406.121	1674.71	2.63654	49.9725	0
AIPGENE4326					5.40695e-07	-0.600446	0.10384	0.0646963	0.000495473	-0.573756	0.146031	0.0853007	6.36746e-09	-0.581498	0.0898239	0.024205	2.83965e-09	-0.578256	0.0920765	0.0339123	diff_down	diff_down	diff_down	diff_down		4	15.4568	11.7232	41.3138	29.4878	97.9817	-9.281	-6.72627	-24.0239	-17.0515	-57.0827	5.57274	3.85924	13.9699	9.86013	33.262	238.914	137.434	1706.83	869.532	2952.71	0.00644633	67.8464	0
AIPGENE7617	PREDICTED: hypothetical protein LOC100641819 [Amphimedon queenslandica]				1.00413e-05	0.891703	0.171432	0.176333	0.000314346	0.91776	0.22645	0.205119	2.34389e-10	1.02233	0.146364	0.0642676	4.15027e-08	1.06608	0.183063	0.134048	diff_up	diff_up	diff_up	diff_up		4	5.6711	4.87521	15.5599	7.45999	33.5663	5.05693	4.47428	15.9074	7.95295	33.3916	4.50928	4.10632	16.2627	8.47848	33.3567	32.1614	23.7677	242.112	55.6515	353.693	0.13891	23.0291	0
AIPGENE21713	Thymosin beta-b OS=Cyprinus carpio PE=3 SV=3	GO:0003674,GO:0003779,GO:0005488,GO:0005515,GO:0005575,GO:0005737,GO:0005856,GO:0006996,GO:0007010,GO:0008064,GO:0008092,GO:0008150,GO:0009987,GO:0010639,GO:0016043,GO:0030029,GO:0030036,GO:0030832,GO:0030833,GO:0030837,GO:0031333,GO:0032271,GO:0032272,GO:0032535,GO:0032956,GO:0032970,GO:0033043,GO:0042989,GO:0043226,GO:0043228,GO:0043229,GO:0043232,GO:0043254,GO:0044087,GO:0044424,GO:0044464,GO:…			0.061951	-0.344203	0.12859	0.099212	1.02378e-05	-1.09642	0.224892	0.202306	1.84689e-07	-0.497392	0.0841868	0.0212622	2.96038e-16	-0.743734	0.0873053	0.0304888	down	diff_down	diff_down	diff_down		4	10.0794	4.94301	47.0317	32.7989	94.8531	-3.46937	-5.41961	-23.3932	-24.3936	-56.6758	1.19417	5.94216	11.6356	18.1424	36.9143	101.595	24.4334	2211.98	1075.77	3413.78	3.04982	58.8629	0.000846312
AIPGENE18864	Cleft lip and palate transmembrane protein 1 homolog OS=Danio rerio GN=clptm1 PE=2 SV=1	GO:0003674,GO:0005575,GO:0007275,GO:0008150,GO:0009987,GO:0016020,GO:0016021,GO:0030154,GO:0032501,GO:0032502,GO:0044425,GO:0044699,GO:0044707,GO:0044763,GO:0044767,GO:0048869			0.00459984	-0.376961	0.102919	0.0635534	0.000382449	-0.607859	0.151971	0.0923807	7.06532e-05	-0.399433	0.0844208	0.0213806	6.91704e-18	-0.638841	0.0712984	0.0203338	diff_down	diff_down	diff_down	diff_down		4	15.7348	10.8248	46.7714	49.1791	122.51	-5.9314	-6.57993	-18.682	-31.4177	-62.611	2.2359	3.99967	7.46221	20.0709	33.7687	247.584	117.176	2187.56	2418.59	4970.91	1.77019	81.9346	0
AIPGENE6805	Predicted protein OS=Nematostella vectensis GN=v1g214763 PE=4 SV=1	GO:0003674,GO:0005488,GO:0005575,GO:0005576,GO:0006022,GO:0006030,GO:0006040,GO:0006807,GO:0008061,GO:0008150,GO:0008152,GO:0043170,GO:0071704,GO:0097367,GO:1901071,GO:1901135,GO:1901564			0.000992608	-0.731344	0.177911	0.189914	1.28589e-06	-0.774825	0.145888	0.0851329	9.56522e-05	-0.474659	0.10181	0.0310959	7.44947e-15	-0.774815	0.095434	0.0364306	diff_down	diff_down	diff_down	diff_down		4	5.26555	11.7463	32.1586	27.4494	76.6199	-3.85093	-9.10135	-15.2644	-21.2682	-49.4849	2.81635	7.05196	7.24538	16.4789	33.5926	27.726	137.976	1034.17	753.472	1953.35	1.63287	51.1259	0
AIPGENE815	Inositol oxygenase OS=Danio rerio GN=miox PE=2 SV=1	GO:0003674,GO:0003824,GO:0005488,GO:0005506,GO:0005575,GO:0005737,GO:0005975,GO:0006020,GO:0006066,GO:0008150,GO:0008152,GO:0008199,GO:0009056,GO:0009987,GO:0016052,GO:0016491,GO:0016701,GO:0019310,GO:0019751,GO:0043167,GO:0043169,GO:0044237,GO:0044238,GO:0044262,GO:0044275,GO:0044281,GO:0044282,GO:0044424,GO:0044464,GO:0044699,GO:0044710,GO:0044712,GO:0044723,GO:0044724,GO:0044763,GO:0046164,GO:…	K00469	map00053,map00562	0.00421345	-1.09394	0.296539	0.527611	0.260368	-0.354677	0.250441	0.250882	5.323e-18	-0.758203	0.0824307	0.0203845	5.15982e-08	-0.43331	0.0749077	0.0224447	diff_down	down	diff_down	diff_down		4	1.89534	3.98594	49.057	44.554	99.4923	-2.07339	-1.41372	-37.1952	-19.3057	-59.988	2.26817	0.501414	28.2015	8.36535	39.3364	3.5923	15.8877	2406.59	1985.06	4411.13	3.16722	55.1559	0.00303182
AIPGENE24476	4-hydroxyphenylpyruvate dioxygenase OS=Xenopus tropicalis GN=hpd PE=2 SV=1	GO:0003674,GO:0003824,GO:0003868,GO:0005488,GO:0006082,GO:0006520,GO:0006558,GO:0006559,GO:0006570,GO:0006572,GO:0006725,GO:0006807,GO:0008150,GO:0008152,GO:0009056,GO:0009063,GO:0009072,GO:0009074,GO:0009987,GO:0016054,GO:0016491,GO:0016701,GO:0016702,GO:0019439,GO:0019752,GO:0043167,GO:0043169,GO:0043436,GO:0044237,GO:0044238,GO:0044248,GO:0044281,GO:0044282,GO:0044699,GO:0044710,GO:0044712,GO:…	K00457	map00130,map00350,map00360,map01100	0.0667744	-0.339476	0.128617	0.0992543	1.89833e-10	-1.03056	0.150498	0.090598	3.14484e-18	-0.962573	0.10399	0.0324417	4.48047e-36	-1.2446	0.0965868	0.037316	down	diff_down	diff_down	diff_down		4	10.0751	11.0378	30.8245	26.7981	78.7356	-3.42026	-11.3751	-29.6709	-33.3529	-77.8191	1.1611	11.7227	28.5604	41.511	82.9552	101.508	121.832	950.152	718.141	1891.63	6.04181	54.7104	0.0555983
AIPGENE22326	Forkhead box protein L1 OS=Mus musculus GN=Foxl1 PE=2 SV=2	GO:0001071,GO:0003674,GO:0003676,GO:0003677,GO:0003700,GO:0005488,GO:0005575,GO:0005634,GO:0006029,GO:0006139,GO:0006351,GO:0006355,GO:0006725,GO:0006807,GO:0007154,GO:0007267,GO:0007495,GO:0007507,GO:0008150,GO:0008152,GO:0009058,GO:0009059,GO:0009100,GO:0009101,GO:0009653,GO:0009889,GO:0009966,GO:0009987,GO:0010468,GO:0010556,GO:0010646,GO:0016070,GO:0018130,GO:0019219,GO:0019222,GO:0019438,GO:…			0.621143	-0.163067	0.165341	0.164026	0.000257631	-0.624999	0.15222	0.0926843	1.08902e-06	-0.707128	0.126559	0.0480515	2.05052e-17	-0.864814	0.0978837	0.0383249	down	diff_down	diff_down	diff_down		4	6.0966	10.7893	20.811	26.0927	63.7896	-0.994156	-6.74331	-14.716	-22.5653	-45.0188	0.162114	4.21457	10.4061	19.5148	34.2976	37.1685	116.409	433.098	680.829	1267.5	2.52605	43.9195	0
AIPGENE1625	Monocarboxylate transporter 10 OS=Danio rerio GN=slc16a10 PE=2 SV=1	GO:0005575,GO:0005886,GO:0006810,GO:0008150,GO:0009987,GO:0016020,GO:0016021,GO:0044425,GO:0044464,GO:0044699,GO:0044763,GO:0044765,GO:0051234,GO:0055085	K08187	map04919,map04974	3.69205e-13	0.973683	0.122437	0.0899443	0.000284402	0.681023	0.166943	0.11148	9.86057e-06	0.478847	0.092924	0.0259046	1.70911e-09	0.560471	0.0880845	0.0310355	diff_up	diff_up	diff_up	diff_up		4	11.118	8.9702	38.6032	32.2211	90.9125	10.8254	6.10891	18.485	18.059	53.4783	10.5405	4.1603	8.85148	10.1216	33.6739	123.61	80.4645	1490.21	1038.2	2732.48	2.21579	60.8563	0
AIPGENE3211	Methionine synthase OS=Bos taurus GN=MTR PE=2 SV=1	GO:0000096,GO:0000097,GO:0003674,GO:0003824,GO:0005488,GO:0005575,GO:0005622,GO:0005737,GO:0006082,GO:0006520,GO:0006555,GO:0006725,GO:0006790,GO:0006807,GO:0008150,GO:0008152,GO:0008168,GO:0008172,GO:0008270,GO:0008652,GO:0008705,GO:0008757,GO:0008898,GO:0009058,GO:0009066,GO:0009067,GO:0009086,GO:0009987,GO:0016053,GO:0016740,GO:0016741,GO:0019752,GO:0019842,GO:0031419,GO:0032259,GO:0036094,GO:…	K00548	map00270,map00450,map00670,map01100,map01110,map01230	0.12242	0.628418	0.269261	0.435008	0.117718	0.686847	0.360546	0.519972	1.93509e-35	1.17663	0.0913136	0.0250145	5.98622e-60	1.7205	0.103214	0.0426127	up	up	diff_up	diff_up		4	2.29881	1.92318	39.9768	23.4672	67.666	1.44461	1.32093	47.0378	40.3753	90.1787	0.907819	0.907277	55.346	69.4659	126.627	5.28451	3.69862	1598.15	550.708	2157.84	6.44548	35.7764	0.0963059
AIPGENE14798					5.19362e-19	3.05346	0.320017	0.614467	2.01267e-14	3.86658	0.475062	0.902737									diff_up	diff_up				2	1.62743	1.10774			2.73517	4.96929	4.28317			9.25246	15.1736	16.5612			31.7348	2.64852	1.22709			3.87561	0.435771	1.31821	0
AIPGENE28612	Uncharacterized protein OS=Lottia gigantea GN=LOTGIDRAFT_164712 PE=4 SV=1	GO:0003674,GO:0003676,GO:0003677,GO:0005488,GO:0006139,GO:0006259,GO:0006310,GO:0006725,GO:0006807,GO:0008150,GO:0008152,GO:0009987,GO:0015074,GO:0034641,GO:0043170,GO:0044237,GO:0044238,GO:0044260,GO:0046483,GO:0071704,GO:0090304,GO:0097159,GO:1901360,GO:1901363			1.57313e-12	-1.3404	0.172704	0.17896	1.56391e-16	-1.53395	0.175393	0.123051	0.0664415	-0.615682	0.229096	0.157456	3.61862e-05	-1.24331	0.278713	0.310724	diff_down	diff_down	down	diff_down		4	5.58785	8.12674	6.351	3.21829	23.2839	-7.48993	-12.466	-3.9102	-4.00133	-27.8675	10.0395	19.1223	2.40744	4.97491	36.5442	31.224	66.0438	40.3352	10.3574	147.96	3.19069	16.9292	0.0112642
AIPGENE5636	Cytosolic 10-formyltetrahydrofolate dehydrogenase OS=Xenopus laevis GN=aldh1l1 PE=2 SV=1	GO:0003674,GO:0003824,GO:0005575,GO:0005737,GO:0006082,GO:0006520,GO:0006575,GO:0006725,GO:0006730,GO:0006732,GO:0006760,GO:0006807,GO:0008150,GO:0008152,GO:0008168,GO:0009056,GO:0009058,GO:0009063,GO:0009109,GO:0009256,GO:0009258,GO:0009397,GO:0009987,GO:0016054,GO:0016155,GO:0016491,GO:0016620,GO:0016645,GO:0016646,GO:0016740,GO:0016741,GO:0016742,GO:0016903,GO:0019439,GO:0019752,GO:0032259,GO:…	K00289	map00670	2.02655e-13	-1.30528	0.162491	0.158419	3.87494e-05	-0.711673	0.155592	0.0968349	9.84169e-51	-1.64623	0.106895	0.0342794	1.18653e-20	-1.06252	0.109974	0.0483772	diff_down	diff_down	diff_down	diff_down		4	6.31237	10.3269	29.1721	20.6709	66.4822	-8.23939	-7.34935	-48.024	-21.9632	-85.5759	10.7547	5.23033	79.0586	23.3363	118.38	39.8461	106.644	851.009	427.286	1424.78	8.22655	45.0511	0.116014
AIPGENE2831	4-hydroxyphenylpyruvate dioxygenase OS=Sus scrofa GN=HPD PE=1 SV=4	GO:0003674,GO:0003824,GO:0003868,GO:0005488,GO:0006082,GO:0006520,GO:0006558,GO:0006559,GO:0006570,GO:0006572,GO:0006725,GO:0006807,GO:0008150,GO:0008152,GO:0009056,GO:0009063,GO:0009072,GO:0009074,GO:0009987,GO:0016054,GO:0016491,GO:0016701,GO:0016702,GO:0019439,GO:0019752,GO:0043167,GO:0043169,GO:0043436,GO:0044237,GO:0044238,GO:0044248,GO:0044281,GO:0044282,GO:0044699,GO:0044710,GO:0044712,GO:…	K00457	map00130,map00350,map00360,map01100	7.9125e-07	-0.711342	0.124538	0.0930582	2.78456e-05	-0.961092	0.206662	0.170836	0.0521865	-0.518271	0.185613	0.103357	2.70964e-17	-1.04494	0.118702	0.0563606	diff_down	diff_down	down	diff_down		4	10.746	5.85355	9.67524	17.7429	44.0176	-7.64406	-5.6258	-5.0144	-18.5402	-36.8245	5.43754	5.40691	2.59882	19.3734	32.8167	115.476	34.2641	93.6103	314.81	558.16	2.00987	31.3373	0
AIPGENE6708	Predicted protein OS=Nematostella vectensis GN=v1g219858 PE=4 SV=1	GO:0003674,GO:0003824,GO:0004721,GO:0004725,GO:0005575,GO:0006464,GO:0006470,GO:0006793,GO:0006796,GO:0007154,GO:0008150,GO:0008152,GO:0009987,GO:0016021,GO:0016311,GO:0016787,GO:0016788,GO:0016791,GO:0019538,GO:0035335,GO:0036211,GO:0042578,GO:0043170,GO:0043412,GO:0044237,GO:0044238,GO:0044260,GO:0044267,GO:0044425,GO:0044699,GO:0044763,GO:0071704			1.56152e-12	-1.10072	0.141789	0.120625	4.84881e-06	-1.13072	0.224456	0.201521	0.00022011	-0.610508	0.136857	0.0561899	5.37789e-10	-1.2576	0.192068	0.147561	diff_down	diff_down	diff_down	diff_down		4	8.29016	4.96226	17.7968	6.77688	37.8261	-9.1251	-5.61091	-10.8651	-8.52263	-34.1237	10.0441	6.34435	6.63323	10.7181	33.7398	68.7267	24.624	316.726	45.9261	456.003	2.95605	25.7708	0
AIPGENE1303	Beta-ureidopropionase OS=Pongo abelii GN=UPB1 PE=2 SV=1	GO:0003674,GO:0003824,GO:0003837,GO:0005488,GO:0005575,GO:0005737,GO:0006082,GO:0006520,GO:0006807,GO:0008150,GO:0008152,GO:0008652,GO:0009058,GO:0009987,GO:0016053,GO:0016787,GO:0016810,GO:0016811,GO:0019482,GO:0019483,GO:0019752,GO:0043167,GO:0043169,GO:0043436,GO:0044237,GO:0044238,GO:0044249,GO:0044281,GO:0044283,GO:0044424,GO:0044464,GO:0044699,GO:0044710,GO:0044711,GO:0044763,GO:0046394,GO:…	K01431	map00240,map00410,map00770,map00983,map01100	0.284422	-0.274764	0.154707	0.143606	8.30377e-06	-0.725943	0.14752	0.0870489	7.42755e-09	-0.529352	0.0820852	0.0202139	2.68775e-10	-0.515901	0.0775099	0.0240311	down	diff_down	diff_down	diff_down		4	6.9635	11.4878	49.4708	41.6127	109.535	-1.91332	-8.33948	-26.1875	-21.468	-57.9083	0.525711	6.05398	13.8624	11.0754	31.5174	48.4903	131.969	2447.36	1731.62	4359.44	0.902797	69.7352	0
AIPGENE17806	Sodium/myo-inositol cotransporter OS=Canis familiaris GN=SLC5A3 PE=2 SV=1	GO:0003674,GO:0005215,GO:0005575,GO:0005975,GO:0006020,GO:0006066,GO:0006810,GO:0006811,GO:0006812,GO:0006814,GO:0007422,GO:0008150,GO:0008152,GO:0009987,GO:0015291,GO:0015293,GO:0015672,GO:0015791,GO:0015798,GO:0015850,GO:0016020,GO:0016021,GO:0019751,GO:0022804,GO:0022857,GO:0030001,GO:0032502,GO:0043576,GO:0044237,GO:0044238,GO:0044262,GO:0044281,GO:0044425,GO:0044699,GO:0044710,GO:0044723,GO:…			1.21412e-19	-1.3245	0.136613	0.111979	0.000107405	-1.29987	0.300363	0.360872	6.89376e-05	-1.61412	0.34075	0.348332	0.000118641	-0.793611	0.189995	0.144392	diff_down	diff_down	diff_down	diff_down		4	8.93028	2.77107	2.87083	6.9256	21.4978	-11.8282	-3.60204	-4.63386	-5.49623	-25.5603	15.6664	4.68219	7.47962	4.36187	32.1901	79.7498	7.6788	8.24165	47.9639	143.634	1.79956	14.8164	0
AIPGENE17711	Predicted protein OS=Nematostella vectensis GN=v1g240880 PE=4 SV=1	GO:0003674,GO:0003824,GO:0008150,GO:0008152,GO:0016787			5.15126e-10	-1.06908	0.15408	0.142445	0.152132	-0.90159	0.512482	1.05055	0.605083	-0.345275	0.274353	0.225808	5.11135e-21	-1.25577	0.128796	0.0663539	diff_down	down	down	diff_down		4	7.02026	0.951881	4.42854	15.0707	27.4714	-7.50526	-0.858207	-1.52906	-18.9254	-28.8179	8.02375	0.773751	0.527948	23.766	33.0914	49.2841	0.906078	19.612	227.126	296.928	2.86101	16.6628	0
AIPGENE24363	Isocitrate dehydrogenase [NADP] cytoplasmic OS=Ovis aries GN=IDH1 PE=2 SV=1	GO:0000166,GO:0000287,GO:0003674,GO:0003824,GO:0004448,GO:0004450,GO:0005488,GO:0005575,GO:0005737,GO:0005975,GO:0006081,GO:0006082,GO:0006097,GO:0006099,GO:0006102,GO:0006103,GO:0008150,GO:0008152,GO:0009987,GO:0016491,GO:0016614,GO:0016616,GO:0019752,GO:0032787,GO:0036094,GO:0043167,GO:0043169,GO:0043436,GO:0043648,GO:0044237,GO:0044238,GO:0044262,GO:0044281,GO:0044424,GO:0044464,GO:0044699,GO:…	K00031	map00020,map00480,map00720,map01100,map01110,map01120,map01130,map01200,map01210,map01230,map04146	0.000100395	0.496347	0.105748	0.0670962	1.96361e-08	0.918513	0.150839	0.0910093	2.22316e-06	1.20422	0.220927	0.146426	1.46773e-42	1.17653	0.0839383	0.0281826	diff_up	diff_up	diff_up	diff_up		4	14.904	10.9879	6.82939	35.4829	68.2042	7.39754	10.0925	8.22408	41.7466	67.4607	3.67174	9.2701	9.90359	49.1159	71.9614	222.128	120.734	46.6406	1259.04	1648.54	5.23602	44.0335	0.05078
AIPGENE21045	2-aminoethylphosphonate--pyruvate transaminase OS=Salmonella paratyphi C (strain RKS4594) GN=phnW PE=3 SV=1	GO:0003674,GO:0003824,GO:0005488,GO:0006793,GO:0008150,GO:0008152,GO:0008483,GO:0009056,GO:0009987,GO:0016740,GO:0016769,GO:0019634,GO:0019637,GO:0019700,GO:0030170,GO:0043167,GO:0043168,GO:0044237,GO:0046434,GO:0047304,GO:0048037,GO:0071704,GO:0097159,GO:1901363,GO:1901575	K00830,K03430	map00250,map00260,map00630,map00680,map01100,map01110,map01120,map01130,map01200,map04146,map00440	0.453413	-0.157541	0.11606	0.0808198	6.61964e-05	-0.713889	0.160546	0.103101	1.54966e-07	-0.477674	0.0804464	0.0194149	8.73468e-14	-0.551303	0.0706719	0.0199781	down	diff_down	diff_down	diff_down		4	12.3732	9.69927	51.5069	50.0549	123.634	-1.94929	-6.9242	-24.6035	-27.5954	-61.0724	0.307094	4.94311	11.7524	15.2135	32.2161	153.096	94.0758	2652.96	2505.49	5405.62	2.04776	79.9115	0
AIPGENE24564	Short-chain collagen C4 (Fragment) OS=Ephydatia muelleri PE=2 SV=1	GO:0005575,GO:0005576,GO:0005578,GO:0005581,GO:0031012,GO:0032991,GO:0043234,GO:0044421			0.287052	-0.516739	0.292102	0.511942	0.10897	-0.664035	0.341206	0.465685	7.52506e-10	-0.969357	0.14231	0.0607562	2.982e-14	-1.57792	0.198684	0.157901	down	down	diff_down	diff_down		4	1.95334	2.14737	16.4592	6.33309	26.893	-1.00937	-1.42593	-15.9548	-9.99308	-28.3832	0.52158	0.946868	15.4659	15.7682	32.7026	3.81555	4.61121	270.906	40.108	319.44	2.74661	15.0148	0
AIPGENE4676	Enoyl-CoA delta isomerase 2, mitochondrial OS=Homo sapiens GN=ECI2 PE=1 SV=4	GO:0000062,GO:0003674,GO:0003824,GO:0004165,GO:0005102,GO:0005488,GO:0005515,GO:0005575,GO:0005634,GO:0005739,GO:0005777,GO:0005782,GO:0008150,GO:0008152,GO:0016020,GO:0016853,GO:0016860,GO:0016863,GO:0031907,GO:0031974,GO:0042579,GO:0043167,GO:0043168,GO:0043226,GO:0043227,GO:0043229,GO:0043231,GO:0043233,GO:0044422,GO:0044424,GO:0044438,GO:0044439,GO:0044444,GO:0044446,GO:0044464,GO:0048037,GO:…	K13239	map00071,map04146	0.25374	0.263515	0.141314	0.119817	0.00692151	0.476085	0.152714	0.0932857	4.33867e-07	0.568087	0.0986747	0.0292101	1.40597e-16	0.845339	0.0981969	0.0385705	up	diff_up	diff_up	diff_up		4	8.34606	10.7198	34.2348	25.9265	79.2271	2.19931	5.10351	19.4483	21.9167	48.6679	0.579551	2.4297	11.0483	18.5271	32.5847	69.6567	114.913	1172.02	672.185	2028.77	2.68882	53.62	0
AIPGENE12496	78 kDa glucose-regulated protein OS=Gallus gallus GN=HSPA5 PE=1 SV=1	GO:0000166,GO:0001882,GO:0001883,GO:0001932,GO:0001934,GO:0003674,GO:0005488,GO:0005515,GO:0005524,GO:0005575,GO:0005634,GO:0005783,GO:0005788,GO:0005793,GO:0006508,GO:0006950,GO:0006983,GO:0006984,GO:0006987,GO:0007154,GO:0007165,GO:0008150,GO:0008152,GO:0008180,GO:0009267,GO:0009605,GO:0009607,GO:0009893,GO:0009966,GO:0009968,GO:0009986,GO:0009987,GO:0009991,GO:0010033,GO:0010562,GO:0010604,GO:…	K09490	map03060,map04141,map04918,map05020	5.95625e-05	0.673335	0.139827	0.117309	1.6584e-15	1.36458	0.161302	0.104074	1.19101e-08	0.648025	0.101687	0.0310208	1.63785e-09	0.881666	0.138413	0.0766331	diff_up	diff_up	diff_up	diff_up		4	8.52448	9.60857	32.2364	13.0492	63.4187	5.73983	13.1117	20.89	11.505	51.2465	3.86483	17.8919	13.5373	10.1436	45.4376	72.6667	92.3247	1039.19	170.281	1374.46	4.02693	41.7459	0.0245996
AIPGENE6636	ATP-binding cassette sub-family E member 1 OS=Mus musculus GN=Abce1 PE=2 SV=1	GO:0000166,GO:0001882,GO:0001883,GO:0003674,GO:0003824,GO:0005488,GO:0005524,GO:0005575,GO:0005737,GO:0005739,GO:0006139,GO:0006152,GO:0006163,GO:0006195,GO:0006200,GO:0006725,GO:0006753,GO:0006793,GO:0006796,GO:0006807,GO:0008150,GO:0008152,GO:0009056,GO:0009116,GO:0009117,GO:0009119,GO:0009123,GO:0009125,GO:0009126,GO:0009128,GO:0009141,GO:0009143,GO:0009144,GO:0009146,GO:0009150,GO:0009154,GO:…			0.000355975	0.426508	0.0973342	0.0568437	0.0229103	0.530846	0.198969	0.158355	0.000145166	0.477077	0.104552	0.0327933	5.88754e-18	0.806223	0.0897894	0.0322485	diff_up	diff_up	diff_up	diff_up		4	17.5921	6.31493	30.494	31.0092	85.4102	7.50316	3.35226	14.548	25.0003	50.4037	3.20016	1.77953	6.94052	20.1558	32.076	309.482	39.8783	929.884	961.568	2240.81	2.33092	59.1743	0
AIPGENE16407	Nose resistant to fluoxetine protein 6 OS=Caenorhabditis elegans GN=nrf-6 PE=1 SV=3	GO:0003674,GO:0003824,GO:0005488,GO:0005575,GO:0006810,GO:0006869,GO:0007275,GO:0008150,GO:0008152,GO:0008289,GO:0016020,GO:0016021,GO:0016740,GO:0016746,GO:0016747,GO:0032501,GO:0032502,GO:0044425,GO:0044699,GO:0044707,GO:0044765,GO:0044767,GO:0051234,GO:0071702			1.72279e-20	1.16562	0.117705	0.0831271	1.30053e-14	2.04531	0.249531	0.249063	2.06825e-36	2.16384	0.165619	0.0822887	1.03118e-05	1.13119	0.238585	0.227691	diff_up	diff_up	diff_up	diff_up		4	12.0298	4.01505	12.1523	4.39191	32.5891	14.0221	8.21202	26.2958	4.9681	53.498	16.3445	16.7961	56.9	5.61988	95.6605	144.715	16.1207	147.679	19.2889	327.804	7.83839	22.5304	0.21475
AIPGENE2313	Riboflavin-binding protein OS=Gallus gallus PE=1 SV=2	GO:0003674,GO:0005215,GO:0006810,GO:0006811,GO:0006820,GO:0008150,GO:0015711,GO:0032217,GO:0032218,GO:0044699,GO:0044765,GO:0051180,GO:0051183,GO:0051234,GO:0071702,GO:0071705	K13649	map04144	4.13624e-06	0.731362	0.135797	0.110645	3.91044e-13	1.14124	0.147364	0.0868642	0.00138829	0.918316	0.230191	0.158963	6.48845e-07	0.557562	0.104988	0.0440898	diff_up	diff_up	diff_up	diff_up		4	9.03791	11.5122	6.29077	22.681	49.5219	6.60998	13.1382	5.77691	12.646	38.1712	4.83429	14.9939	5.30503	7.05095	32.1842	81.6838	132.531	39.5738	514.426	768.215	2.76205	34.0092	0
AIPGENE27606	Plasma membrane calcium-transporting ATPase 3 OS=Homo sapiens GN=ATP2B3 PE=1 SV=3	GO:0000166,GO:0001882,GO:0001883,GO:0003674,GO:0003824,GO:0005215,GO:0005388,GO:0005488,GO:0005515,GO:0005516,GO:0005524,GO:0005575,GO:0005794,GO:0005886,GO:0006810,GO:0006811,GO:0006812,GO:0006816,GO:0007596,GO:0007599,GO:0008150,GO:0008152,GO:0008219,GO:0008324,GO:0009987,GO:0015075,GO:0015085,GO:0015399,GO:0015405,GO:0015662,GO:0016020,GO:0016021,GO:0016265,GO:0016462,GO:0016787,GO:0016817,GO:…	K05850	map04020,map04022,map04024,map04261,map04970,map04972	0.0916949	0.324322	0.130455	0.102111	0.213552	0.240598	0.155245	0.096404	2.53931e-07	0.524309	0.0895961	0.0240824	9.55668e-16	0.604335	0.0721539	0.0208247	up	up	diff_up	diff_up		4	9.79329	10.373	41.5241	48.0199	109.71	3.17618	2.49572	21.7715	29.0201	56.4634	1.0301	0.600465	11.415	17.5379	30.5834	95.9085	107.599	1724.25	2305.91	4233.67	1.52394	71.1208	0
AIPGENE17420	Putative ammonium transporter 1 OS=Caenorhabditis elegans GN=amt-1 PE=3 SV=1	GO:0003674,GO:0005215,GO:0005575,GO:0006810,GO:0006811,GO:0006812,GO:0006820,GO:0008150,GO:0008324,GO:0008509,GO:0008519,GO:0009987,GO:0015075,GO:0015077,GO:0015101,GO:0015103,GO:0015672,GO:0015696,GO:0015698,GO:0016020,GO:0016021,GO:0022857,GO:0022890,GO:0022891,GO:0022892,GO:0034220,GO:0044425,GO:0044699,GO:0044763,GO:0044765,GO:0051234,GO:0055085,GO:0071705,GO:0072488			3.76229e-08	0.893513	0.14295	0.122608	8.46596e-152	4.45781	0.167427	0.112127	8.10032e-232	2.71838	0.0828337	0.0205843	1.13391e-144	2.68534	0.103522	0.0428668	diff_up	diff_up	diff_up	diff_up		4	8.15607	8.91843	48.5808	23.3281	88.9833	7.28755	39.7566	132.061	62.6439	241.749	6.51152	177.227	358.991	168.22	710.95	66.5214	79.5385	2360.09	544.199	3050.35	54.1697	54.7033	0.935404
AIPGENE7330	Alcohol dehydrogenase class-3 OS=Sparus aurata PE=2 SV=1	GO:0003674,GO:0003824,GO:0004022,GO:0005488,GO:0005575,GO:0005737,GO:0006066,GO:0006067,GO:0006069,GO:0008150,GO:0008152,GO:0008270,GO:0016491,GO:0016614,GO:0016616,GO:0034308,GO:0043167,GO:0043169,GO:0044281,GO:0044424,GO:0044464,GO:0044699,GO:0044710,GO:0046872,GO:0046914,GO:0051903,GO:0055114,GO:0071704,GO:1901615	K00121	map00010,map00071,map00350,map00625,map00626,map00680,map00830,map00980,map00982,map01100,map01110,map01120,map01130,map01200,map01220,map05204	1.64271e-08	-0.914046	0.142949	0.122607	1.41275e-30	-1.86118	0.155351	0.0965357	0.000107931	-0.86658	0.186997	0.104904	1.01477e-16	-1.13735	0.13152	0.0691902	diff_down	diff_down	diff_down	diff_down		4	8.15614	10.3589	9.53253	14.4529	42.5004	-7.45508	-19.2797	-8.2607	-16.4381	-51.4336	6.81428	35.8831	7.15856	18.6959	68.5518	66.5225	107.306	90.8691	208.887	473.584	6.30747	31.3574	0.105477
AIPGENE3181	Regulator of chromosome condensation OS=Homo sapiens GN=RCC1 PE=1 SV=1	GO:0000082,GO:0000226,GO:0000228,GO:0000280,GO:0000785,GO:0000790,GO:0000793,GO:0000794,GO:0003674,GO:0003676,GO:0003677,GO:0003682,GO:0005085,GO:0005087,GO:0005088,GO:0005488,GO:0005515,GO:0005575,GO:0005634,GO:0005654,GO:0005694,GO:0005737,GO:0006140,GO:0006461,GO:0006996,GO:0007010,GO:0007017,GO:0007049,GO:0007051,GO:0007052,GO:0007059,GO:0007067,GO:0007088,GO:0007346,GO:0008150,GO:0009118,GO:…			4.97151e-07	0.60627	0.104535	0.0655656	3.16506e-09	0.950184	0.148451	0.0881505	0.00724965	0.526866	0.15016	0.0676438	2.67851e-09	0.695807	0.110626	0.0489523	diff_up	diff_up	diff_up	diff_up		4	15.2519	11.3442	14.7833	20.428	61.8075	9.24676	10.7791	7.78882	14.214	42.0287	5.60603	10.2421	4.10366	9.89018	29.842	232.62	128.692	218.547	417.305	997.164	1.26281	45.6741	0
AIPGENE12723	Aldehyde dehydrogenase family 3 member B1 OS=Homo sapiens GN=ALDH3B1 PE=1 SV=1	GO:0003674,GO:0003824,GO:0004028,GO:0004030,GO:0005575,GO:0005737,GO:0005829,GO:0005886,GO:0006066,GO:0006067,GO:0006068,GO:0006081,GO:0006629,GO:0006950,GO:0006979,GO:0008150,GO:0008152,GO:0009056,GO:0009987,GO:0016020,GO:0016491,GO:0016620,GO:0016903,GO:0031982,GO:0031988,GO:0033554,GO:0034308,GO:0034310,GO:0034599,GO:0042221,GO:0043226,GO:0043227,GO:0043230,GO:0044237,GO:0044238,GO:0044248,GO:…	K00129	map00010,map00340,map00350,map00360,map00410,map00980,map00982,map01100,map01110,map01120,map05204	2.1445e-44	2.77289	0.191196	0.219335	2.40141e-52	2.66475	0.169973	0.115563	5.8461e-23	3.25143	0.313057	0.294014	3.0438e-13	1.2642	0.165569	0.109652	diff_up	diff_up	diff_up	diff_up		4	4.55923	8.6533	3.4012	9.11972	25.7335	12.6422	23.0589	11.0588	11.5291	58.289	35.0555	61.4461	35.9568	14.5751	147.034	20.7866	74.8796	11.5682	83.1693	190.404	15.0027	18.3344	0.654657
AIPGENE15099	Eukaryotic initiation factor 4A-III OS=Rattus norvegicus GN=Eif4a3 PE=1 SV=1	GO:0000166,GO:0000184,GO:0000381,GO:0000956,GO:0001882,GO:0001883,GO:0003674,GO:0003676,GO:0003723,GO:0003724,GO:0003727,GO:0003729,GO:0003824,GO:0004004,GO:0004386,GO:0005488,GO:0005524,GO:0005575,GO:0005634,GO:0005681,GO:0005737,GO:0006139,GO:0006152,GO:0006163,GO:0006195,GO:0006200,GO:0006364,GO:0006396,GO:0006397,GO:0006401,GO:0006402,GO:0006417,GO:0006725,GO:0006753,GO:0006793,GO:0006796,GO:…	K13025	map03013,map03015,map03040	0.156713	-0.282465	0.129154	0.100085	0.00139076	-0.664132	0.182686	0.133496	1.36464e-09	-0.572421	0.0851938	0.021774	8.27863e-36	-0.896773	0.069864	0.0195239	down	diff_down	diff_down	diff_down		4	9.99152	7.49084	45.9264	51.2193	114.628	-2.82225	-4.97491	-26.2892	-45.9321	-80.0185	0.797188	3.304	15.0485	41.1906	60.3403	99.8304	56.1127	2109.23	2623.42	4888.59	4.48179	71.9806	0.0205859
AIPGENE26925	1,4-alpha-glucan-branching enzyme OS=Homo sapiens GN=GBE1 PE=1 SV=3	GO:0000271,GO:0003674,GO:0003824,GO:0003844,GO:0004553,GO:0005488,GO:0005575,GO:0005829,GO:0005975,GO:0005976,GO:0005977,GO:0005978,GO:0005996,GO:0006006,GO:0006073,GO:0006091,GO:0006112,GO:0008150,GO:0008152,GO:0009058,GO:0009059,GO:0009250,GO:0009987,GO:0015980,GO:0016051,GO:0016740,GO:0016757,GO:0016758,GO:0016787,GO:0016798,GO:0019318,GO:0031982,GO:0031988,GO:0033692,GO:0034637,GO:0034645,GO:…	K00700	map00500,map01100,map01110	0.000744835	0.408234	0.0974569	0.056987	9.56852e-05	0.635716	0.145916	0.0851662	4.10044e-06	0.501803	0.0941263	0.0265793	4.4183e-21	0.911223	0.093311	0.0348278	diff_up	diff_up	diff_up	diff_up		4	17.5478	11.7417	37.6233	28.7127	95.6256	7.16363	7.46442	18.8795	26.1637	59.6712	2.92444	4.74525	9.4738	23.841	40.9844	307.927	137.869	1415.51	824.421	2685.73	3.74906	67.5398	0.0110906
AIPGENE21723	Vacuolar protein sorting-associated protein 13D OS=Homo sapiens GN=VPS13D PE=1 SV=2	GO:0005575,GO:0031982,GO:0031988,GO:0043226,GO:0043227,GO:0043230,GO:0044421,GO:0065010,GO:0070062			2.87381e-08	0.619861	0.0984181	0.0581167	2.85629e-11	1.04309	0.146226	0.0855279	1.06607e-46	1.23665	0.0836635	0.0209988	3.0847e-23	1.85511	0.180565	0.130414	diff_up	diff_up	diff_up	diff_up		4	17.2068	11.6921	47.6218	7.66788	84.1886	10.6658	12.1959	58.8917	14.2247	95.9782	6.61131	12.7215	72.8287	26.3884	118.55	296.072	136.705	2267.84	58.7964	2759.41	9.13107	51.412	0.119254
AIPGENE25157	hypothetical protein BRAFLDRAFT_129258 [Branchiostoma floridae] >gi|229297594|gb|EEN68228.1| hypothetical protein BRAFLDRAFT_129258 [Branchiostoma floridae]				1.93598e-14	1.19936	0.14397	0.124365	2.54648e-30	1.7561	0.147229	0.0867055	1.53785e-24	2.01677	0.187825	0.105835	9.11271e-94	2.97959	0.142832	0.0816034	diff_up	diff_up	diff_up	diff_up		4	8.04087	11.5333	9.44871	12.2544	41.2773	9.64391	20.2536	19.0558	36.5131	85.4664	11.5665	35.5673	38.4312	108.794	194.359	64.6556	133.017	89.2781	150.17	437.121	17.397	30.6874	0.46915
AIPGENE18030	Hemocyte protein-glutamine gamma-glutamyltransferase OS=Tachypleus tridentatus PE=1 SV=1	GO:0003674,GO:0003810,GO:0003824,GO:0005488,GO:0005575,GO:0006464,GO:0008150,GO:0008152,GO:0009987,GO:0016020,GO:0016740,GO:0016746,GO:0016755,GO:0018149,GO:0019538,GO:0036211,GO:0043167,GO:0043169,GO:0043170,GO:0043412,GO:0044237,GO:0044238,GO:0044260,GO:0044267,GO:0046872,GO:0071704			4.3309e-11	-1.4193	0.194348	0.226626	1.77769e-10	-1.23127	0.17953	0.128924	0.00100548	-0.895148	0.219696	0.144798	0.000909869	-1.87908	0.516581	1.06743	diff_down	diff_down	diff_down	diff_down		4	4.41256	7.7565	6.90615	0.936833	20.012	-6.26276	-9.55031	-6.18203	-1.76038	-23.7555	8.88877	11.759	5.53383	3.30789	29.4895	19.4707	60.1633	47.695	0.877657	128.207	1.29029	13.6056	0
AIPGENE18149	Endoplasmic reticulum metallopeptidase 1 OS=Mus musculus GN=Ermp1 PE=2 SV=2	GO:0003674,GO:0003824,GO:0005488,GO:0005575,GO:0005783,GO:0005789,GO:0006508,GO:0008150,GO:0008152,GO:0008233,GO:0008237,GO:0016020,GO:0016021,GO:0016787,GO:0019538,GO:0031090,GO:0043167,GO:0043169,GO:0043170,GO:0043226,GO:0043227,GO:0043229,GO:0043231,GO:0044238,GO:0044422,GO:0044424,GO:0044425,GO:0044432,GO:0044444,GO:0044446,GO:0044464,GO:0046872,GO:0070011,GO:0071704,GO:0098588,GO:0098589			5.91836e-20	1.01307	0.103694	0.0645152	6.98764e-07	1.10035	0.202611	0.164204	7.19836e-15	1.14507	0.136986	0.0562952	0.000260216	0.472068	0.118693	0.0563517	diff_up	diff_up	diff_up	diff_up		4	15.5002	6.08998	17.7635	17.7457	57.0994	15.7028	6.70113	20.3404	8.37717	51.1215	15.9081	7.37362	23.2911	3.9546	50.5274	240.257	37.0878	315.543	314.909	907.797	4.7579	41.2009	0.0426667
AIPGENE28935	Uncharacterized protein OS=Cystobacter fuscus DSM 2262 GN=D187_006201 PE=4 SV=1	GO:0003674,GO:0003824,GO:0004175,GO:0004222,GO:0005488,GO:0006508,GO:0008150,GO:0008152,GO:0008233,GO:0008237,GO:0008270,GO:0016787,GO:0019538,GO:0043167,GO:0043169,GO:0043170,GO:0044238,GO:0046872,GO:0046914,GO:0070011,GO:0071704			0.150095	-0.407238	0.184079	0.20331	0.00342347	-1.01988	0.304167	0.370071	0.159247	-0.416833	0.184155	0.101739	3.16186e-23	-0.955376	0.0930155	0.0346075	down	diff_down	down	diff_down		4	4.91859	2.70218	9.82906	28.8954	46.3453	-2.00303	-2.75591	-4.09708	-27.606	-36.462	0.815711	2.81069	1.7078	26.3741	31.7083	24.1925	7.3018	96.6104	834.946	963.051	3.02191	25.5653	0.000857037
AIPGENE17332	Regulatory-associated protein of mTOR OS=Mus musculus GN=Rptor PE=1 SV=1	GO:0000323,GO:0001101,GO:0003674,GO:0005488,GO:0005515,GO:0005575,GO:0005737,GO:0005764,GO:0005773,GO:0007165,GO:0008150,GO:0009719,GO:0009966,GO:0009967,GO:0009987,GO:0010033,GO:0010243,GO:0010646,GO:0010647,GO:0016049,GO:0023051,GO:0023056,GO:0031929,GO:0031931,GO:0032006,GO:0032008,GO:0032991,GO:0035556,GO:0038201,GO:0040007,GO:0042221,GO:0043200,GO:0043226,GO:0043227,GO:0043229,GO:0043231,GO:…	K07204	map04150,map04151,map04152,map04910,map05206	1.87529e-10	0.697232	0.0983404	0.058025	0.026554	1.14473	0.438824	0.770268	1.02003e-18	0.896441	0.0955578	0.0273939	3.97011e-29	1.52205	0.131885	0.0695742	diff_up	diff_up	diff_up	diff_up		4	17.234	1.29825	36.5045	14.3731	69.4099	12.0161	1.48615	32.7242	21.8767	68.103	8.37799	1.70125	29.3353	33.2974	72.7119	297.009	1.68545	1332.58	206.587	1837.86	5.89113	42.9315	0.0673429
AIPGENE18835	Glycine N-methyltransferase OS=Rattus norvegicus GN=Gnmt PE=1 SV=2	GO:0003674,GO:0003824,GO:0005488,GO:0005542,GO:0005575,GO:0005634,GO:0005737,GO:0005829,GO:0006082,GO:0006139,GO:0006461,GO:0006520,GO:0006544,GO:0006575,GO:0006725,GO:0006732,GO:0006760,GO:0006766,GO:0006767,GO:0006790,GO:0006807,GO:0008150,GO:0008152,GO:0008168,GO:0008170,GO:0008757,GO:0009069,GO:0009116,GO:0009119,GO:0009987,GO:0016043,GO:0016594,GO:0016597,GO:0016740,GO:0016741,GO:0017174,GO:…	K00552	map00260	0.0344077	-1.02171	0.348143	0.72722	0.166522	-0.381986	0.224007	0.200716	4.6774e-19	-1.08683	0.114808	0.0395424	1.06508e-63	-1.47071	0.0855635	0.0292845	diff_down	down	diff_down	diff_down		4	1.3751	4.98217	25.2893	34.1478	65.7944	-1.40495	-1.90312	-27.4851	-50.2215	-81.0146	1.43544	0.726964	29.8716	73.8612	105.895	1.8909	24.822	639.548	1166.07	1832.33	6.1393	37.945	0.0827331
AIPGENE25112	predicted protein [Capsaspora owczarzaki ATCC 30864] >gi|320168964|gb|EFW45863.1| hypothetical protein CAOG_03847 [Capsaspora owczarzaki ATCC 30864]				1.87254e-06	-0.85384	0.154	0.142295	1.58878e-07	-1.24831	0.218528	0.191017	0.000232411	-0.910282	0.204625	0.125615	1.68083e-08	-1.35486	0.22654	0.205281	diff_down	diff_down	diff_down	diff_down		4	7.02764	5.23513	7.96085	4.87138	25.095	-6.00048	-6.53507	-7.24662	-6.60002	-26.3822	5.12346	8.1578	6.59646	8.94207	28.8198	49.3878	27.4066	63.3751	23.7303	163.9	1.08439	18.5638	0
AIPGENE22473	Epididymal secretory protein E1 OS=Bos taurus GN=NPC2 PE=1 SV=1	GO:0000323,GO:0003674,GO:0005488,GO:0005496,GO:0005515,GO:0005575,GO:0005576,GO:0005764,GO:0005773,GO:0005783,GO:0006066,GO:0006629,GO:0006810,GO:0006869,GO:0008150,GO:0008152,GO:0008202,GO:0008203,GO:0008289,GO:0009605,GO:0009607,GO:0009615,GO:0015485,GO:0015850,GO:0015918,GO:0016125,GO:0019899,GO:0030301,GO:0032365,GO:0032366,GO:0032367,GO:0032934,GO:0033344,GO:0036094,GO:0042592,GO:0042632,GO:…	K13443	map04142	2.56762e-46	3.67083	0.247893	0.368706	4.03904e-43	2.74963	0.193222	0.149339	7.15032e-68	6.2701	0.3523	0.372345	3.56418e-38	4.72494	0.356292	0.507776	diff_up	diff_up	diff_up	diff_up		4	2.71219	6.69616	2.68568	1.96937	14.0634	9.95597	18.412	16.8395	9.30518	54.5126	36.5467	50.6262	105.585	43.9664	236.725	7.35596	44.8385	7.21288	3.87843	63.2858	25.4224	9.56336	2.34462
AIPGENE10977	Betaine--homocysteine S-methyltransferase 1 OS=Xenopus laevis GN=bhmt PE=2 SV=1	GO:0000096,GO:0000097,GO:0003674,GO:0003824,GO:0005488,GO:0005575,GO:0005737,GO:0006082,GO:0006520,GO:0006555,GO:0006577,GO:0006579,GO:0006790,GO:0006807,GO:0008150,GO:0008152,GO:0008168,GO:0008172,GO:0008270,GO:0008652,GO:0008757,GO:0008898,GO:0009056,GO:0009058,GO:0009066,GO:0009067,GO:0009086,GO:0009987,GO:0016053,GO:0016740,GO:0016741,GO:0019752,GO:0032259,GO:0034641,GO:0043167,GO:0043169,GO:…	K00544	map00260,map00270,map01100	0.140475	-1.0586	0.4701	1.32597	1.21298e-14	-1.72861	0.210644	0.177484	1.22764e-28	-1.60975	0.138816	0.0578094	6.03739e-14	-0.879219	0.112006	0.0501811	down	diff_down	diff_down	diff_down		4	0.754167	5.63432	17.2982	19.9278	43.6145	-0.798363	-9.73951	-27.8457	-17.5209	-55.9046	0.845149	16.8358	44.8246	15.4047	77.9103	0.568768	31.7455	299.228	397.118	728.661	6.25251	26.9077	0.120876
AIPGENE16036	Poly(U)-binding-splicing factor PUF60 OS=Rattus norvegicus GN=Puf60 PE=2 SV=2	GO:0000166,GO:0003674,GO:0003676,GO:0003677,GO:0003723,GO:0005488,GO:0005515,GO:0005575,GO:0005634,GO:0006139,GO:0006351,GO:0006355,GO:0006396,GO:0006397,GO:0006725,GO:0006807,GO:0006915,GO:0008150,GO:0008152,GO:0008219,GO:0008380,GO:0009058,GO:0009059,GO:0009889,GO:0009987,GO:0010468,GO:0010556,GO:0012501,GO:0016070,GO:0016071,GO:0016265,GO:0018130,GO:0019219,GO:0019222,GO:0019438,GO:0019907,GO:…	K12838	map03040	0.328744	0.303091	0.182453	0.199735	0.187385	0.335745	0.20571	0.169266	0.827987	0.197188	0.269172	0.21736	1.14205e-25	0.784915	0.0725719	0.0210667	up	up	up	diff_up		4	5.00663	5.90787	4.60066	47.4682	62.9834	1.51747	1.98354	0.907197	37.2585	41.6667	0.45993	0.665964	0.178889	29.2448	30.5495	25.0664	34.9029	21.1661	2253.23	2334.37	2.98489	25.9202	0
AIPGENE23106	Legumain OS=Bos taurus GN=LGMN PE=1 SV=1	GO:0000323,GO:0001101,GO:0003008,GO:0003014,GO:0003674,GO:0003824,GO:0004175,GO:0004197,GO:0005575,GO:0005764,GO:0005768,GO:0005770,GO:0005773,GO:0006508,GO:0008150,GO:0008152,GO:0008233,GO:0008234,GO:0009056,GO:0009057,GO:0009966,GO:0009968,GO:0009987,GO:0010646,GO:0010648,GO:0010941,GO:0016787,GO:0019538,GO:0023051,GO:0023057,GO:0032501,GO:0032801,GO:0040008,GO:0040014,GO:0040015,GO:0042221,GO:…	K01369	map04142,map04612	2.68722e-08	0.730721	0.115795	0.0804508	0.000382561	0.670893	0.167737	0.112543	1.27892e-10	0.56731	0.0802108	0.0193013	0.00113773	0.284897	0.0797207	0.0254216	diff_up	diff_up	diff_up	diff_up		4	12.43	8.88551	51.8099	39.3366	112.462	9.08283	5.96123	29.3923	11.2069	55.6432	6.63701	3.99935	16.6745	3.19282	30.5037	154.504	78.9523	2684.27	1547.37	4465.09	2.9729	72.7589	0
AIPGENE10923	Putative protein methyltransferase MJ0928 OS=Methanocaldococcus jannaschii (strain ATCC 43067 / DSM 2661 / JAL-1 / JCM 10045 / NBRC 100440) GN=MJ0928 PE=3 SV=1	GO:0003674,GO:0003676,GO:0003824,GO:0005488,GO:0006464,GO:0006479,GO:0008150,GO:0008152,GO:0008168,GO:0008213,GO:0008276,GO:0009987,GO:0016740,GO:0016741,GO:0019538,GO:0032259,GO:0036211,GO:0043170,GO:0043412,GO:0043414,GO:0044237,GO:0044238,GO:0044260,GO:0044267,GO:0071704,GO:0097159,GO:1901363			1.43883e-105	2.21671	0.099611	0.0595341	1.72994e-11	1.24683	0.173017	0.11974	6.9756e-120	3.11567	0.131926	0.0522134	2.30656e-22	4.16548	0.413614	0.684305	diff_up	diff_up	diff_up	diff_up		4	16.7971	8.35145	19.1522	1.46134	45.7621	37.2343	10.4128	59.6719	6.08718	113.406	82.5376	12.983	185.918	25.3561	306.795	282.142	69.7468	366.806	2.13551	720.831	25.7548	30.0104	0.758232
AIPGENE510	Cystathionine gamma-lyase OS=Bos taurus GN=CTH PE=2 SV=1	GO:0000096,GO:0000097,GO:0003674,GO:0003824,GO:0004123,GO:0005488,GO:0005515,GO:0005516,GO:0005575,GO:0005737,GO:0006082,GO:0006355,GO:0006464,GO:0006520,GO:0006534,GO:0006790,GO:0006807,GO:0008150,GO:0008152,GO:0008652,GO:0009058,GO:0009069,GO:0009070,GO:0009889,GO:0009966,GO:0009967,GO:0009987,GO:0010468,GO:0010556,GO:0010646,GO:0010647,GO:0010941,GO:0016053,GO:0016829,GO:0016846,GO:0018065,GO:…	K01758	map00260,map00270,map00450,map01100,map01130,map01230	0.124541	-0.277201	0.119298	0.0853915	0.0549041	-0.616546	0.269279	0.290045	0.11058	-0.32576	0.132929	0.0530106	5.7031e-23	-0.683708	0.0669491	0.0179287	down	down	down	diff_down		4	11.7108	3.44774	18.8642	55.7765	89.7991	-3.24624	-2.12569	-6.14519	-38.1348	-49.6519	0.89986	1.31058	2.00185	26.0731	30.2854	137.142	11.8869	355.857	3111.02	3615.9	2.83173	49.5326	0
AIPGENE26095	Clavaminate synthase-like protein At3g21360 OS=Arabidopsis thaliana GN=At3g21360 PE=1 SV=1	GO:0003674,GO:0003824,GO:0005488,GO:0005575,GO:0005634,GO:0008150,GO:0008152,GO:0016491,GO:0043167,GO:0043169,GO:0043226,GO:0043227,GO:0043229,GO:0043231,GO:0044424,GO:0044464,GO:0044699,GO:0044710,GO:0046872,GO:0055114			4.04466e-05	-1.26473	0.25803	0.399477	5.12805e-05	-0.901061	0.199885	0.159816	0.00460592	-0.428504	0.117538	0.0414458	1.48549e-20	-0.823095	0.0854079	0.029178	diff_down	diff_down	diff_down	diff_down		4	2.50327	6.25718	24.1279	34.2723	67.1607	-3.16597	-5.6381	-10.3389	-28.2094	-47.3524	4.0041	5.08027	4.43026	23.219	36.7336	6.26637	39.1523	582.156	1174.59	1802.17	3.34735	40.327	0.0086134
AIPGENE19627	Uncharacterized protein OS=Phytophthora parasitica P1569 GN=F443_06508 PE=4 SV=1	GO:0003674,GO:0005488,GO:0005509,GO:0005575,GO:0007155,GO:0007156,GO:0008150,GO:0016020,GO:0022610,GO:0043167,GO:0043169,GO:0046872,GO:0098609			0.334095	-0.244737	0.148719	0.132704	0.00218678	-0.591189	0.169059	0.114323	7.52559e-07	-0.453355	0.080149	0.0192716	4.77727e-13	-0.644624	0.0851077	0.0289733	down	diff_down	diff_down	diff_down		4	7.53555	8.74713	51.8899	34.5146	102.687	-1.84423	-5.17121	-23.5246	-22.2489	-52.789	0.45135	3.05716	10.665	14.3422	28.5157	56.7845	76.5122	2692.56	1191.26	4017.12	1.37822	63.5672	0
AIPGENE9489	Activator of 90 kDa heat shock protein ATPase homolog 1 OS=Homo sapiens GN=AHSA1 PE=1 SV=1	GO:0001671,GO:0003674,GO:0005488,GO:0005515,GO:0005575,GO:0005737,GO:0005783,GO:0005829,GO:0006140,GO:0006950,GO:0008047,GO:0008150,GO:0009118,GO:0009894,GO:0019219,GO:0019220,GO:0019222,GO:0030234,GO:0030811,GO:0031323,GO:0031329,GO:0031982,GO:0031988,GO:0032781,GO:0033121,GO:0043085,GO:0043226,GO:0043227,GO:0043229,GO:0043230,GO:0043231,GO:0043462,GO:0044093,GO:0044421,GO:0044424,GO:0044444,GO:…			0.00112949	0.414576	0.101714	0.062074	1.48627e-08	0.992274	0.161651	0.104525	9.736e-06	0.57289	0.11111	0.037036	6.80011e-08	0.707953	0.123458	0.0609671	diff_up	diff_up	diff_up	diff_up		4	16.1098	9.56713	27.0007	16.4023	69.08	6.67874	9.49322	15.4685	11.612	43.2525	2.76884	9.41988	8.86172	8.22078	29.2712	259.526	91.5299	729.04	269.035	1349.13	2.18993	49.55	0
AIPGENE15008	b(0,+)-type amino acid transporter 1 OS=Mus musculus GN=Slc7a9 PE=1 SV=1	GO:0003333,GO:0003674,GO:0003823,GO:0005215,GO:0005342,GO:0005488,GO:0005515,GO:0005575,GO:0005886,GO:0006810,GO:0006811,GO:0006820,GO:0006865,GO:0008150,GO:0008509,GO:0008514,GO:0009987,GO:0015075,GO:0015171,GO:0015175,GO:0015711,GO:0015804,GO:0015849,GO:0016020,GO:0016021,GO:0022857,GO:0022891,GO:0022892,GO:0031253,GO:0031526,GO:0033218,GO:0034220,GO:0042277,GO:0042605,GO:0044425,GO:0044459,GO:…	K13868	map04974	0.308164	0.213176	0.124413	0.0928713	0.270733	0.279348	0.201035	0.16166	9.08601e-20	0.77335	0.0802194	0.0193055	1.61564e-14	0.558946	0.0696875	0.0194254	up	up	diff_up	diff_up		4	10.7676	6.18584	51.7988	51.4791	120.231	2.29539	1.728	40.0586	28.774	72.856	0.489323	0.482714	30.9793	16.0831	48.0345	115.941	38.2646	2683.11	2650.1	5487.41	3.88624	74.5908	0.0118814
AIPGENE2150	Sphingosine-1-phosphate phosphatase 2 OS=Homo sapiens GN=SGPP2 PE=2 SV=1	GO:0003674,GO:0003824,GO:0005575,GO:0005783,GO:0005789,GO:0006066,GO:0006629,GO:0006643,GO:0006665,GO:0006670,GO:0006793,GO:0006796,GO:0006807,GO:0008150,GO:0008152,GO:0008610,GO:0009058,GO:0009987,GO:0016020,GO:0016021,GO:0016311,GO:0016787,GO:0016788,GO:0016791,GO:0019751,GO:0030148,GO:0031090,GO:0034311,GO:0042392,GO:0042578,GO:0043226,GO:0043227,GO:0043229,GO:0043231,GO:0044237,GO:0044238,GO:…	K04716,K04717	map00600,map04071	0.000177286	-0.528815	0.116115	0.080896	1.32949e-10	-1.15955	0.167953	0.112832	1.15526e-07	-0.483433	0.0807096	0.0195421	4.20865e-10	-0.676448	0.10271	0.0421974	diff_down	diff_down	diff_down	diff_down		4	12.3616	8.86272	51.1715	23.6982	96.0939	-6.53697	-10.2767	-24.738	-16.0306	-57.5823	3.45685	11.9164	11.9592	10.8438	38.1762	152.808	78.5478	2618.52	561.603	3411.48	3.67125	60.5924	0.0110781
AIPGENE10743	Uncharacterized protein (Fragment) OS=Rhizophagus irregularis (strain DAOM 181602 / DAOM 197198 / MUCL 43194) GN=GLOINDRAFT_77722 PE=4 SV=1	GO:0003674,GO:0005102,GO:0005179,GO:0005488,GO:0005515,GO:0005575,GO:0005576			0.000327088	-3.15177	0.715915	3.0752	7.49831e-08	-3.1494	0.538303	1.15908	2.88695e-09	-3.8606	0.584928	1.02642	0.0689132	-2.44997	1.16875	5.46392	diff_down	diff_down	diff_down	down		4	0.325182	0.862752	0.974258	0.183019	2.34521	-1.0249	-2.71715	-3.76122	-0.44839	-7.95166	3.23023	8.55741	14.5206	1.09854	27.4068	0.105743	0.744341	0.949178	0.0334959	1.83276	0.445891	1.56372	0
AIPGENE9049	Proline dehydrogenase 1, mitochondrial OS=Bos taurus GN=PRODH PE=2 SV=1	GO:0000166,GO:0003674,GO:0003824,GO:0004657,GO:0005488,GO:0005575,GO:0005739,GO:0005759,GO:0006082,GO:0006520,GO:0006536,GO:0006537,GO:0006560,GO:0006562,GO:0006807,GO:0008150,GO:0008152,GO:0008652,GO:0009056,GO:0009058,GO:0009063,GO:0009064,GO:0009065,GO:0009084,GO:0009987,GO:0010133,GO:0016053,GO:0016054,GO:0016491,GO:0016645,GO:0019752,GO:0031974,GO:0036094,GO:0043167,GO:0043168,GO:0043226,GO:…	K00318	map00330,map01100,map01110,map01130	1.86314e-13	-1.06707	0.132651	0.105578	1.32212e-12	-1.13032	0.149245	0.0890963	1.3566e-43	-1.45309	0.101716	0.0310385	5.36907e-10	-0.650934	0.0994096	0.039529	diff_down	diff_down	diff_down	diff_down		4	9.4717	11.2238	32.2181	25.2979	78.2114	-10.107	-12.6865	-46.8157	-16.4672	-86.0764	10.7848	14.3399	68.0274	10.7191	103.871	89.7131	125.974	1038	639.982	1893.67	9.13882	53.9992	0.113683
AIPGENE12775	Actin, cytoplasmic OS=Pisaster ochraceus PE=3 SV=1	GO:0000166,GO:0001882,GO:0001883,GO:0003674,GO:0005488,GO:0005524,GO:0005575,GO:0005737,GO:0005856,GO:0017076,GO:0030554,GO:0032549,GO:0032550,GO:0032553,GO:0032555,GO:0032559,GO:0035639,GO:0036094,GO:0043167,GO:0043168,GO:0043226,GO:0043228,GO:0043229,GO:0043232,GO:0044424,GO:0044464,GO:0097159,GO:0097367,GO:1901265,GO:1901363	K05692	map04015,map04145,map04390,map04391,map04510,map04520,map04530,map04611,map04670,map04745,map04810,map04919,map04921,map05100,map05110,map05130,map05131,map05132,map05164,map05205,map05410,map05412,map05414,map05416	0.7805	-0.119239	0.194283	0.226476	0.00071868	-1.15124	0.300986	0.362371	1.97165e-06	-0.644817	0.117718	0.0415723	1.90035e-14	-0.921801	0.115225	0.0531071	down	diff_down	diff_down	diff_down		4	4.41547	2.7596	24.0545	18.8299	50.0594	-0.526498	-3.17697	-15.5107	-17.3574	-36.5716	0.0627794	3.65745	10.0016	16.0001	29.7219	19.4964	7.61542	578.619	354.564	960.295	3.004	30.8764	0.000129695
AIPGENE22642	Probable G-protein coupled receptor 157 OS=Homo sapiens GN=GPR157 PE=2 SV=2	GO:0003674,GO:0004871,GO:0004872,GO:0004888,GO:0004930,GO:0005575,GO:0005886,GO:0007165,GO:0007166,GO:0007186,GO:0008150,GO:0009987,GO:0016020,GO:0016021,GO:0038023,GO:0044425,GO:0044464,GO:0050789,GO:0050794,GO:0050896,GO:0051716,GO:0060089,GO:0065007			0.024235	-0.612376	0.19881	0.237153	1.44979e-08	-1.37038	0.223084	0.199066	9.5814e-05	-0.966397	0.20731	0.128933	8.6773e-10	-1.4951	0.231018	0.213477	diff_down	diff_down	diff_down	diff_down		4	4.21668	5.02346	7.75598	4.68434	21.6805	-2.58219	-6.88405	-7.49536	-7.00356	-23.9652	1.58127	9.43377	7.24349	10.471	28.7296	17.7804	25.2351	60.1552	21.943	125.114	2.23894	15.9096	0
AIPGENE5673	predicted protein [Nematostella vectensis] >gi|156215434|gb|EDO36394.1| predicted protein [Nematostella vectensis]				0.599437	0.46643	0.450578	1.21812	3.62361e-10	-2.01627	0.298852	0.357251	3.34267e-24	-1.6244	0.152352	0.0696337	2.49067e-13	-2.04075	0.266346	0.283762	up	diff_down	diff_down	diff_down		4	0.820935	2.79916	14.3609	3.52408	21.505	0.382908	-5.64385	-23.3278	-7.19175	-35.7805	0.1786	11.3795	37.8938	14.6765	64.1284	0.673934	7.83527	206.235	12.4192	227.163	4.59607	10.9418	0.145869
AIPGENE5864	predicted protein [Nematostella vectensis] >gi|156225083|gb|EDO45904.1| predicted protein [Nematostella vectensis]				4.53023e-07	0.577462	0.0992705	0.0591278	3.5185e-16	1.27622	0.147542	0.0870741	3.02795e-08	0.540064	0.0868701	0.0226393	4.7051e-11	0.651021	0.0940605	0.0353895	diff_up	diff_up	diff_up	diff_up		4	16.9125	11.4845	44.1711	28.257	100.825	9.76634	14.6568	23.8552	18.3959	66.6742	5.63969	18.7053	12.8833	11.9761	49.2044	286.033	131.893	1951.08	798.455	3167.46	5.11373	69.4095	0.030453
AIPGENE7322	Ficolin-1 OS=Sus scrofa GN=FCN1 PE=1 SV=1	GO:0002376,GO:0003674,GO:0005488,GO:0005575,GO:0005576,GO:0005581,GO:0006950,GO:0006952,GO:0006955,GO:0008150,GO:0032991,GO:0043167,GO:0043169,GO:0043234,GO:0045087,GO:0046872,GO:0050896			1.36638e-08	0.651394	0.101401	0.0616924	0.000957755	0.542932	0.145039	0.084145	1.41994e-06	0.593569	0.107191	0.03447	2.68121e-06	1.0283	0.204547	0.167358	diff_up	diff_up	diff_up	diff_up		4	16.2095	11.8843	29.0107	5.97522	63.0797	10.5587	6.45234	17.2199	6.14433	40.3753	6.87789	3.50318	10.2212	6.31822	26.9205	262.746	141.235	841.623	35.7033	1281.31	1.07756	42.7671	0
AIPGENE28597	Stromal membrane-associated protein 1 OS=Mus musculus GN=Smap1 PE=1 SV=1	GO:0002682,GO:0003674,GO:0005083,GO:0005096,GO:0005488,GO:0005515,GO:0005575,GO:0005737,GO:0005886,GO:0006140,GO:0008047,GO:0008060,GO:0008150,GO:0008270,GO:0009118,GO:0009894,GO:0016020,GO:0019219,GO:0019220,GO:0019222,GO:0030100,GO:0030234,GO:0030276,GO:0030695,GO:0030811,GO:0031323,GO:0031329,GO:0032312,GO:0032318,GO:0032844,GO:0032879,GO:0033121,GO:0033124,GO:0043085,GO:0043087,GO:0043167,GO:…	K12486	map04144	0.329918	-0.225046	0.135716	0.110514	0.000194948	-0.878267	0.21018	0.176702	1.33661e-08	-0.569801	0.0896728	0.0241237	6.3165e-09	-0.438151	0.0712684	0.0203167	down	diff_down	diff_down	diff_down		4	9.04865	5.65925	41.4531	49.2205	105.381	-2.03636	-4.97033	-23.62	-21.566	-52.1927	0.458275	4.36528	13.4587	9.44915	27.7314	81.8781	32.0271	1718.36	2422.65	4254.92	1.88173	65.0051	0
AIPGENE9355	Eukaryotic translation initiation factor 3 subunit I OS=Nematostella vectensis GN=v1g239264 PE=3 SV=1	GO:0001731,GO:0003674,GO:0003676,GO:0003723,GO:0003743,GO:0005488,GO:0005575,GO:0005737,GO:0005852,GO:0006412,GO:0006413,GO:0006417,GO:0006446,GO:0008135,GO:0008150,GO:0008152,GO:0009058,GO:0009059,GO:0009889,GO:0009987,GO:0010468,GO:0010556,GO:0010608,GO:0016043,GO:0016282,GO:0019222,GO:0019538,GO:0022607,GO:0022618,GO:0030529,GO:0031323,GO:0031326,GO:0032268,GO:0032991,GO:0033290,GO:0034622,GO:…	K03246	map03013	0.0906713	-0.331605	0.13312	0.106325	1.37672e-08	-0.910387	0.148001	0.0876174	3.75676e-06	-0.439026	0.0820918	0.0202172	6.77823e-26	-0.769715	0.070841	0.0200738	down	diff_down	diff_down	diff_down		4	9.40513	11.4133	49.4629	49.8162	120.097	-3.11879	-10.3905	-21.7155	-38.3442	-73.569	1.0342	9.45935	9.53366	29.5141	49.5413	88.4564	130.262	2446.57	2481.65	5146.94	4.47463	77.241	0.0190913
AIPGENE27686	Predicted protein OS=Nematostella vectensis GN=v1g222725 PE=4 SV=1	GO:0005575,GO:0016021,GO:0044425			1.11171e-05	0.604617	0.11674	0.0817696	0.0210112	0.392483	0.145227	0.0843631	8.39441e-08	0.843766	0.139602	0.058466	5.17844e-09	1.03399	0.167281	0.111931	diff_up	diff_up	diff_up	diff_up		4	12.2295	11.8535	17.1039	8.93407	50.121	7.39416	4.65231	14.4317	9.23777	35.716	4.47064	1.82595	12.177	9.5518	28.0254	149.56	140.506	292.545	79.8176	662.429	2.57439	36.9044	0
AIPGENE8402	Beta-lactamase-like protein 2 OS=Dictyostelium discoideum GN=DDB_G0280307 PE=3 SV=1	GO:0005575,GO:0005576,GO:0005615,GO:0044421			4.50026e-09	0.737413	0.11173	0.0749015	7.12791e-09	0.957918	0.1529	0.0935133	1.77002e-26	1.28008	0.114776	0.0395205	0.0171516	0.461831	0.172009	0.118349	diff_up	diff_up	diff_up	diff_up		4	13.3509	10.6937	25.3033	8.4496	57.7974	9.8451	10.2437	32.3902	3.90229	56.3813	7.25991	9.81257	41.462	1.8022	60.3367	178.246	114.355	640.258	71.3957	1004.25	5.33691	40.422	0.0578127
AIPGENE28094	Transcription factor E2F3 OS=Mus musculus GN=E2f3 PE=1 SV=2	GO:0000975,GO:0001047,GO:0001067,GO:0001071,GO:0003674,GO:0003676,GO:0003677,GO:0003700,GO:0005488,GO:0005515,GO:0005575,GO:0005634,GO:0005667,GO:0006139,GO:0006351,GO:0006355,GO:0006725,GO:0006807,GO:0007049,GO:0008150,GO:0008152,GO:0008284,GO:0009058,GO:0009059,GO:0009889,GO:0009891,GO:0009893,GO:0009987,GO:0010468,GO:0010556,GO:0010557,GO:0010604,GO:0010628,GO:0016070,GO:0018130,GO:0019219,GO:…	K06620	map04110,map05161,map05166,map05200,map05206,map05212,map05214,map05215,map05218,map05219,map05220,map05222,map05223	0.00915039	-0.679146	0.197515	0.234073	3.05757e-11	-1.58472	0.222497	0.19802	0.00013556	-1.49648	0.326839	0.320471	6.51294e-06	-1.1913	0.246094	0.24225	diff_down	diff_down	diff_down	diff_down		4	4.27218	5.04999	3.1204	4.12797	16.5705	-2.90143	-8.00284	-4.66963	-4.91766	-20.4916	1.9705	12.6823	6.98803	5.85843	27.4993	18.2515	25.5024	9.73692	17.0402	70.5309	2.15883	12.3141	0
AIPGENE17792	Histidine ammonia-lyase OS=Homo sapiens GN=HAL PE=1 SV=1	GO:0003674,GO:0003824,GO:0004397,GO:0005575,GO:0005737,GO:0005829,GO:0006082,GO:0006520,GO:0006536,GO:0006547,GO:0006548,GO:0006725,GO:0006807,GO:0008150,GO:0008152,GO:0009056,GO:0009058,GO:0009063,GO:0009064,GO:0009987,GO:0015942,GO:0016054,GO:0016829,GO:0016840,GO:0016841,GO:0019439,GO:0019556,GO:0019557,GO:0019752,GO:0032787,GO:0034641,GO:0043436,GO:0043603,GO:0043606,GO:0043648,GO:0044237,GO:…	K01745	map00340,map01100	3.69666e-07	-0.59064	0.1009	0.0610849	7.42208e-08	-0.880617	0.150465	0.0905593	0.0115547	-0.420102	0.125202	0.0470265	1.10695e-08	-0.761816	0.125879	0.0633817	diff_down	diff_down	diff_down	diff_down		4	16.3706	11.0425	21.2646	15.7774	64.4552	-9.66916	-9.7242	-8.93329	-12.0195	-40.3462	5.711	8.5633	3.75289	9.15664	27.1838	267.998	121.937	452.183	248.927	1091.04	1.92887	47.528	0
AIPGENE21835	DBH-like monooxygenase protein 1 homolog OS=Danio rerio GN=moxd1 PE=2 SV=2	GO:0003674,GO:0003824,GO:0004497,GO:0005488,GO:0005507,GO:0005575,GO:0005783,GO:0005789,GO:0008150,GO:0008152,GO:0016020,GO:0016021,GO:0016491,GO:0016705,GO:0016715,GO:0031090,GO:0043167,GO:0043169,GO:0043226,GO:0043227,GO:0043229,GO:0043231,GO:0044422,GO:0044424,GO:0044425,GO:0044432,GO:0044444,GO:0044446,GO:0044464,GO:0044699,GO:0044710,GO:0046872,GO:0046914,GO:0055114,GO:0098588,GO:0098589			2.45356e-21	1.3532	0.133952	0.107659	6.08165e-38	1.9681	0.147494	0.0870178	0.0346726	0.837638	0.283091	0.240422	3.67078e-12	0.967394	0.132641	0.0703744	diff_up	diff_up	diff_up	diff_up		4	9.28857	11.4919	4.15935	14.2097	39.1495	12.5693	22.6173	3.48403	13.7464	52.417	17.0088	44.5131	2.91835	13.2982	77.7384	86.2775	132.064	17.3002	201.916	437.557	7.55779	27.973	0.162936
AIPGENE2871	Fructose-bisphosphate aldolase C OS=Carassius auratus GN=aldoc PE=2 SV=2	GO:0003674,GO:0003824,GO:0004332,GO:0005975,GO:0006082,GO:0006090,GO:0006091,GO:0006096,GO:0006793,GO:0006796,GO:0008150,GO:0008152,GO:0009056,GO:0009987,GO:0016052,GO:0016829,GO:0016830,GO:0016832,GO:0019637,GO:0019752,GO:0030388,GO:0032787,GO:0043436,GO:0044237,GO:0044238,GO:0044281,GO:0044699,GO:0044710,GO:0044712,GO:0044723,GO:0044724,GO:0044763,GO:0071704,GO:1901135,GO:1901575	K01623	map00010,map00030,map00051,map00680,map00710,map01100,map01110,map01120,map01130,map01200,map01230	0.0429324	-0.37597	0.132362	0.105118	1.1545e-05	-0.920943	0.189894	0.144238	8.26604e-05	-0.408395	0.0869851	0.0226992	2.1582e-11	-0.576639	0.0819494	0.0268628	diff_down	diff_down	diff_down	diff_down		4	9.5131	6.93298	44.0544	37.2262	97.7266	-3.57664	-6.38488	-17.9916	-21.4661	-49.4192	1.34471	5.88011	7.34769	12.3782	26.9507	90.499	48.0661	1940.79	1385.79	3465.14	1.95998	62.2691	0
AIPGENE28493	Hepatocyte nuclear factor 4-gamma OS=Homo sapiens GN=HNF4G PE=1 SV=3	GO:0000981,GO:0001071,GO:0003674,GO:0003676,GO:0003677,GO:0003700,GO:0003707,GO:0004871,GO:0004872,GO:0004879,GO:0005488,GO:0005575,GO:0005634,GO:0005654,GO:0006139,GO:0006351,GO:0006352,GO:0006355,GO:0006357,GO:0006367,GO:0006725,GO:0006807,GO:0007165,GO:0008150,GO:0008152,GO:0008270,GO:0009058,GO:0009059,GO:0009719,GO:0009725,GO:0009755,GO:0009889,GO:0009891,GO:0009893,GO:0009987,GO:0010033,GO:…	K07292,K08037	map04152,map04950	0.00136389	0.475134	0.118096	0.0836805	0.0055138	3.29003	1.02964	4.24061	3.47332e-08	0.733311	0.118387	0.0420466	4.80144e-09	0.89887	0.145126	0.0842467	diff_up	diff_up	diff_up	diff_up		4	11.9502	0.235815	23.7832	11.8699	47.8391	5.67795	0.775838	17.4405	10.6695	34.5637	2.69779	2.55253	12.7893	9.5905	27.6301	142.808	0.0556089	565.639	140.895	849.396	2.65778	30.0838	0
AIPGENE8362	Fumarylacetoacetase OS=Homo sapiens GN=FAH PE=1 SV=2	GO:0003674,GO:0003824,GO:0004334,GO:0005488,GO:0005575,GO:0005829,GO:0006082,GO:0006520,GO:0006525,GO:0006527,GO:0006558,GO:0006559,GO:0006570,GO:0006572,GO:0006725,GO:0006807,GO:0008150,GO:0008152,GO:0009056,GO:0009063,GO:0009064,GO:0009065,GO:0009072,GO:0009074,GO:0009987,GO:0016054,GO:0016787,GO:0016822,GO:0016823,GO:0019439,GO:0019752,GO:0031982,GO:0031988,GO:0034641,GO:0043167,GO:0043169,GO:…	K01555	map00350,map00643,map01100,map01120	0.0136715	-0.584509	0.177064	0.188109	0.047041	-0.539293	0.228381	0.208631	1.32597e-09	-0.709269	0.105488	0.0333833	6.14889e-07	-0.498334	0.0936453	0.0350778	diff_down	diff_down	diff_down	diff_down		4	5.31606	4.79315	29.9551	28.5081	68.5724	-3.10728	-2.58491	-21.2462	-14.2065	-41.145	1.81623	1.39402	15.0693	7.0796	25.3592	28.2605	22.9743	897.307	812.711	1761.25	0.671257	42.8878	0
AIPGENE28230	Sulfotransferase 1C2A OS=Rattus norvegicus GN=Sult1c2a PE=2 SV=2	GO:0000323,GO:0003674,GO:0003824,GO:0005575,GO:0005764,GO:0005773,GO:0008146,GO:0008150,GO:0008152,GO:0016740,GO:0016782,GO:0043226,GO:0043227,GO:0043229,GO:0043231,GO:0044424,GO:0044444,GO:0044464			0.204793	-0.395004	0.195887	0.23023	5.71893e-10	-1.06484	0.159492	0.10175	0.0359839	-0.682511	0.231897	0.161328	8.03877e-20	-1.34718	0.142462	0.0811817	down	diff_down	diff_down	diff_down		4	4.34347	9.82797	6.19854	12.318	32.688	-1.71569	-10.4652	-4.23057	-16.5946	-33.0061	0.677704	11.1438	2.88741	22.3559	37.0649	18.8658	96.5889	38.4219	151.734	305.611	3.73757	23.3387	0.031603
AIPGENE20879	Juvenile hormone epoxide hydrolase 1 OS=Ctenocephalides felis GN=EH1 PE=1 SV=3	GO:0003674,GO:0003824,GO:0005575,GO:0005783,GO:0005789,GO:0006725,GO:0008150,GO:0008152,GO:0009056,GO:0009987,GO:0016020,GO:0016021,GO:0016787,GO:0016801,GO:0016803,GO:0019439,GO:0031090,GO:0033961,GO:0043226,GO:0043227,GO:0043229,GO:0043231,GO:0044237,GO:0044248,GO:0044422,GO:0044424,GO:0044425,GO:0044432,GO:0044444,GO:0044446,GO:0044464,GO:0098588,GO:0098589	K01253	map00980,map04976,map05204	0.00220544	-0.473819	0.121934	0.0892081	0.00132722	-0.532853	0.146021	0.0852883	5.26214e-05	-0.456481	0.0951753	0.027175	5.00921e-12	-0.859519	0.118558	0.0562238	diff_down	diff_down	diff_down	diff_down		4	11.2097	11.7249	36.7985	17.7861	77.5193	-5.3114	-6.24766	-16.7978	-15.2875	-43.6444	2.51664	3.32908	7.66791	13.1399	26.6535	125.658	137.474	1354.13	316.344	1933.61	2.08115	52.5757	0
AIPGENE18793	Predicted protein OS=Nematostella vectensis GN=v1g240936 PE=4 SV=1	GO:0003674,GO:0003824,GO:0008150,GO:0008152,GO:0016491,GO:0016705,GO:0016706,GO:0044699,GO:0044710,GO:0051213,GO:0055114			4.18293e-05	-0.685748	0.140147	0.117846	0.855411	0.151496	0.55984	1.25368	2.46222e-06	-0.960024	0.17678	0.0937533	7.34226e-11	-0.841642	0.122808	0.0603273	diff_down	up	diff_down	diff_down		4	8.48563	0.79765	10.6663	16.5763	36.5258	-5.81901	0.12084	-10.2399	-13.9513	-29.8893	3.99037	0.0183068	9.83055	11.742	25.5812	72.0059	0.636246	113.77	274.772	461.184	1.12256	23.8996	0
AIPGENE12913					3.28131e-07	0.934054	0.159004	0.151693	1.14661e-06	0.783422	0.146886	0.0863021	8.39379e-58	1.46198	0.0889551	0.023739	2.83431e-06	0.768989	0.15331	0.094016	diff_up	diff_up	diff_up	diff_up		4	6.59227	11.5872	42.1247	10.6365	70.9407	6.15753	9.07767	61.5856	8.17935	85.0002	5.75147	7.11165	90.0371	6.28983	109.19	43.458	134.263	1774.49	113.135	2065.35	7.34399	41.8269	0.103856
AIPGENE8561	Predicted protein OS=Nematostella vectensis GN=v1g245710 PE=4 SV=1	GO:0000166,GO:0001882,GO:0001883,GO:0003674,GO:0005488,GO:0005525,GO:0005575,GO:0006139,GO:0006152,GO:0006163,GO:0006184,GO:0006195,GO:0006725,GO:0006753,GO:0006793,GO:0006796,GO:0006807,GO:0007165,GO:0008150,GO:0008152,GO:0009056,GO:0009116,GO:0009117,GO:0009119,GO:0009141,GO:0009143,GO:0009144,GO:0009146,GO:0009150,GO:0009154,GO:0009164,GO:0009166,GO:0009199,GO:0009203,GO:0009205,GO:0009207,GO:…			4.37209e-27	-1.1281	0.0993065	0.0591707	6.89198e-14	-1.43366	0.179697	0.129164	2.32256e-08	-0.652919	0.104249	0.0326034	7.59957e-09	-0.571579	0.0934499	0.0349316	diff_down	diff_down	diff_down	diff_down		4	16.9003	7.74209	30.6717	28.6274	83.9415	-19.0651	-11.0995	-20.0261	-16.3628	-66.5536	21.5073	15.913	13.0754	9.35264	59.8484	285.619	59.94	940.753	819.529	2105.84	7.08084	58.8544	0.0693379
AIPGENE17176					0.124996	-0.345345	0.148855	0.132947	0.0196267	-0.424695	0.155586	0.0968277	7.2424e-08	-0.723489	0.119204	0.0426288	4.181e-11	-1.02961	0.148381	0.0880672	down	diff_down	diff_down	diff_down		4	7.52178	10.3276	23.4583	11.355	52.6627	-2.59761	-4.38608	-16.9718	-11.6912	-35.6467	0.897072	1.86275	12.2789	12.0374	27.0762	56.5772	106.66	550.293	128.935	842.465	2.94732	36.6653	0
AIPGENE22432	Uncharacterized protein C757.03c OS=Schizosaccharomyces pombe (strain 972 / ATCC 24843) GN=SPCC757.03c PE=3 SV=1	GO:0003674,GO:0003824,GO:0005575,GO:0005634,GO:0005737,GO:0005829,GO:0006508,GO:0006950,GO:0006979,GO:0008150,GO:0008152,GO:0008233,GO:0009987,GO:0016787,GO:0019538,GO:0033554,GO:0034599,GO:0042221,GO:0043170,GO:0043226,GO:0043227,GO:0043229,GO:0043231,GO:0044238,GO:0044424,GO:0044444,GO:0044464,GO:0050896,GO:0051716,GO:0070887,GO:0071704			0.00348014	-0.752568	0.200707	0.241699	0.279582	-0.268265	0.196262	0.154076	9.23667e-07	-0.455932	0.0811452	0.0197536	1.26822e-11	-0.741277	0.104179	0.0434134	diff_down	down	diff_down	diff_down		4	4.13737	6.49031	50.6236	23.0344	84.2857	-3.11365	-1.74113	-23.0809	-17.0749	-45.0106	2.34324	0.467083	10.5233	12.6572	25.9908	17.1178	42.1242	2562.75	530.583	3152.58	1.95414	46.8822	0
AIPGENE13211	Predicted protein OS=Nematostella vectensis GN=v1g201671 PE=4 SV=1	GO:0003674,GO:0004871,GO:0004872,GO:0004888,GO:0004930,GO:0005575,GO:0007165,GO:0007166,GO:0007186,GO:0008150,GO:0009987,GO:0016021,GO:0038023,GO:0044425,GO:0050789,GO:0050794,GO:0050896,GO:0051716,GO:0060089,GO:0065007			1.99818e-14	1.51561	0.182036	0.198824	2.89489e-05	1.22481	0.263847	0.27846	3.75866e-17	2.71931	0.302782	0.275032	7.59544e-05	1.26335	0.294722	0.347444	diff_up	diff_up	diff_up	diff_up		4	5.02958	3.59118	3.63595	2.87817	15.1349	7.62288	4.39849	9.88725	3.63614	25.5448	11.5533	5.3873	26.8864	4.59372	48.4208	25.2967	12.8966	13.2201	8.28384	59.6972	5.30612	11.1905	0.206078
AIPGENE72					0.0372855	-2.77501	0.956538	5.4898	0.217501	-1.16281	0.755988	2.28607	1.40823e-14	-2.39629	0.289503	0.251436	0.307634	-0.981282	0.792344	2.51124	diff_down	down	diff_down	down		4	0.182156	0.437431	3.97716	0.39821	4.99495	-0.505485	-0.508648	-9.53043	-0.390756	-10.9353	1.40273	0.59146	22.8377	0.383442	25.2153	0.0331809	0.191346	15.8178	0.158571	16.2009	1.27492	1.75151	0
AIPGENE20554	Major facilitator superfamily domain-containing protein 12 OS=Mus musculus GN=Mfsd12 PE=1 SV=1	GO:0003674,GO:0005575,GO:0005765,GO:0005774,GO:0006810,GO:0008150,GO:0016020,GO:0016021,GO:0031090,GO:0044422,GO:0044424,GO:0044425,GO:0044437,GO:0044444,GO:0044446,GO:0044464,GO:0051234,GO:0098588			7.84371e-42	1.66532	0.118248	0.0838962	0.000414967	0.630869	0.158594	0.100608	6.38109e-09	1.18412	0.182931	0.100391	9.9025e-08	1.55867	0.275099	0.302718	diff_up	diff_up	diff_up	diff_up		4	11.9195	9.93955	9.96103	3.3034	35.1235	19.8498	6.27055	11.795	5.1489	43.0642	33.0562	3.95589	13.9667	8.02541	59.0042	142.074	98.7947	99.2221	10.9125	351.003	6.20393	25.1301	0.127494
AIPGENE3210	Thyroid adenoma-associated protein homolog OS=Mus musculus GN=Thada PE=2 SV=1	GO:0003674,GO:0005575,GO:0008150			0.107038	0.31551	0.131114	0.103145	0.00246593	0.870773	0.251722	0.253456	2.08601e-09	0.91793	0.138011	0.0571407	5.25131e-14	1.09527	0.139199	0.0775051	up	diff_up	diff_up	diff_up		4	9.69511	3.94546	17.5007	12.9024	44.0436	3.0589	3.4356	16.0644	14.1315	36.6904	0.965113	2.99162	14.746	15.4778	34.1805	93.9951	15.5666	306.273	166.471	582.306	3.61565	30.8225	0.019974
AIPGENE21353	Kelch-like protein 12 OS=Homo sapiens GN=KLHL12 PE=1 SV=2	GO:0000139,GO:0000151,GO:0003674,GO:0005488,GO:0005515,GO:0005575,GO:0006461,GO:0006464,GO:0006513,GO:0006810,GO:0006888,GO:0006901,GO:0006996,GO:0007165,GO:0007166,GO:0008150,GO:0008152,GO:0009987,GO:0016020,GO:0016023,GO:0016043,GO:0016050,GO:0016055,GO:0016192,GO:0016482,GO:0016567,GO:0019538,GO:0022607,GO:0030133,GO:0030134,GO:0030135,GO:0031090,GO:0031410,GO:0031461,GO:0031463,GO:0031982,GO:…			9.92312e-05	0.467225	0.0994815	0.0593794	1.19927e-05	0.809893	0.167298	0.111954	5.23946e-06	0.683555	0.129417	0.0502465	5.00582e-06	0.783614	0.160021	0.102426	diff_up	diff_up	diff_up	diff_up		4	16.8408	8.93223	19.9019	9.76312	55.4381	7.86846	7.23415	13.604	7.65052	36.3571	3.67634	5.85889	9.2991	5.99505	24.8294	283.614	79.7847	396.085	95.3185	854.802	0.985789	40.019	0
AIPGENE21611	Uncharacterized protein OS=Strongylocentrotus purpuratus GN=Sp-Rt9 PE=4 SV=1	GO:0003674,GO:0003676,GO:0003723,GO:0003824,GO:0003964,GO:0005488,GO:0006139,GO:0006259,GO:0006260,GO:0006278,GO:0006725,GO:0006807,GO:0008150,GO:0008152,GO:0009058,GO:0009059,GO:0009987,GO:0016740,GO:0016772,GO:0016779,GO:0034061,GO:0034641,GO:0034645,GO:0043170,GO:0044237,GO:0044238,GO:0044249,GO:0044260,GO:0046483,GO:0071704,GO:0090304,GO:0097159,GO:1901360,GO:1901363,GO:1901576			1.0648e-31	1.35532	0.110388	0.0731131	3.33678e-49	3.2659	0.214827	0.184602	1.17819e-59	3.29198	0.197199	0.116663	1.09298e-33	1.85222	0.148966	0.0887633	diff_up	diff_up	diff_up	diff_up		4	13.6774	5.41706	8.57172	11.2659	38.9321	18.5373	17.6916	28.2179	20.867	85.3138	25.124	57.7791	92.8926	38.6503	214.446	187.072	29.3446	73.4743	126.921	416.812	27.494	28.226	0.867779
AIPGENE28968	Cadherin EGF LAG seven-pass G-type receptor 1 OS=Homo sapiens GN=CELSR1 PE=1 SV=1	GO:0001736,GO:0001764,GO:0001843,GO:0001942,GO:0002009,GO:0003002,GO:0003674,GO:0004871,GO:0004872,GO:0004888,GO:0004930,GO:0005488,GO:0005509,GO:0005515,GO:0005575,GO:0005634,GO:0005886,GO:0005887,GO:0006928,GO:0006950,GO:0007155,GO:0007156,GO:0007164,GO:0007165,GO:0007166,GO:0007186,GO:0007218,GO:0007264,GO:0007265,GO:0007266,GO:0007275,GO:0007389,GO:0007417,GO:0007610,GO:0007626,GO:0008104,GO:…			0.276459	-0.337194	0.187468	0.210866	8.64873e-05	-1.03548	0.236339	0.223424	1.15608e-10	-1.31871	0.18607	0.103866	4.40205e-06	-1.12848	0.229174	0.210083	down	diff_down	diff_down	diff_down		4	4.74235	4.4758	9.62782	4.76003	23.606	-1.59909	-4.63459	-12.6963	-5.37158	-24.3016	0.539203	4.79901	16.7428	6.06169	28.1427	22.4899	20.0328	92.6949	22.6579	157.875	3.12505	16.9181	0.0073918
AIPGENE19008	Alpha-1A adrenergic receptor OS=Rattus norvegicus GN=Adra1a PE=2 SV=1	GO:0001985,GO:0001994,GO:0001996,GO:0001997,GO:0002026,GO:0002027,GO:0003008,GO:0003013,GO:0003014,GO:0003018,GO:0003057,GO:0003084,GO:0003099,GO:0003674,GO:0004871,GO:0004872,GO:0004888,GO:0004930,GO:0004935,GO:0004936,GO:0004937,GO:0005488,GO:0005515,GO:0005575,GO:0005634,GO:0005886,GO:0006810,GO:0006811,GO:0006812,GO:0006816,GO:0006873,GO:0006874,GO:0006875,GO:0006937,GO:0006940,GO:0006942,GO:…	K04135	map04020,map04022,map04080,map04152,map04261,map04270,map04970	0.00015947	0.459947	0.100413	0.0604962	2.54567e-06	0.782687	0.151305	0.0915723	2.4044e-06	0.452222	0.0831978	0.0207656	6.81619e-05	0.431336	0.100034	0.0400269	diff_up	diff_up	diff_up	diff_up		4	16.53	10.9203	48.1565	24.9832	100.59	7.60291	8.5472	21.7774	10.7761	48.7037	3.49694	6.68978	9.84824	4.64813	24.6831	273.239	119.254	2319.05	624.16	3335.7	1.10172	67.4286	0
AIPGENE1321	Peroxisomal multifunctional enzyme type 2 OS=Homo sapiens GN=HSD17B4 PE=1 SV=3	GO:0000038,GO:0001649,GO:0001676,GO:0002064,GO:0003006,GO:0003674,GO:0003824,GO:0003857,GO:0005102,GO:0005488,GO:0005515,GO:0005575,GO:0005739,GO:0005777,GO:0005778,GO:0005782,GO:0006082,GO:0006629,GO:0006631,GO:0006635,GO:0006637,GO:0006694,GO:0006699,GO:0006732,GO:0006790,GO:0006793,GO:0008150,GO:0008152,GO:0008202,GO:0008206,GO:0008209,GO:0008210,GO:0008610,GO:0009056,GO:0009058,GO:0009062,GO:…	K12405	map00120,map01100,map04146	1.42483e-06	-0.638591	0.114089	0.0780978	0.357517	-0.21283	0.179402	0.12874	0.00067861	-0.491637	0.117721	0.041575	6.62098e-12	-0.492346	0.0682901	0.0186542	diff_down	down	diff_down	diff_down		4	12.8045	7.76762	24.0529	53.6073	98.2323	-8.17681	-1.65318	-11.8253	-26.3933	-48.0486	5.22164	0.351847	5.81376	12.9946	24.3819	163.954	60.3358	578.543	2873.74	3676.58	0.879732	60.8049	0
AIPGENE27756	Tyrosinase OS=Streptomyces glaucescens GN=melC2 PE=1 SV=3	GO:0003674,GO:0003824,GO:0004497,GO:0004503,GO:0005488,GO:0006582,GO:0006725,GO:0008150,GO:0008152,GO:0009058,GO:0009987,GO:0016491,GO:0016705,GO:0016716,GO:0018958,GO:0019438,GO:0019748,GO:0042438,GO:0042440,GO:0043167,GO:0043169,GO:0044237,GO:0044249,GO:0044550,GO:0044699,GO:0044710,GO:0044711,GO:0044763,GO:0046148,GO:0046189,GO:0046872,GO:0055114,GO:0071704,GO:1901360,GO:1901362,GO:1901576,GO:…	K00505	map00350,map00740,map00950,map00965,map01100,map01110,map04916	0.0193255	-0.617687	0.194873	0.227852	2.48125e-08	-1.13809	0.18824	0.141737	0.000539495	-0.777899	0.183587	0.101112	3.14641e-08	-0.562442	0.0957845	0.0366987	diff_down	diff_down	diff_down	diff_down		4	4.38881	7.05534	9.89	27.2489	48.5831	-2.71091	-8.02963	-7.69343	-15.3259	-33.7599	1.67449	9.13847	5.98471	8.61995	25.4176	19.2617	49.7778	97.8122	742.505	909.356	1.95819	29.8655	0
AIPGENE27690	Tumor necrosis factor receptor superfamily member 27 OS=Mus musculus GN=Eda2r PE=2 SV=1	GO:0003674,GO:0004872,GO:0005575,GO:0005887,GO:0006355,GO:0007165,GO:0007275,GO:0008150,GO:0008219,GO:0009889,GO:0009893,GO:0009966,GO:0009967,GO:0009987,GO:0010468,GO:0010556,GO:0010562,GO:0010646,GO:0010647,GO:0012501,GO:0016020,GO:0016021,GO:0016265,GO:0019219,GO:0019220,GO:0019222,GO:0023051,GO:0023056,GO:0030154,GO:0031323,GO:0031325,GO:0031326,GO:0032501,GO:0032502,GO:0032872,GO:0032874,GO:…	K05163	map04060	6.95669e-36	2.19993	0.168484	0.17032	3.79381e-21	2.57279	0.259091	0.268512	3.21351e-62	3.69656	0.216824	0.141038	0.00825167	1.08033	0.366149	0.536262	diff_up	diff_up	diff_up	diff_up		4	5.87129	3.72423	7.09028	1.86476	18.5506	12.9164	9.58166	26.2096	2.01456	50.7222	28.4152	24.6516	96.8852	2.17639	152.128	34.4721	13.8699	50.272	3.47733	102.091	13.4401	13.0471	0.800184
AIPGENE3242	Transmembrane protein 53-B OS=Xenopus laevis GN=tmem53-b PE=2 SV=1	GO:0005575,GO:0016020,GO:0016021,GO:0044425			0.0675307	0.453163	0.172048	0.177603	3.96238e-05	1.20466	0.263673	0.278094	0.000715039	0.865375	0.20784	0.129593	1.21313e-13	1.37566	0.177327	0.12578	up	diff_up	diff_up	diff_up		4	5.63054	3.5959	7.71649	7.95039	24.8933	2.55155	4.33183	6.67765	10.9371	24.4981	1.15627	5.21838	5.77867	15.0457	27.1991	31.703	12.9305	59.5441	63.2087	167.386	3.08989	18.1692	0.00494716
AIPGENE6351	Glutathione S-transferase Mu 5 OS=Rattus norvegicus GN=Gstm5 PE=1 SV=3	GO:0003674,GO:0003824,GO:0004364,GO:0005488,GO:0005515,GO:0005575,GO:0005737,GO:0006082,GO:0006518,GO:0006520,GO:0006575,GO:0006749,GO:0006790,GO:0006807,GO:0008150,GO:0008152,GO:0009987,GO:0016740,GO:0016765,GO:0019752,GO:0034641,GO:0042802,GO:0042803,GO:0043436,GO:0043603,GO:0044237,GO:0044238,GO:0044281,GO:0044424,GO:0044464,GO:0044699,GO:0044710,GO:0044763,GO:0046983,GO:0071704,GO:1901564	K00799	map00480,map00980,map00982,map05204	0.000755796	-1.31746	0.314923	0.595057	0.00535516	-0.474623	0.148093	0.0877259	4.70462e-13	-0.857077	0.109394	0.0359008	0.000119888	-0.437243	0.104741	0.0438825	diff_down	diff_down	diff_down	diff_down		4	1.68051	11.3991	27.8545	22.7881	63.7223	-2.21401	-5.41029	-23.8735	-9.96395	-41.4617	2.91687	2.56785	20.4614	4.35667	30.3028	2.82412	129.94	775.873	519.299	1427.94	3.3252	41.3135	0.00787143
AIPGENE6490	7-dehydrocholesterol reductase OS=Danio rerio GN=dhcr7 PE=2 SV=1	GO:0003674,GO:0003824,GO:0005575,GO:0005783,GO:0005789,GO:0006066,GO:0006629,GO:0006694,GO:0006695,GO:0008150,GO:0008152,GO:0008202,GO:0008203,GO:0008610,GO:0009058,GO:0016020,GO:0016021,GO:0016125,GO:0016126,GO:0016491,GO:0016627,GO:0016628,GO:0031090,GO:0043226,GO:0043227,GO:0043229,GO:0043231,GO:0044238,GO:0044281,GO:0044283,GO:0044422,GO:0044424,GO:0044425,GO:0044432,GO:0044444,GO:0044446,GO:…	K00213	map00100,map01100,map01110	4.26987e-06	0.702586	0.130602	0.102341	0.00148811	1.06269	0.293974	0.345683	1.78007e-30	1.92969	0.161382	0.0781325	1.4535e-35	1.5932	0.124566	0.0620669	diff_up	diff_up	diff_up	diff_up		4	9.77125	2.89282	12.7988	16.1116	41.5745	6.86515	3.07416	24.6977	25.6691	60.3061	4.82335	3.26688	47.659	40.8961	96.6453	95.4774	8.36842	163.808	259.585	527.239	9.16791	28.8927	0.213477
AIPGENE27852	Phosphatidylinositol 4-kinase type 2-alpha OS=Danio rerio GN=pi4k2a PE=2 SV=1	GO:0000166,GO:0001882,GO:0001883,GO:0003674,GO:0003824,GO:0004430,GO:0005488,GO:0005515,GO:0005524,GO:0005575,GO:0005737,GO:0005739,GO:0005768,GO:0005794,GO:0005886,GO:0006629,GO:0006644,GO:0006650,GO:0006793,GO:0006796,GO:0008150,GO:0008152,GO:0009987,GO:0016020,GO:0016023,GO:0016301,GO:0016310,GO:0016740,GO:0016772,GO:0016773,GO:0017076,GO:0019637,GO:0030054,GO:0030258,GO:0030425,GO:0030427,GO:…	K13711	map00562,map01100,map04070	0.0125521	0.327131	0.0982228	0.0578863	1.21059e-06	0.779317	0.146409	0.0857424	5.56791e-05	0.421613	0.0881382	0.023305	1.79833e-07	0.461398	0.0830522	0.0275907	diff_up	diff_up	diff_up	diff_up		4	17.2752	11.6628	42.9092	36.2442	108.091	5.65126	9.08906	18.0911	16.723	49.5544	1.8487	7.08326	7.62743	7.71594	24.2753	298.434	136.022	1841.2	1313.64	3589.3	1.55721	74.8854	0
AIPGENE1838	Retrovirus-related Pol polyprotein from transposon 17.6 OS=Drosophila melanogaster GN=pol PE=4 SV=1	GO:0003674,GO:0003676,GO:0003723,GO:0003824,GO:0003964,GO:0004175,GO:0004190,GO:0004518,GO:0004519,GO:0005488,GO:0006139,GO:0006259,GO:0006260,GO:0006278,GO:0006508,GO:0006725,GO:0006807,GO:0008150,GO:0008152,GO:0008233,GO:0009058,GO:0009059,GO:0009987,GO:0015074,GO:0016740,GO:0016772,GO:0016779,GO:0016787,GO:0016788,GO:0019538,GO:0034061,GO:0034641,GO:0034645,GO:0043170,GO:0044237,GO:0044238,GO:…			0.165894	-0.33241	0.154599	0.143405	0.00421825	-0.802267	0.244198	0.238531	2.84131e-08	-0.826824	0.13275	0.0528674	3.70082e-11	-1.28209	0.184279	0.135835	down	diff_down	diff_down	diff_down		4	6.97323	4.19232	18.9153	7.36189	37.4427	-2.31797	-3.36336	-15.6396	-9.4386	-30.7595	0.770518	2.69831	12.9312	12.1011	28.5011	48.626	17.5756	357.787	54.1974	478.186	3.23192	24.6716	0.0094003
AIPGENE12669					4.79463e-08	-1.30387	0.209981	0.264553	7.86573e-09	-1.11047	0.177734	0.126357	0.000219392	-0.793542	0.177841	0.0948822	0.00912745	-0.502477	0.172359	0.118831	diff_down	diff_down	diff_down	diff_down		4	3.77996	7.91406	10.5394	8.41532	30.6487	-4.92857	-8.78832	-8.36344	-4.22851	-26.3088	6.42622	9.75917	6.63674	2.12473	24.9468	14.2881	62.6323	111.079	70.8177	258.817	2.36336	22.2041	0
AIPGENE4124	26S proteasome non-ATPase regulatory subunit 13 OS=Gallus gallus GN=PSMD13 PE=1 SV=1	GO:0000502,GO:0005575,GO:0022624,GO:0032991,GO:0043234,GO:0044424,GO:0044464	K03039	map03050,map05169	0.171155	0.224062	0.10515	0.0663392	0.000150385	0.630033	0.148436	0.0881327	0.00043046	0.405735	0.0944268	0.0267493	3.42533e-12	0.630262	0.0863003	0.029791	up	diff_up	diff_up	diff_up		4	15.074	11.3465	37.3842	33.5672	97.372	3.37752	7.14869	15.1681	21.1561	46.8504	0.756775	4.50391	6.15422	13.3339	24.7488	227.227	128.744	1397.58	1126.76	2880.31	2.20679	67.7915	0
AIPGENE10496	GTP cyclohydrolase 1 OS=Caenorhabditis elegans GN=cat-4 PE=1 SV=1	GO:0000166,GO:0001882,GO:0001883,GO:0003674,GO:0003824,GO:0003933,GO:0003934,GO:0005488,GO:0005515,GO:0005525,GO:0005575,GO:0005737,GO:0006082,GO:0006520,GO:0006575,GO:0006582,GO:0006584,GO:0006725,GO:0006729,GO:0006732,GO:0006760,GO:0006793,GO:0006796,GO:0006807,GO:0008150,GO:0008152,GO:0008652,GO:0009058,GO:0009108,GO:0009396,GO:0009712,GO:0009713,GO:0009987,GO:0016053,GO:0016787,GO:0016810,GO:…	K01495	map00790,map01100	6.28601e-07	-0.926492	0.161031	0.155586	0.00118921	-0.913437	0.248097	0.246209	8.82765e-16	-1.99206	0.231293	0.16049	3.91173e-06	-1.40835	0.284575	0.323931	diff_down	diff_down	diff_down	diff_down		4	6.4273	4.06159	6.23094	3.08708	19.8069	-5.95484	-3.71	-12.4124	-4.34769	-26.4249	5.51711	3.38885	24.7262	6.12307	39.7552	41.3101	16.4965	38.8246	9.53005	106.161	4.50103	14.4471	0.103899
AIPGENE22839	DNA replication licensing factor mcm4-B OS=Xenopus laevis GN=mcm4-b PE=1 SV=3	GO:0000166,GO:0000785,GO:0001882,GO:0001883,GO:0003674,GO:0003676,GO:0003677,GO:0003678,GO:0003682,GO:0003824,GO:0004386,GO:0005488,GO:0005524,GO:0005575,GO:0005634,GO:0006139,GO:0006152,GO:0006163,GO:0006195,GO:0006200,GO:0006259,GO:0006260,GO:0006268,GO:0006270,GO:0006275,GO:0006725,GO:0006753,GO:0006793,GO:0006796,GO:0006807,GO:0007049,GO:0008150,GO:0008152,GO:0009056,GO:0009058,GO:0009059,GO:…	K02212	map03030,map04110,map04111,map04113	1.85578e-08	0.677285	0.106278	0.0677707	7.05943e-05	0.654657	0.147736	0.0873042	0.00867458	0.348884	0.101116	0.0306736	1.71849e-13	0.871539	0.113021	0.0510947	diff_up	diff_up	diff_up	diff_up		4	14.7556	11.4542	32.6014	19.5715	78.3827	9.99377	7.49857	11.3741	17.0573	45.9237	6.76863	4.90899	3.96824	14.8661	30.512	217.729	131.199	1062.85	383.043	1794.82	3.60564	55.4845	0.0109154
AIPGENE27854	Phosphoethanolamine N-methyltransferase 3 OS=Arabidopsis thaliana GN=NMT3 PE=2 SV=2	GO:0000234,GO:0003674,GO:0003824,GO:0005575,GO:0005737,GO:0006066,GO:0006576,GO:0006629,GO:0006644,GO:0006650,GO:0006656,GO:0006793,GO:0006796,GO:0006807,GO:0008150,GO:0008152,GO:0008168,GO:0008170,GO:0008610,GO:0008654,GO:0008757,GO:0009058,GO:0009308,GO:0009987,GO:0016740,GO:0016741,GO:0019637,GO:0032259,GO:0034641,GO:0042439,GO:0044106,GO:0044237,GO:0044238,GO:0044249,GO:0044255,GO:0044281,GO:…	K05929	map00564	0.154806	0.945839	0.431082	1.11499	5.01316e-27	1.7591	0.156295	0.0977126	2.66664e-207	2.7413	0.088384	0.0234352	3.49236e-37	1.54816	0.118308	0.0559875	up	diff_up	diff_up	diff_up		4	0.89687	10.2341	42.6709	17.8611	71.663	0.848295	18.0028	116.974	27.6519	163.477	0.80235	31.6687	320.66	42.8094	395.941	0.804376	104.737	1820.8	319.02	2245.37	23.0198	40.3307	0.496392
AIPGENE1561	Fibroblast growth factor receptor 3 OS=Gallus gallus GN=FGFR3 PE=2 SV=1	GO:0000166,GO:0001501,GO:0001882,GO:0001883,GO:0003674,GO:0003824,GO:0004672,GO:0004713,GO:0004714,GO:0004871,GO:0004872,GO:0004888,GO:0005007,GO:0005488,GO:0005524,GO:0005575,GO:0005886,GO:0006464,GO:0006468,GO:0006793,GO:0006796,GO:0006915,GO:0007165,GO:0007166,GO:0007167,GO:0007169,GO:0008150,GO:0008152,GO:0008219,GO:0008284,GO:0008543,GO:0009719,GO:0009987,GO:0010033,GO:0012501,GO:0016020,GO:…	K05094	map04010,map04014,map04015,map04144,map04151,map04550,map04810,map05200,map05206,map05219,map05230	0.00666429	0.422375	0.119155	0.0851881	0.000616292	0.715618	0.184996	0.136894	5.37052e-09	1.06493	0.163786	0.0804779	4.01611e-05	0.824777	0.185914	0.138256	diff_up	diff_up	diff_up	diff_up		4	11.7387	7.30493	12.4258	7.23297	38.7024	4.95815	5.22754	13.2325	5.96559	29.3838	2.0942	3.74092	14.0917	4.92028	24.8471	137.798	53.362	154.4	52.3158	397.876	2.53817	28.422	0
AIPGENE5165	Ras-related protein Rab-7a OS=Canis familiaris GN=RAB7A PE=2 SV=1	GO:0000166,GO:0000323,GO:0001882,GO:0001883,GO:0003674,GO:0003824,GO:0003924,GO:0005488,GO:0005525,GO:0005575,GO:0005737,GO:0005764,GO:0005768,GO:0005770,GO:0005773,GO:0005794,GO:0006139,GO:0006152,GO:0006163,GO:0006184,GO:0006195,GO:0006605,GO:0006622,GO:0006623,GO:0006725,GO:0006753,GO:0006793,GO:0006796,GO:0006807,GO:0006810,GO:0006873,GO:0006885,GO:0006886,GO:0006906,GO:0006996,GO:0007034,GO:…	K07897	map04144,map04145,map05132,map05146,map05152	0.233069	-0.236753	0.122845	0.0905454	0.205805	-0.289077	0.183783	0.135105	0.732387	-0.269324	0.273319	0.224109	1.35959e-20	-0.657383	0.0681446	0.0185747	down	down	down	diff_down		4	11.0442	7.40163	4.46211	53.8365	76.7445	-2.61475	-2.13964	-1.20175	-35.3912	-41.3474	0.61905	0.618522	0.323661	23.2656	24.8268	121.974	54.7841	19.9104	2898.37	3095.04	2.55023	36.4153	0
AIPGENE70	Inward rectifier potassium channel 2 OS=Oryctolagus cuniculus GN=KCNJ2 PE=2 SV=1	GO:0001508,GO:0002027,GO:0003008,GO:0003012,GO:0003674,GO:0005215,GO:0005216,GO:0005242,GO:0005244,GO:0005249,GO:0005261,GO:0005267,GO:0005488,GO:0005515,GO:0005543,GO:0005546,GO:0005575,GO:0006461,GO:0006810,GO:0006811,GO:0006812,GO:0006813,GO:0006937,GO:0006942,GO:0008016,GO:0008076,GO:0008150,GO:0008289,GO:0008324,GO:0009987,GO:0010107,GO:0014819,GO:0014861,GO:0015075,GO:0015077,GO:0015079,GO:…	K04996	map04725,map04921,map04924,map04971	2.52751e-05	0.581363	0.116216	0.0810364	0.000207857	0.775177	0.186256	0.138766	6.31093e-09	1.15487	0.178344	0.0954195	0.0229779	0.706772	0.274928	0.302343	diff_up	diff_up	diff_up	diff_up		4	12.3401	7.2064	10.48	3.30751	33.3341	7.1741	5.58624	12.1031	2.33765	27.2011	4.17076	4.33032	13.9775	1.65219	24.1307	152.279	51.9322	109.831	10.9396	324.982	1.9343	23.5848	0
AIPGENE6303	Arylsulfatase B OS=Homo sapiens GN=ARSB PE=1 SV=1	GO:0000323,GO:0003674,GO:0003824,GO:0003943,GO:0004065,GO:0005488,GO:0005575,GO:0005739,GO:0005764,GO:0005773,GO:0005775,GO:0005783,GO:0005788,GO:0005791,GO:0005794,GO:0005975,GO:0006022,GO:0006026,GO:0006027,GO:0006082,GO:0006464,GO:0006629,GO:0006643,GO:0006664,GO:0006665,GO:0006687,GO:0006790,GO:0006807,GO:0006810,GO:0006914,GO:0006996,GO:0007033,GO:0007034,GO:0007040,GO:0007041,GO:0007417,GO:…	K01135	map00531,map01100,map04142	0.418119	-0.206018	0.142962	0.122629	1.36636e-11	-1.07931	0.149066	0.0888826	1.99475e-07	-0.588834	0.0998966	0.029938	4.21323e-10	-0.762661	0.115804	0.0536425	down	diff_down	diff_down	diff_down		4	8.15467	11.2508	33.4023	18.6419	71.4498	-1.68001	-12.1431	-19.6684	-14.2175	-47.709	0.346111	13.1062	11.5814	10.8431	35.8768	66.4987	126.581	1115.72	347.522	1656.32	4.02018	48.2682	0.0211357
AIPGENE2376	predicted protein [Nematostella vectensis] >gi|156213346|gb|EDO34369.1| predicted protein [Nematostella vectensis]				1.62659e-08	0.751473	0.117486	0.0828182	0.0118351	2.31362	0.791241	2.50425	1.84689e-07	1.28508	0.217533	0.141962	0.000633231	1.09655	0.293217	0.343904	diff_up	diff_up	diff_up	diff_up		4	12.0746	0.399321	7.04413	2.90779	22.4259	9.07377	0.923876	9.05224	3.18853	22.2384	6.81869	2.13749	11.6328	3.49638	24.0854	145.797	0.159457	49.6197	8.45524	204.032	2.03287	13.3278	0
AIPGENE8352	Methyltransferase-like protein 7A OS=Homo sapiens GN=METTL7A PE=1 SV=1	GO:0003674,GO:0003824,GO:0005575,GO:0005783,GO:0005811,GO:0008150,GO:0008152,GO:0008168,GO:0016020,GO:0016740,GO:0016741,GO:0031982,GO:0031988,GO:0032259,GO:0043226,GO:0043227,GO:0043228,GO:0043229,GO:0043230,GO:0043231,GO:0043232,GO:0044421,GO:0044424,GO:0044444,GO:0044464,GO:0065010,GO:0070062			9.03887e-18	-1.25841	0.136243	0.111373	0.0483022	-0.441151	0.187775	0.141038	0.000112981	-0.899699	0.194617	0.113627	9.95816e-05	-1.43831	0.340784	0.464535	diff_down	diff_down	diff_down	diff_down		4	8.97887	7.09031	8.8007	2.15269	27.0226	-11.2991	-3.12789	-7.91798	-3.09623	-25.4412	14.2188	1.37987	7.1238	4.45332	27.1758	80.62	50.2725	77.4522	4.63408	212.979	3.2235	19.141	0.0116767
AIPGENE17854	Isocitrate lyase OS=Bacillus halodurans (strain ATCC BAA-125 / DSM 18197 / FERM 7344 / JCM 9153 / C-125) GN=aceA PE=3 SV=1	GO:0003674,GO:0003824,GO:0004451,GO:0005575,GO:0005737,GO:0005975,GO:0006081,GO:0006082,GO:0006097,GO:0006099,GO:0008150,GO:0008152,GO:0009987,GO:0016829,GO:0016830,GO:0016833,GO:0019752,GO:0032787,GO:0043436,GO:0044237,GO:0044238,GO:0044262,GO:0044281,GO:0044424,GO:0044464,GO:0044699,GO:0044710,GO:0044723,GO:0044763,GO:0046487,GO:0071704	K01637	map00630,map01100,map01110,map01120,map01200	3.09923e-06	0.740092	0.135933	0.110867	9.12515e-35	2.00016	0.156588	0.0980792	1.56425e-18	1.76083	0.188674	0.106793	1.15187e-100	2.51472	0.11624	0.0540471	diff_up	diff_up	diff_up	diff_up		4	9.01979	10.1958	9.36389	18.5024	47.0819	6.67548	20.3933	16.4882	46.5283	90.0853	4.94047	40.79	29.033	117.005	191.769	81.3566	103.955	87.6825	342.339	615.333	19.402	34.0125	0.482233
AIPGENE17333	predicted protein [Nematostella vectensis] >gi|156217136|gb|EDO38058.1| predicted protein [Nematostella vectensis]				0.0225248	0.302307	0.0972274	0.056719	0.0535024	0.361706	0.157113	0.0987385	4.6104e-10	0.595377	0.086475	0.0224338	8.56577e-05	0.433334	0.101778	0.0414354	diff_up	up	diff_up	diff_up		4	17.6308	10.1278	44.5756	24.134	96.4681	5.32991	3.66327	26.5393	10.4581	45.9905	1.61127	1.32503	15.8009	4.53185	23.269	310.844	102.572	1986.99	582.448	2982.85	1.34332	65.5475	0
AIPGENE18575	Short transient receptor potential channel 6 OS=Homo sapiens GN=TRPC6 PE=1 SV=1	GO:0000302,GO:0001666,GO:0001775,GO:0003674,GO:0005215,GO:0005216,GO:0005261,GO:0005262,GO:0005488,GO:0005515,GO:0005575,GO:0005886,GO:0005911,GO:0006810,GO:0006811,GO:0006812,GO:0006816,GO:0006873,GO:0006874,GO:0006875,GO:0006928,GO:0006950,GO:0006979,GO:0007204,GO:0007411,GO:0007568,GO:0007596,GO:0007599,GO:0008150,GO:0008324,GO:0009628,GO:0009987,GO:0010035,GO:0010959,GO:0015075,GO:0015085,GO:…	K04969	map04022	5.98077e-05	-0.668264	0.138835	0.115652	0.000116776	-0.760553	0.176581	0.124724	2.22596e-05	-0.497365	0.09979	0.0298742	3.82087e-08	-1.31119	0.22458	0.201745	diff_down	diff_down	diff_down	diff_down		4	8.64666	8.01771	33.4737	4.95675	55.0949	-5.77825	-6.09789	-16.6487	-6.49926	-35.0241	3.8614	4.63776	8.28047	8.52178	25.3014	74.7647	64.2836	1120.49	24.5694	1284.11	3.03644	31.7876	0.00114629
AIPGENE20570	Dual specificity protein phosphatase CDC14A OS=Homo sapiens GN=CDC14A PE=1 SV=1	GO:0003674,GO:0003824,GO:0004721,GO:0004725,GO:0005488,GO:0005515,GO:0005575,GO:0005634,GO:0005737,GO:0005813,GO:0005815,GO:0005819,GO:0005856,GO:0006464,GO:0006470,GO:0006793,GO:0006796,GO:0007049,GO:0008138,GO:0008150,GO:0008152,GO:0008283,GO:0009987,GO:0016311,GO:0016787,GO:0016788,GO:0016791,GO:0019538,GO:0035335,GO:0036211,GO:0042578,GO:0043170,GO:0043226,GO:0043227,GO:0043228,GO:0043229,GO:…	K06639	map04110,map04111,map04113	0.157015	0.295953	0.135402	0.110002	0.16559	0.270745	0.15844	0.100413	0.000393772	0.407187	0.0942827	0.0266677	7.36233e-14	0.559804	0.0715544	0.0204801	up	up	diff_up	diff_up		4	9.09072	9.95889	37.4986	48.8279	105.376	2.69043	2.69632	15.269	27.334	47.9897	0.796241	0.730016	6.21732	15.3017	23.0453	82.6413	99.1794	1406.15	2384.16	3972.13	1.19008	67.6813	0
AIPGENE23406	Cyclic AMP-responsive element-binding protein 3-like protein 2 OS=Danio rerio GN=creb3l2 PE=2 SV=1	GO:0000975,GO:0001067,GO:0001071,GO:0002062,GO:0003330,GO:0003674,GO:0003676,GO:0003677,GO:0003700,GO:0005488,GO:0005575,GO:0005634,GO:0005783,GO:0005789,GO:0006139,GO:0006351,GO:0006355,GO:0006725,GO:0006807,GO:0006950,GO:0006986,GO:0008150,GO:0008152,GO:0009058,GO:0009059,GO:0009888,GO:0009889,GO:0009987,GO:0010033,GO:0010468,GO:0010556,GO:0016020,GO:0016021,GO:0016070,GO:0018130,GO:0019219,GO:…	K09048	map04022,map04024,map04151,map04152,map04261,map04668,map04725,map04728,map04911,map04915,map04916,map04918,map04922,map04925,map04931,map04962,map05016,map05030,map05031,map05034,map05161,map05203,map05215	0.0011711	-0.425505	0.104699	0.0657715	3.31067e-07	-0.863633	0.154905	0.0959819	8.74235e-09	-0.606512	0.0944308	0.0267515	1.05586e-38	-1.1151	0.0834935	0.0278846	diff_down	diff_down	diff_down	diff_down		4	15.2042	10.4186	37.381	35.862	98.8659	-6.46944	-8.99787	-22.6721	-39.9898	-78.1292	2.75278	7.77085	13.7509	44.5928	68.8673	231.167	108.548	1397.34	1286.09	3023.14	7.1253	68.2876	0.0604107
AIPGENE2084	von Willebrand factor A domain-containing protein 5A OS=Mus musculus GN=Vwa5a PE=1 SV=2	GO:0003674,GO:0008150			9.20845e-07	-0.818992	0.144146	0.124669	1.51718e-20	-1.44469	0.147672	0.0872282	2.11811e-11	-0.601722	0.0821493	0.0202455	3.81405e-20	-1.15401	0.121005	0.0585689	diff_down	diff_down	diff_down	diff_down		4	8.02124	11.4642	49.3936	17.0739	85.953	-6.56934	-16.5622	-29.7212	-19.7034	-72.5562	5.38023	23.9272	17.8839	22.7379	69.9293	64.3404	131.428	2439.73	291.518	2927.02	8.68182	51.8993	0.109478
AIPGENE21344	Catalase OS=Drosophila melanogaster GN=Cat PE=1 SV=2	GO:0000302,GO:0002682,GO:0003674,GO:0003824,GO:0004096,GO:0004601,GO:0005488,GO:0005575,GO:0005777,GO:0006950,GO:0006979,GO:0007568,GO:0008150,GO:0008152,GO:0008340,GO:0009056,GO:0009987,GO:0010035,GO:0016209,GO:0016491,GO:0016684,GO:0020037,GO:0032501,GO:0032502,GO:0033554,GO:0034599,GO:0034614,GO:0035206,GO:0042127,GO:0042221,GO:0042542,GO:0042579,GO:0042743,GO:0042744,GO:0043167,GO:0043169,GO:…	K03781	map00380,map00630,map01110,map01130,map01200,map04068,map04146,map05014	7.58116e-15	-0.999387	0.118326	0.0840056	3.84396e-14	-2.42176	0.300664	0.361596	0.000181744	-0.873326	0.193696	0.112555	5.03639e-08	-1.16421	0.201107	0.161775	diff_down	diff_down	diff_down	diff_down		4	11.904	2.76552	8.88457	6.18141	29.7355	-11.8967	-6.69743	-7.75912	-7.19643	-33.5497	11.8894	16.2196	6.77624	8.37813	43.2634	141.705	7.64809	78.9355	38.2098	266.498	5.41024	20.7732	0.116026
AIPGENE12684	Sphingosine-1-phosphate lyase 1 OS=Rattus norvegicus GN=Sgpl1 PE=2 SV=1	GO:0001553,GO:0001570,GO:0001667,GO:0001822,GO:0003006,GO:0003674,GO:0003824,GO:0005488,GO:0005575,GO:0005783,GO:0005789,GO:0006082,GO:0006629,GO:0006631,GO:0006643,GO:0006665,GO:0006672,GO:0006807,GO:0006915,GO:0006928,GO:0007165,GO:0007166,GO:0007167,GO:0007169,GO:0007276,GO:0007283,GO:0008117,GO:0008150,GO:0008152,GO:0008202,GO:0008209,GO:0008210,GO:0008219,GO:0008406,GO:0008585,GO:0009056,GO:…	K01634	map00600,map01100,map04071	0.497011	0.20083	0.159595	0.152823	0.00387687	0.491166	0.148261	0.0879259	0.00271937	0.307845	0.0809867	0.0196766	1.26524e-16	0.643089	0.0745927	0.0222563	up	diff_up	diff_up	diff_up		4	6.54354	11.3732	50.8219	44.9311	113.67	1.31414	5.58614	15.6453	28.8947	51.4402	0.26392	2.74372	4.81632	18.5818	26.4058	42.8179	129.35	2582.86	2018.8	4773.84	3.12699	71.6723	0.00177179
AIPGENE21619	Aldehyde dehydrogenase family 3 member B1 OS=Homo sapiens GN=ALDH3B1 PE=1 SV=1	GO:0003674,GO:0003824,GO:0004028,GO:0004030,GO:0005575,GO:0005737,GO:0005829,GO:0005886,GO:0006066,GO:0006067,GO:0006068,GO:0006081,GO:0006629,GO:0006950,GO:0006979,GO:0008150,GO:0008152,GO:0009056,GO:0009987,GO:0016020,GO:0016491,GO:0016620,GO:0016903,GO:0031982,GO:0031988,GO:0033554,GO:0034308,GO:0034310,GO:0034599,GO:0042221,GO:0043226,GO:0043227,GO:0043230,GO:0044237,GO:0044238,GO:0044248,GO:…	K00128,K00129	map00010,map00040,map00053,map00071,map00280,map00310,map00330,map00340,map00380,map00410,map00561,map00620,map00625,map00903,map01100,map01110,map01120,map01130,map00350,map00360,map00980,map00982,map05204	7.51035e-24	2.86084	0.267989	0.430908	4.41675e-10	3.21393	0.478543	0.916014	1.07984e-18	5.85851	0.624983	1.17181	0.0012495	1.97232	0.556096	1.23697	diff_up	diff_up	diff_up	diff_up		4	2.32068	1.09169	0.853379	0.808428	5.07417	6.6391	3.50861	4.99953	1.59448	16.7417	18.9934	11.2764	29.2898	3.14482	62.7045	5.38556	1.19178	0.728256	0.653555	7.95915	7.46689	3.50561	1.27421
AIPGENE3593	Neuronal acetylcholine receptor subunit alpha-7 OS=Gallus gallus GN=CHRNA7 PE=1 SV=1	GO:0000187,GO:0001540,GO:0001666,GO:0001817,GO:0001818,GO:0001932,GO:0001934,GO:0003008,GO:0003674,GO:0004871,GO:0004872,GO:0004888,GO:0004889,GO:0005215,GO:0005216,GO:0005230,GO:0005231,GO:0005261,GO:0005488,GO:0005515,GO:0005575,GO:0005886,GO:0005892,GO:0006810,GO:0006811,GO:0006812,GO:0006816,GO:0006873,GO:0006874,GO:0006875,GO:0006950,GO:0007154,GO:0007165,GO:0007267,GO:0007268,GO:0008150,GO:…	K04809	map04020,map04080,map04725,map05033,map05204	0.000522469	0.643113	0.150281	0.135507	0.417798	0.228194	0.216137	0.18686	3.24243e-09	0.699479	0.106283	0.0338879	6.20901e-28	1.12081	0.0992159	0.0393752	diff_up	up	diff_up	diff_up		4	7.37969	5.3516	29.509	25.3967	67.637	4.74597	1.2212	20.6409	28.4649	55.073	3.0522	0.278671	14.4379	31.9038	49.6725	54.4598	28.6396	870.782	644.993	1598.88	4.82968	43.998	0.0415855
AIPGENE13621	Fibrillin-2 OS=Homo sapiens GN=FBN2 PE=1 SV=3	GO:0001527,GO:0003674,GO:0005198,GO:0005201,GO:0005488,GO:0005509,GO:0005575,GO:0005576,GO:0005578,GO:0008150,GO:0009653,GO:0009966,GO:0009968,GO:0009987,GO:0010646,GO:0010648,GO:0016043,GO:0017015,GO:0022411,GO:0022617,GO:0023051,GO:0023057,GO:0030198,GO:0030278,GO:0030326,GO:0030500,GO:0030501,GO:0030512,GO:0031012,GO:0032502,GO:0035107,GO:0035108,GO:0035113,GO:0035581,GO:0035583,GO:0043062,GO:…			1.08117e-29	1.16897	0.0983322	0.0580153	9.99693e-06	0.742291	0.15209	0.0925252	0.000530138	0.651462	0.153564	0.0707459	0.351454	0.264725	0.232093	0.215468	diff_up	diff_up	diff_up	up		4	17.2368	10.8079	14.1351	4.64106	46.8209	20.1493	8.02259	9.20848	1.2286	38.609	23.554	5.95509	5.99898	0.325242	35.8333	297.108	116.81	199.801	21.5394	635.259	3.99586	33.253	0.0299481
AIPGENE29161	Techylectin-5B OS=Tachypleus tridentatus PE=1 SV=1	GO:0003674,GO:0005488,GO:0005575,GO:0005576,GO:0007155,GO:0008150,GO:0016337,GO:0022610,GO:0030246,GO:0043167,GO:0043169,GO:0044699,GO:0046872,GO:0098602	K06252	map04151,map04510,map04512,map05206	2.04241e-05	-0.581363	0.115166	0.0795791	1.4822e-14	-1.86411	0.227912	0.207776	4.47632e-07	-0.967336	0.168195	0.0848687	1.10758e-19	-1.29839	0.137805	0.0759605	diff_down	diff_down	diff_down	diff_down		4	12.5661	4.81289	11.7829	13.1647	42.3266	-7.30547	-8.97175	-11.398	-17.0929	-44.7682	4.24713	16.7243	11.0257	22.1933	54.1905	157.907	23.1639	138.837	173.31	493.218	6.83988	30.674	0.125184
AIPGENE3575	predicted protein [Nematostella vectensis] >gi|156219647|gb|EDO40526.1| predicted protein [Nematostella vectensis]				0.691071	-0.712435	0.861397	4.45203	3.6169e-08	-1.64634	0.275287	0.303131	3.21276e-06	-0.801639	0.149038	0.0666368	5.64355e-05	-0.958739	0.220049	0.193686	down	diff_down	diff_down	diff_down		4	0.224617	3.2989	15.0067	5.163	23.6932	-0.160025	-5.43111	-12.03	-4.94997	-22.5711	0.114007	8.94144	9.6437	4.74573	23.4449	0.0504527	10.8827	225.201	26.6566	262.791	1.94281	12.6018	0
AIPGENE27633	U3 small nucleolar RNA-associated protein 18 homolog OS=Homo sapiens GN=UTP18 PE=1 SV=3	GO:0003674,GO:0003676,GO:0003723,GO:0005488,GO:0005575,GO:0005634,GO:0005730,GO:0006139,GO:0006364,GO:0006396,GO:0006725,GO:0006807,GO:0008150,GO:0008152,GO:0009987,GO:0016070,GO:0016072,GO:0034470,GO:0034641,GO:0034660,GO:0043170,GO:0043226,GO:0043227,GO:0043228,GO:0043229,GO:0043231,GO:0043232,GO:0044237,GO:0044238,GO:0044260,GO:0044422,GO:0044424,GO:0044428,GO:0044446,GO:0044464,GO:0044822,GO:…	K14553	map03008	1.26679e-07	0.607052	0.100443	0.0605322	2.29477e-12	1.17059	0.15614	0.0975184	8.90434e-10	0.647044	0.0953824	0.0272934	0.0119834	0.343206	0.12184	0.0593801	diff_up	diff_up	diff_up	diff_up		4	16.5201	10.2545	36.6389	16.8407	80.2541	10.0286	12.0038	23.7069	5.77982	51.5192	6.08787	14.0516	15.3394	1.98367	37.4625	272.914	105.154	1342.41	283.608	2004.08	4.3898	55.2824	0.02514
AIPGENE5611	Hepatic leukemia factor OS=Homo sapiens GN=HLF PE=2 SV=1	GO:0001071,GO:0003674,GO:0003676,GO:0003677,GO:0003690,GO:0003700,GO:0005488,GO:0005575,GO:0005634,GO:0006139,GO:0006351,GO:0006355,GO:0006366,GO:0006725,GO:0006807,GO:0007275,GO:0008150,GO:0008152,GO:0009058,GO:0009059,GO:0009889,GO:0009987,GO:0010468,GO:0010556,GO:0016070,GO:0018130,GO:0019219,GO:0019222,GO:0019438,GO:0030154,GO:0031323,GO:0031326,GO:0032501,GO:0032502,GO:0032774,GO:0034641,GO:…	K09057	map04711	0.0305575	-0.335386	0.112325	0.0757016	0.213847	-0.226818	0.146433	0.0857705	0.000210313	-0.426964	0.095468	0.0273424	4.54956e-14	-0.720447	0.0913436	0.0333746	diff_down	down	diff_down	diff_down		4	13.2098	11.659	36.5732	29.9629	91.4048	-4.43037	-2.64447	-15.6154	-21.5866	-44.2769	1.48588	0.599814	6.66723	15.552	24.305	174.498	135.933	1337.6	897.773	2545.8	2.85701	63.5529	0
AIPGENE8380	Selenoprotein O OS=Mus musculus GN=Selo PE=2 SV=4	GO:0003674,GO:0005575,GO:0008150			0.0001209	0.519421	0.111709	0.0748739	0.0141114	0.763912	0.26718	0.285542	2.85243e-11	0.708208	0.097238	0.0283657	1.04416e-31	1.26221	0.104701	0.0438492	diff_up	diff_up	diff_up	diff_up		4	13.3558	3.50212	35.2539	22.8055	74.9172	6.93727	2.67531	24.9671	28.7852	63.3649	3.60336	2.0437	17.6819	36.3329	59.6618	178.377	12.2648	1242.84	520.089	1953.57	6.06794	48.8409	0.0628149
AIPGENE3220					1.41466e-09	0.956971	0.141053	0.119376	1.98659e-22	1.72746	0.168784	0.113952	4.3348e-08	1.04866	0.170344	0.0870511	3.71548e-05	0.616947	0.138493	0.076721	diff_up	diff_up	diff_up	diff_up		4	8.37691	8.77562	11.4875	13.0342	41.6743	8.01646	15.1595	12.0464	8.04143	43.2638	7.67152	26.1874	12.6326	4.96114	51.4526	70.1727	77.0115	131.963	169.891	449.038	6.53858	30.8993	0.11452
AIPGENE27185	Predicted protein OS=Nematostella vectensis GN=v1g241253 PE=4 SV=1	GO:0000166,GO:0001882,GO:0001883,GO:0003674,GO:0003676,GO:0003824,GO:0004386,GO:0005488,GO:0005524,GO:0008150,GO:0008152,GO:0016462,GO:0016787,GO:0016817,GO:0016818,GO:0017076,GO:0017111,GO:0030554,GO:0032549,GO:0032550,GO:0032553,GO:0032555,GO:0032559,GO:0035639,GO:0036094,GO:0043167,GO:0043168,GO:0097159,GO:0097367,GO:1901265,GO:1901363			0.406136	-0.282157	0.191919	0.220997	1.80711e-05	-1.54256	0.324674	0.421654	5.28563e-10	-0.758757	0.110533	0.0366526	4.94589e-34	-1.19215	0.0953713	0.0363827	down	diff_down	diff_down	diff_down		4	4.52495	2.37162	27.2832	27.4856	61.6653	-1.27674	-3.65836	-20.7013	-32.7669	-58.4034	0.360242	5.64326	15.7073	39.0631	60.7739	20.4751	5.62456	744.374	755.456	1525.93	5.45994	36.92	0.0666289
AIPGENE27790	Dynein alpha chain, flagellar outer arm OS=Chlamydomonas reinhardtii GN=ODA11 PE=1 SV=2	GO:0000166,GO:0001882,GO:0001883,GO:0003674,GO:0003774,GO:0003777,GO:0003824,GO:0005488,GO:0005524,GO:0005575,GO:0005737,GO:0005856,GO:0005874,GO:0005875,GO:0005929,GO:0006139,GO:0006152,GO:0006163,GO:0006195,GO:0006200,GO:0006725,GO:0006753,GO:0006793,GO:0006796,GO:0006807,GO:0006928,GO:0007017,GO:0007018,GO:0008150,GO:0008152,GO:0009056,GO:0009116,GO:0009117,GO:0009119,GO:0009123,GO:0009125,GO:…			0.00736745	-1.50896	0.429946	1.10912	0.110177	-1.17429	0.605326	1.46568	5.43636e-09	-2.29058	0.352415	0.37259	2.26443e-05	-1.74987	0.383159	0.587244	diff_down	down	diff_down	diff_down		4	0.901616	0.682277	2.68392	1.70287	5.97068	-1.3605	-0.801188	-6.14774	-2.97979	-11.2892	2.05295	0.940824	14.0819	5.21424	22.2899	0.812912	0.465502	7.20342	2.89976	11.3816	0.944521	4.06443	0
AIPGENE8072	Sentrin-specific protease 2 OS=Pongo abelii GN=SENP2 PE=2 SV=1	GO:0003674,GO:0003824,GO:0005575,GO:0005634,GO:0005643,GO:0005737,GO:0006464,GO:0006508,GO:0006810,GO:0007165,GO:0007166,GO:0008150,GO:0008152,GO:0008233,GO:0008234,GO:0009987,GO:0015031,GO:0015931,GO:0016020,GO:0016055,GO:0016604,GO:0016605,GO:0016787,GO:0016926,GO:0016929,GO:0019538,GO:0019783,GO:0031090,GO:0031965,GO:0032991,GO:0036211,GO:0043170,GO:0043226,GO:0043227,GO:0043229,GO:0043231,GO:…	K03345	map03013,map04310	1.47773e-15	1.09141	0.126201	0.0955602	2.27901e-13	1.22149	0.156253	0.0976599	4.86556e-05	0.72377	0.15032	0.0677881	0.114967	0.326733	0.177692	0.126298	diff_up	diff_up	diff_up	up		4	10.4646	10.2396	14.7518	7.91779	43.3739	11.4212	12.5076	10.677	2.587	37.1928	12.4653	15.2779	7.72766	0.84526	36.3161	109.508	104.85	217.617	62.6914	494.666	4.42358	31.9692	0.0445299
AIPGENE8856	Lipoxygenase homology domain-containing protein 1 OS=Homo sapiens GN=LOXHD1 PE=2 SV=3	GO:0003008,GO:0003674,GO:0005215,GO:0005216,GO:0005261,GO:0005262,GO:0005575,GO:0005902,GO:0006810,GO:0006811,GO:0006812,GO:0006816,GO:0007600,GO:0007605,GO:0008150,GO:0008324,GO:0009581,GO:0009582,GO:0009605,GO:0009612,GO:0009628,GO:0009987,GO:0015075,GO:0015085,GO:0015267,GO:0016020,GO:0022803,GO:0022838,GO:0022857,GO:0022890,GO:0022891,GO:0022892,GO:0030001,GO:0032420,GO:0032501,GO:0034220,GO:…			0.000242436	-0.577388	0.128972	0.0998022	0.00071899	-0.555253	0.145174	0.0843025	0.206202	-0.370596	0.174946	0.0918182	4.0828e-13	-0.867053	0.114151	0.0521218	diff_down	diff_down	down	diff_down		4	10.0198	11.8621	10.8911	19.1858	51.9588	-5.78532	-6.58644	-4.03619	-16.6351	-33.0431	3.34037	3.65714	1.4958	14.4235	22.9168	100.397	140.708	118.616	368.096	727.816	1.90317	37.9512	0
AIPGENE9306	Potassium voltage-gated channel subfamily A member 3 OS=Mus musculus GN=Kcna3 PE=2 SV=3	GO:0003674,GO:0005215,GO:0005216,GO:0005244,GO:0005249,GO:0005251,GO:0005261,GO:0005267,GO:0005575,GO:0005886,GO:0006461,GO:0006810,GO:0006811,GO:0006812,GO:0006813,GO:0008076,GO:0008150,GO:0008324,GO:0009987,GO:0015075,GO:0015077,GO:0015079,GO:0015267,GO:0015271,GO:0015672,GO:0016020,GO:0016021,GO:0016043,GO:0022607,GO:0022803,GO:0022832,GO:0022836,GO:0022838,GO:0022843,GO:0022857,GO:0022890,GO:…			0.18985	0.348152	0.16847	0.170293	0.0363203	0.382707	0.154516	0.0955006	9.22957e-06	0.60585	0.117243	0.0412376	5.30313e-10	0.652189	0.0995715	0.0396579	up	diff_up	diff_up	diff_up		4	5.87223	10.4711	24.2497	25.2156	65.8087	2.04443	4.00738	14.6917	16.4454	37.1889	0.711774	1.53365	8.90097	10.7255	21.8719	34.4831	109.645	588.049	635.828	1368	0.856248	45.0211	0
AIPGENE25055	Nerd domain protein OS=Thermomicrobium roseum (strain ATCC 27502 / DSM 5159 / P-2) GN=trd_A0123 PE=4 SV=1	GO:0000166,GO:0001882,GO:0001883,GO:0003674,GO:0005488,GO:0005524,GO:0017076,GO:0030554,GO:0032549,GO:0032550,GO:0032553,GO:0032555,GO:0032559,GO:0035639,GO:0036094,GO:0043167,GO:0043168,GO:0097159,GO:0097367,GO:1901265,GO:1901363			4.04509e-12	-0.756488	0.0991079	0.0589343	3.45192e-14	-1.46615	0.181706	0.132068	0.0716382	-0.467957	0.176228	0.0931693	5.08663e-44	-1.29412	0.0907701	0.0329568	diff_down	diff_down	down	diff_down		4	16.968	7.57185	10.7331	30.3427	65.6158	-12.8361	-11.1015	-5.02265	-39.2672	-68.2275	9.71038	16.2765	2.35039	50.8166	79.1539	287.915	57.333	115.2	920.68	1381.13	8.2107	44.567	0.116918
AIPGENE14819	Delta(5) fatty acid desaturase OS=Mortierella alpina GN=DES1 PE=2 SV=1	GO:0003674,GO:0003824,GO:0005488,GO:0005506,GO:0005575,GO:0006082,GO:0006629,GO:0006631,GO:0006633,GO:0008150,GO:0008152,GO:0008610,GO:0009058,GO:0009987,GO:0016020,GO:0016021,GO:0016053,GO:0016491,GO:0016705,GO:0016717,GO:0019752,GO:0020037,GO:0032787,GO:0043167,GO:0043169,GO:0043436,GO:0044237,GO:0044238,GO:0044249,GO:0044255,GO:0044281,GO:0044283,GO:0044425,GO:0044699,GO:0044710,GO:0044711,GO:…	K00508	map00591,map01100	2.43172e-05	0.524811	0.104742	0.0658252	2.82143e-20	1.42881	0.147052	0.0864969	4.45371e-25	1.87206	0.172464	0.0892314	1.04426e-26	1.29963	0.117714	0.0554267	diff_up	diff_up	diff_up	diff_up		4	15.1917	11.5611	11.2068	18.0418	56.0015	7.9728	16.5187	20.9799	23.4478	68.9191	4.18421	23.6021	39.2756	30.4735	97.5354	230.789	133.659	125.593	325.508	815.549	12.7191	41.4385	0.234543
AIPGENE17752	Sodium/glucose cotransporter 4 OS=Homo sapiens GN=SLC5A9 PE=1 SV=2	GO:0003674,GO:0005215,GO:0005575,GO:0005886,GO:0006810,GO:0006811,GO:0006812,GO:0006814,GO:0008150,GO:0009987,GO:0015672,GO:0016020,GO:0016021,GO:0030001,GO:0031982,GO:0031988,GO:0043226,GO:0043227,GO:0043230,GO:0044421,GO:0044425,GO:0044464,GO:0044699,GO:0044763,GO:0044765,GO:0051234,GO:0055085,GO:0065010,GO:0070062			6.46055e-14	-1.43204	0.175095	0.183949	1.53572e-14	-1.89789	0.232171	0.215614	0.0105701	-0.604175	0.178417	0.0954983	7.40228e-17	-1.41307	0.162696	0.10588	diff_down	diff_down	diff_down	diff_down		4	5.43629	4.63793	10.4714	9.44461	29.9902	-7.78498	-8.80229	-6.32655	-13.3459	-36.2597	11.1484	16.7058	3.82234	18.8588	50.5353	29.5532	21.5104	109.65	89.2007	249.914	6.69538	21.657	0.170632
AIPGENE23843	Uncharacterized protein OS=Emiliania huxleyi CCMP1516 GN=EMIHUDRAFT_214477 PE=4 SV=1	GO:0000151,GO:0003674,GO:0003824,GO:0004842,GO:0005575,GO:0006464,GO:0008150,GO:0008152,GO:0009987,GO:0016567,GO:0016740,GO:0019538,GO:0032446,GO:0032991,GO:0036211,GO:0043170,GO:0043234,GO:0043412,GO:0044237,GO:0044238,GO:0044260,GO:0044267,GO:0044424,GO:0044464,GO:0070647,GO:0071704,GO:1902494,GO:1990234			1.22458e-11	0.80646	0.107815	0.0697447	0.000429652	0.631986	0.159249	0.101441	8.64068e-43	1.23604	0.0873411	0.0228854	2.46779e-08	0.577445	0.0976336	0.0381293	diff_up	diff_up	diff_up	diff_up		4	14.338	9.85799	43.6959	26.2266	94.1185	11.563	6.23011	54.0101	15.1444	86.9476	9.32511	3.93734	66.7589	8.74505	88.7664	205.578	97.18	1909.33	687.833	2899.93	8.44326	63.3071	0.0859819
AIPGENE51	T-complex protein 1 subunit epsilon OS=Macaca fascicularis GN=CCT5 PE=2 SV=1	GO:0000166,GO:0001882,GO:0001883,GO:0003674,GO:0005488,GO:0005515,GO:0005524,GO:0005575,GO:0005737,GO:0005815,GO:0005856,GO:0006457,GO:0008150,GO:0008152,GO:0009987,GO:0017076,GO:0019538,GO:0030554,GO:0031681,GO:0032549,GO:0032550,GO:0032553,GO:0032555,GO:0032559,GO:0035639,GO:0036094,GO:0043167,GO:0043168,GO:0043170,GO:0043226,GO:0043228,GO:0043229,GO:0043232,GO:0044237,GO:0044238,GO:0044260,GO:…			0.0181945	0.387014	0.121177	0.0881037	0.000470836	0.589274	0.149422	0.0893077	0.00127141	0.419122	0.104456	0.0327329	6.52034e-10	0.62794	0.096347	0.037131	diff_up	diff_up	diff_up	diff_up		4	11.3503	11.1972	30.5503	26.9317	80.0295	4.39271	6.59825	12.8043	16.9115	40.7068	1.70004	3.88818	5.36656	10.6194	21.5742	128.828	125.378	933.32	725.317	1912.84	0.868826	56.1278	0
AIPGENE17789	Probable fatty acid methyltransferase OS=Pseudomonas putida PE=3 SV=1	GO:0003674,GO:0003824,GO:0006629,GO:0008150,GO:0008152,GO:0008168,GO:0008610,GO:0009058,GO:0016740,GO:0016741,GO:0032259,GO:0044238,GO:0044699,GO:0044710,GO:0044711,GO:0071704,GO:1901576			1.3734e-05	0.553653	0.107807	0.0697346	5.08778e-07	1.54397	0.281114	0.316099	1.8548e-28	1.18537	0.102551	0.0315498	5.43901e-15	0.646199	0.0791997	0.0250904	diff_up	diff_up	diff_up	diff_up		4	14.3401	3.16356	31.6959	39.856	89.0555	7.93942	4.88444	37.5714	25.7549	76.1502	4.39568	7.54142	44.5361	16.6428	73.116	205.638	10.0081	1004.63	1588.5	2808.77	8.00098	57.5159	0.0869496
AIPGENE14070	Importin subunit beta-1 OS=Homo sapiens GN=KPNB1 PE=1 SV=2	GO:0000060,GO:0000737,GO:0003674,GO:0003676,GO:0003723,GO:0005048,GO:0005215,GO:0005488,GO:0005515,GO:0005575,GO:0005634,GO:0005635,GO:0005643,GO:0005654,GO:0005737,GO:0005829,GO:0006139,GO:0006259,GO:0006308,GO:0006309,GO:0006606,GO:0006607,GO:0006610,GO:0006725,GO:0006807,GO:0006810,GO:0006886,GO:0006913,GO:0006915,GO:0006921,GO:0007165,GO:0007166,GO:0008139,GO:0008150,GO:0008152,GO:0008219,GO:…	K14293	map03013	9.77984e-05	0.46805	0.0995827	0.0595002	1.00257e-08	0.906677	0.146092	0.0853713	5.20781e-05	0.414618	0.0863905	0.02239	3.45049e-16	0.914715	0.107612	0.0463213	diff_up	diff_up	diff_up	diff_up		4	16.8067	11.7135	44.6629	21.5883	94.7714	7.86635	10.6204	18.518	19.7472	56.7519	3.68184	9.62926	7.67789	18.063	39.052	282.464	137.207	1994.77	466.055	2880.5	5.0673	64.3772	0.0321122
AIPGENE21012	DnaJ homolog subfamily C member 17 OS=Bos taurus GN=DNAJC17 PE=2 SV=1	GO:0000166,GO:0003674,GO:0003676,GO:0003723,GO:0005488,GO:0036094,GO:0097159,GO:1901265,GO:1901363			0.00686643	-0.388935	0.110049	0.0726647	8.35438e-09	-1.04525	0.167583	0.112337	0.000177953	-0.516396	0.114394	0.039258	0.000113169	-0.474747	0.113345	0.0513883	diff_down	diff_down	diff_down	diff_down		4	13.7618	8.90179	25.4725	19.4597	67.5958	-5.35246	-9.30461	-13.1539	-9.23842	-37.0494	2.08176	9.72566	6.79263	4.38591	22.986	189.388	79.2419	648.851	378.679	1296.16	2.67911	48.4207	0
AIPGENE3097	Dihydroxyacetone phosphate acyltransferase OS=Homo sapiens GN=GNPAT PE=1 SV=1	GO:0001101,GO:0003674,GO:0003824,GO:0005102,GO:0005488,GO:0005515,GO:0005575,GO:0005739,GO:0005777,GO:0005778,GO:0005782,GO:0006629,GO:0006644,GO:0006650,GO:0006654,GO:0006662,GO:0006793,GO:0006796,GO:0006950,GO:0007043,GO:0007272,GO:0007416,GO:0007584,GO:0008150,GO:0008152,GO:0008366,GO:0008374,GO:0008610,GO:0008611,GO:0008654,GO:0009058,GO:0009605,GO:0009653,GO:0009987,GO:0009991,GO:0010033,GO:…	K00649	map00564,map04146	0.831352	0.0829063	0.169152	0.171674	6.50947e-05	0.675979	0.151884	0.092275	0.000184614	0.371858	0.0825627	0.0204498	1.86882e-13	0.692571	0.0899448	0.0323603	up	diff_up	diff_up	diff_up		4	5.82501	10.8372	48.9003	30.9021	96.4645	0.48293	7.3257	18.184	21.4019	47.3945	0.0400379	4.95201	6.76187	14.8223	26.5762	33.9307	117.444	2391.24	954.937	3497.55	3.29061	60.2072	0.00482684
AIPGENE12192	Dimethylaniline monooxygenase [N-oxide-forming] 2 OS=Pan troglodytes GN=FMO2 PE=3 SV=3	GO:0000166,GO:0003674,GO:0003824,GO:0004497,GO:0004499,GO:0005488,GO:0005575,GO:0005783,GO:0005789,GO:0006082,GO:0006139,GO:0006725,GO:0006732,GO:0006733,GO:0006739,GO:0006753,GO:0006793,GO:0006796,GO:0006805,GO:0006807,GO:0008150,GO:0008152,GO:0009117,GO:0009404,GO:0009987,GO:0016020,GO:0016021,GO:0016491,GO:0016705,GO:0016709,GO:0017144,GO:0019362,GO:0019637,GO:0019748,GO:0031090,GO:0034641,GO:…	K00485	map00982,map01120	1.31413e-21	1.34253	0.132012	0.104563	1.07894e-13	1.21314	0.153212	0.0938952	6.59556e-57	2.64164	0.161987	0.0787198	1.63015e-41	3.244	0.234374	0.219724	diff_up	diff_up	diff_up	diff_up		4	9.56358	10.6502	12.7033	4.55117	37.4682	12.8394	12.9202	33.5575	14.764	74.081	17.2373	15.674	88.6467	47.8942	169.452	91.4621	113.426	161.374	20.7131	386.975	22.9815	27.1401	0.736233
AIPGENE13459	Platelet glycoprotein 4 OS=Mesocricetus auratus GN=CD36 PE=2 SV=3	GO:0005575,GO:0006810,GO:0007155,GO:0008150,GO:0016020,GO:0016021,GO:0022610,GO:0044425,GO:0051234	K06259,K12384	map03320,map04145,map04152,map04512,map04640,map04920,map04931,map04975,map05144,map04142	0.32209	0.298596	0.177878	0.189844	0.000154367	0.879595	0.207556	0.172318	0.000190493	0.580513	0.129111	0.0500091	6.59896e-09	0.683866	0.111371	0.0496143	up	diff_up	diff_up	diff_up		4	5.26749	5.80323	19.9964	20.1555	51.2226	1.57285	5.10449	11.6081	13.7837	32.0691	0.469646	4.48988	6.73868	9.42618	21.1244	27.7465	33.6775	399.854	406.244	867.522	1.04671	34.2862	0
AIPGENE3880	Steroid 17-alpha-hydroxylase/17,20 lyase OS=Rana dybowskii GN=CYP17A1 PE=2 SV=1	GO:0003674,GO:0003824,GO:0004497,GO:0004508,GO:0005488,GO:0005506,GO:0005575,GO:0006629,GO:0006694,GO:0008150,GO:0008152,GO:0008202,GO:0008395,GO:0008610,GO:0009058,GO:0016020,GO:0016491,GO:0016705,GO:0016829,GO:0016830,GO:0016832,GO:0020037,GO:0043167,GO:0043169,GO:0044238,GO:0044699,GO:0044710,GO:0044711,GO:0046872,GO:0046906,GO:0046914,GO:0047442,GO:0055114,GO:0071704,GO:0097159,GO:1901360,GO:…	K00512,K00517	map00140,map01100,map04913,map04917,map00363,map00624,map00627,map00903,map00945,map01110,map01120	0.978617	-0.0158835	0.223074	0.298573	4.72533e-07	-1.36462	0.2478	0.245619	2.47863e-08	-0.798165	0.127678	0.0489054	3.56737e-14	-1.07353	0.135559	0.0735055	down	diff_down	diff_down	diff_down		4	3.34927	4.07135	20.4476	13.6044	41.4727	-0.0531982	-5.55583	-16.3206	-14.6048	-36.5344	0.000844974	7.58159	13.0265	15.6788	36.2877	11.2176	16.5759	418.106	185.08	630.98	4.10352	26.2583	0.0420256
AIPGENE3199	Heat shock protein HSP 90-alpha 1 OS=Danio rerio GN=hsp90a.1 PE=1 SV=3	GO:0000166,GO:0001882,GO:0001883,GO:0003674,GO:0005488,GO:0005515,GO:0005524,GO:0005575,GO:0005737,GO:0006457,GO:0006461,GO:0006950,GO:0006996,GO:0007010,GO:0007015,GO:0007517,GO:0008150,GO:0008152,GO:0009889,GO:0009891,GO:0009893,GO:0009987,GO:0010927,GO:0014866,GO:0016023,GO:0016043,GO:0017076,GO:0019222,GO:0019538,GO:0022607,GO:0030018,GO:0030029,GO:0030036,GO:0030234,GO:0030235,GO:0030239,GO:…	K04079	map04141,map04151,map04612,map04621,map04626,map04914,map04915,map05200,map05215	0.00106077	0.504351	0.12324	0.0911281	1.04676e-07	1.11401	0.192403	0.148076	0.00384976	0.528785	0.142988	0.0613366	2.22181e-06	0.809496	0.159786	0.102126	diff_up	diff_up	diff_up	diff_up		4	10.9736	6.75329	16.3035	9.79181	43.8221	5.53453	7.52321	8.62104	7.92643	29.6052	2.79135	8.3809	4.55867	6.41642	22.1473	120.419	45.6069	265.804	95.8795	527.709	2.14676	31.7801	0
AIPGENE9771	Uncharacterized protein OS=Crassostrea gigas GN=CGI_10016017 PE=4 SV=1	GO:0003674,GO:0003824,GO:0005488,GO:0005575,GO:0005576,GO:0006022,GO:0006030,GO:0006040,GO:0006807,GO:0008061,GO:0008150,GO:0008152,GO:0016740,GO:0016772,GO:0043170,GO:0071704,GO:0097367,GO:1901071,GO:1901135,GO:1901564			0.0624614	-0.472726	0.176919	0.187802	2.23983e-10	-1.04706	0.153478	0.0942221	0.000266478	-0.692126	0.156733	0.0736957	1.89119e-21	-1.49183	0.151389	0.0916745	down	diff_down	diff_down	diff_down		4	5.32475	10.6132	13.5693	10.9082	40.4154	-2.51715	-11.1127	-9.39168	-16.2731	-39.2946	1.18992	11.6357	6.50023	24.2767	43.6025	28.353	112.64	184.126	118.988	444.108	5.39764	29.4269	0.0814778
AIPGENE4317	predicted protein [Nematostella vectensis] >gi|156226986|gb|EDO47792.1| predicted protein [Nematostella vectensis]				0.339754	0.260759	0.159746	0.153113	0.0741829	0.316892	0.14777	0.0873437	7.7719e-06	0.4419	0.0849279	0.0216383	1.9878e-09	0.534735	0.0843683	0.0284721	up	up	diff_up	diff_up		4	6.53112	11.449	46.2144	35.1221	99.3167	1.70305	3.6281	20.4221	18.781	44.5343	0.444084	1.14971	9.02454	10.0429	20.6612	42.6556	131.08	2135.77	1233.56	3543.07	0.691705	63.6422	0
AIPGENE19436	CREB3 regulatory factor OS=Mus musculus GN=Crebrf PE=2 SV=1	GO:0000122,GO:0001071,GO:0001959,GO:0001961,GO:0003674,GO:0003676,GO:0003677,GO:0003700,GO:0005488,GO:0005575,GO:0005634,GO:0005737,GO:0006139,GO:0006351,GO:0006355,GO:0006357,GO:0006725,GO:0006807,GO:0006810,GO:0006950,GO:0006986,GO:0007610,GO:0008150,GO:0008152,GO:0009058,GO:0009059,GO:0009889,GO:0009890,GO:0009892,GO:0009893,GO:0009894,GO:0009896,GO:0009966,GO:0009967,GO:0009968,GO:0009987,GO:…			0.00262026	-0.411864	0.107379	0.0691811	0.226936	-0.267886	0.17746	0.125968	1.16426e-05	-0.52115	0.101803	0.0310916	2.96094e-08	-0.407074	0.0692012	0.0191552	diff_down	down	diff_down	diff_down		4	14.4548	7.93854	32.1631	52.2051	106.761	-5.95342	-2.12662	-16.7618	-21.2513	-46.0931	2.452	0.56969	8.7354	8.65085	20.4079	208.942	63.0204	1034.46	2725.37	4031.79	0.507725	68.997	0
AIPGENE3323	Eukaryotic translation initiation factor 3 subunit B OS=Homo sapiens GN=EIF3B PE=1 SV=3	GO:0000166,GO:0001731,GO:0003674,GO:0003676,GO:0003723,GO:0003743,GO:0005198,GO:0005488,GO:0005515,GO:0005575,GO:0005737,GO:0005829,GO:0005852,GO:0006412,GO:0006413,GO:0006417,GO:0006446,GO:0008135,GO:0008150,GO:0008152,GO:0009058,GO:0009059,GO:0009889,GO:0009987,GO:0010467,GO:0010468,GO:0010556,GO:0010608,GO:0016043,GO:0016282,GO:0019222,GO:0019538,GO:0022607,GO:0022618,GO:0030529,GO:0031323,GO:…	K03253	map03013	0.000505202	0.432471	0.100846	0.0610193	0.00143823	0.52657	0.145259	0.0844012	0.00369036	0.33967	0.0915657	0.0251528	2.291e-10	0.739851	0.110745	0.0490578	diff_up	diff_up	diff_up	diff_up		4	16.3882	11.8482	39.757	20.3841	88.3775	7.08745	6.23889	13.5042	15.0812	41.9118	3.06512	3.28522	4.58698	11.1578	22.0952	268.575	140.379	1580.62	415.512	2405.08	2.21908	61.1638	0
AIPGENE9885	N-acetylmuramoyl-L-alanine amidase OS=Mus musculus GN=Pglyrp2 PE=1 SV=1	GO:0000270,GO:0001817,GO:0001818,GO:0002218,GO:0002221,GO:0002253,GO:0002376,GO:0002682,GO:0002683,GO:0002684,GO:0002694,GO:0002695,GO:0002697,GO:0002698,GO:0002757,GO:0002758,GO:0002764,GO:0003674,GO:0003824,GO:0004871,GO:0004872,GO:0005488,GO:0005539,GO:0005575,GO:0005576,GO:0006022,GO:0006026,GO:0006027,GO:0006807,GO:0006950,GO:0006952,GO:0007165,GO:0008150,GO:0008152,GO:0008270,GO:0008329,GO:…			1.65737e-13	-1.47141	0.182569	0.199988	3.9447e-06	-1.69155	0.332864	0.443193	0.0022565	-1.16584	0.302338	0.274225	0.0442766	-0.521639	0.227087	0.206274	diff_down	diff_down	diff_down	diff_down		4	5.00029	2.25635	3.64664	4.84793	15.7512	-7.35746	-3.81674	-4.25141	-2.52887	-17.9545	10.8258	6.4562	4.95647	1.31916	23.5576	25.0029	5.09113	13.298	23.5024	66.8944	3.09173	11.5043	0.00797318
AIPGENE6808	Predicted protein OS=Nematostella vectensis GN=v1g210997 PE=4 SV=1	GO:0003674,GO:0003676,GO:0003723,GO:0003824,GO:0003964,GO:0005488,GO:0006139,GO:0006259,GO:0006260,GO:0006278,GO:0006725,GO:0006807,GO:0008150,GO:0008152,GO:0009058,GO:0009059,GO:0009987,GO:0016740,GO:0016772,GO:0016779,GO:0034061,GO:0034641,GO:0034645,GO:0043170,GO:0044237,GO:0044238,GO:0044249,GO:0044260,GO:0046483,GO:0071704,GO:0090304,GO:0097159,GO:1901360,GO:1901363,GO:1901576			0.248564	-0.384575	0.204568	0.251089	0.841127	-0.179104	0.606322	1.4705	0.911073	-0.3076	0.704685	1.48974	3.62211e-33	-1.20222	0.0974505	0.0379864	down	down	down	diff_down		4	3.98266	0.680039	0.671257	26.3252	31.6592	-1.53163	-0.121798	-0.206479	-31.6486	-33.5085	0.589027	0.0218146	0.0635129	38.0485	38.7228	15.8615	0.462454	0.450586	693.018	709.792	3.25694	9.23939	0.0278091
AIPGENE4781	Serine hydroxymethyltransferase, mitochondrial OS=Homo sapiens GN=SHMT2 PE=1 SV=3	GO:0003674,GO:0003682,GO:0003824,GO:0004372,GO:0004793,GO:0005488,GO:0005515,GO:0005575,GO:0005739,GO:0005743,GO:0005758,GO:0005759,GO:0005856,GO:0006082,GO:0006461,GO:0006520,GO:0006544,GO:0006545,GO:0006563,GO:0006564,GO:0006575,GO:0006725,GO:0006730,GO:0006732,GO:0006760,GO:0006807,GO:0008150,GO:0008152,GO:0008284,GO:0008652,GO:0008732,GO:0009058,GO:0009069,GO:0009070,GO:0009295,GO:0009987,GO:…	K00600	map00260,map00460,map00630,map00670,map00680,map01100,map01110,map01120,map01130,map01200,map01230	0.0617862	0.427602	0.159637	0.152904	0.969333	0.0114849	0.184446	0.136081	5.70316e-15	0.765999	0.0913256	0.0250211	1.84682e-21	0.825848	0.0837837	0.0280788	up	up	diff_up	diff_up		4	6.54004	7.34854	39.9663	35.6141	89.4689	2.79653	0.0843976	30.6141	29.4118	62.9069	1.1958	0.000969302	23.4504	24.2897	48.9369	42.7721	54.001	1597.3	1268.36	2962.44	4.70614	56.3575	0.0302735
AIPGENE24065					0.411016	-0.402053	0.275821	0.456462	2.66279e-09	-1.41769	0.220523	0.194521	0.00837624	-0.859899	0.248432	0.185155	2.93882e-22	-1.76211	0.175396	0.123055	down	diff_down	diff_down	diff_down		4	2.19076	5.14083	5.40088	8.12642	20.8589	-0.880804	-7.28812	-4.64422	-14.3197	-27.1328	0.35413	10.3323	3.99356	25.2329	39.9129	4.79944	26.4281	29.1696	66.0387	126.436	4.61911	14.7974	0.109418
AIPGENE607	Galectin-3-binding protein OS=Mus musculus GN=Lgals3bp PE=1 SV=1	GO:0003674,GO:0004872,GO:0005044,GO:0005488,GO:0005515,GO:0005575,GO:0005576,GO:0005578,GO:0006810,GO:0006897,GO:0006898,GO:0007155,GO:0008150,GO:0016020,GO:0016192,GO:0022610,GO:0031012,GO:0031982,GO:0031988,GO:0038024,GO:0043226,GO:0043227,GO:0043230,GO:0044421,GO:0051234,GO:0065010,GO:0070062			2.39056e-06	0.753984	0.13714	0.112843	1.7433e-05	0.857852	0.18026	0.129975	1.37031e-05	0.739941	0.145485	0.063498	0.138036	0.470268	0.270319	0.29229	diff_up	diff_up	diff_up	up		4	8.86183	7.69377	15.7485	3.42126	35.7254	6.68168	6.60012	11.653	1.60891	26.5437	5.03788	5.66192	8.62252	0.756619	20.0789	78.5321	59.1941	248.016	11.7051	397.447	0.357188	24.6003	0
AIPGENE12816	Actin, cytoplasmic 1 OS=Xenopus borealis GN=actb PE=3 SV=1	GO:0000166,GO:0001882,GO:0001883,GO:0003674,GO:0005488,GO:0005524,GO:0005575,GO:0005737,GO:0005856,GO:0017076,GO:0030554,GO:0032549,GO:0032550,GO:0032553,GO:0032555,GO:0032559,GO:0035639,GO:0036094,GO:0043167,GO:0043168,GO:0043226,GO:0043228,GO:0043229,GO:0043232,GO:0044424,GO:0044464,GO:0097159,GO:0097367,GO:1901265,GO:1901363	K05692	map04015,map04145,map04390,map04391,map04510,map04520,map04530,map04611,map04670,map04745,map04810,map04919,map04921,map05100,map05110,map05130,map05131,map05132,map05164,map05205,map05410,map05412,map05414,map05416	0.420939	-0.250871	0.17495	0.183644	0.000408266	-1.31128	0.32926	0.43365	9.98847e-10	-0.578001	0.0854252	0.0218924	0.00930807	-0.775805	0.266786	0.284699	down	diff_down	diff_down	diff_down		4	5.44531	2.30601	45.6779	3.51248	56.9417	-1.36607	-3.02383	-26.4019	-2.725	-33.5168	0.342706	3.96509	15.2603	2.11407	21.6822	29.6514	5.31768	2086.47	12.3375	2133.78	1.95369	19.4687	0
AIPGENE27959	Cyclic AMP-responsive element-binding protein 3-like protein 1 OS=Homo sapiens GN=CREB3L1 PE=1 SV=1	GO:0000981,GO:0000982,GO:0001071,GO:0001077,GO:0001228,GO:0003674,GO:0003676,GO:0003677,GO:0003682,GO:0003700,GO:0005488,GO:0005575,GO:0005634,GO:0005783,GO:0005789,GO:0006139,GO:0006351,GO:0006355,GO:0006357,GO:0006725,GO:0006807,GO:0006950,GO:0006986,GO:0008150,GO:0008152,GO:0009058,GO:0009059,GO:0009889,GO:0009891,GO:0009893,GO:0009987,GO:0010033,GO:0010468,GO:0010556,GO:0010557,GO:0010604,GO:…	K09048	map04022,map04024,map04151,map04152,map04261,map04668,map04725,map04728,map04911,map04915,map04916,map04918,map04922,map04925,map04931,map04962,map05016,map05030,map05031,map05034,map05161,map05203,map05215	6.36494e-05	1.21931	0.254128	0.387485	9.74606e-24	3.26981	0.310341	0.385246	1.00426e-12	1.3401	0.173241	0.0900372	2.95925e-30	1.13	0.0960127	0.0368737	diff_up	diff_up	diff_up	diff_up		4	2.58074	2.59574	11.1065	27.1196	43.4026	3.14672	8.48757	14.8839	30.6451	57.1633	3.83682	27.7527	19.9459	34.629	86.1645	6.66023	6.73788	123.355	735.471	872.224	10.8776	23.3064	0.338002
AIPGENE20542	Short-chain collagen C4 (Fragment) OS=Ephydatia muelleri PE=2 SV=1	GO:0005575,GO:0005576,GO:0005578,GO:0005581,GO:0031012,GO:0032991,GO:0043234,GO:0044421	K06237	map04151,map04510,map04512,map04974,map05146,map05200,map05222	4.72779e-14	-0.811333	0.0987243	0.0584789	0.000251226	-1.12789	0.274279	0.300916	0.0134782	-0.860739	0.260532	0.20363	0.0684985	-0.521951	0.248659	0.247325	diff_down	diff_down	diff_down	down		4	17.1002	3.32318	4.91086	4.04327	29.3775	-13.8739	-3.74817	-4.22697	-2.11039	-23.9595	11.2564	4.22751	3.63832	1.10152	20.2237	292.416	11.0436	24.1165	16.348	343.924	0.68305	17.6704	0
AIPGENE27645	predicted protein [Nematostella vectensis] >gi|156228871|gb|EDO49668.1| predicted protein [Nematostella vectensis]				0.00204151	-0.660609	0.169032	0.171431	4.70218e-06	-1.03295	0.204774	0.167729	0.847242	-0.251874	0.377151	0.426729	3.35953e-11	-1.066	0.152908	0.0935235	diff_down	diff_down	down	diff_down		4	5.83326	5.962	2.34341	10.6925	24.8312	-3.8535	-6.15846	-0.590242	-11.3982	-22.0004	2.54566	6.36139	0.148666	12.1505	21.2062	34.0269	35.5454	5.49156	114.329	189.393	1.71385	17.2039	0
AIPGENE12986	Bcl-2-like protein 1 OS=Homo sapiens GN=BCL2L1 PE=1 SV=1	GO:0000075,GO:0000910,GO:0001101,GO:0001541,GO:0001701,GO:0001836,GO:0002376,GO:0003006,GO:0003674,GO:0005488,GO:0005515,GO:0005575,GO:0005622,GO:0005634,GO:0005730,GO:0005737,GO:0005739,GO:0005741,GO:0005743,GO:0005759,GO:0005813,GO:0005815,GO:0005829,GO:0005856,GO:0006810,GO:0006897,GO:0006915,GO:0006950,GO:0006952,GO:0006955,GO:0006974,GO:0006996,GO:0007005,GO:0007006,GO:0007093,GO:0007165,GO:…	K02161,K04570	map04064,map04066,map04071,map04141,map04151,map04210,map04261,map04510,map04630,map04722,map04725,map05014,map05145,map05152,map05161,map05169,map05200,map05206,map05210,map05215,map05222,map04014,map05166,map05202,map05212,map05220	0.00151791	0.510838	0.127922	0.0981844	0.0303568	0.692334	0.271192	0.29418	2.0963e-06	0.963281	0.176291	0.0932359	2.25118e-06	0.858463	0.169543	0.114979	diff_up	diff_up	diff_up	diff_up		4	10.1849	3.39928	10.7255	8.69725	33.0069	5.20284	2.35344	10.3317	7.46627	25.3542	2.65781	1.62937	9.95228	6.40951	20.649	103.733	11.5551	115.036	75.6421	305.966	1.1732	23.7372	0
AIPGENE17845	Malate synthase OS=Streptomyces clavuligerus (strain ATCC 27064 / DSM 738 / JCM 4710 / NBRC 13307 / NCIMB 12785 / NRRL 3585 / VKM Ac-602) GN=aceB PE=3 SV=1	GO:0003674,GO:0003824,GO:0004474,GO:0005575,GO:0005737,GO:0005975,GO:0006081,GO:0006082,GO:0006097,GO:0006099,GO:0008150,GO:0008152,GO:0009987,GO:0016740,GO:0016746,GO:0019752,GO:0032787,GO:0043436,GO:0044237,GO:0044238,GO:0044262,GO:0044281,GO:0044424,GO:0044464,GO:0044699,GO:0044710,GO:0044723,GO:0044763,GO:0046487,GO:0046912,GO:0071704	K01638	map00620,map00630,map01100,map01110,map01120,map01200	1.11249e-07	0.728417	0.120079	0.0865133	5.03479e-12	1.72644	0.233804	0.218657	0.000182669	1.39221	0.308905	0.286267	0.0020892	1.47381	0.434147	0.753936	diff_up	diff_up	diff_up	diff_up		4	11.5589	4.57337	3.49325	1.32637	20.9519	8.4197	7.89565	4.86334	1.95482	23.1335	6.13305	13.6314	6.77081	2.88104	29.4163	133.608	20.9157	12.2028	1.75926	168.486	3.87398	12.9103	0.0676961
AIPGENE21459	Catalase OS=Glandirana rugosa GN=cat PE=2 SV=3	GO:0000302,GO:0003674,GO:0003824,GO:0004096,GO:0004601,GO:0005488,GO:0005575,GO:0005777,GO:0006950,GO:0006979,GO:0008150,GO:0008152,GO:0009056,GO:0009987,GO:0010035,GO:0016209,GO:0016491,GO:0016684,GO:0020037,GO:0033554,GO:0034599,GO:0034614,GO:0042221,GO:0042542,GO:0042579,GO:0042743,GO:0042744,GO:0043167,GO:0043169,GO:0043226,GO:0043227,GO:0043229,GO:0043231,GO:0044237,GO:0044248,GO:0044424,GO:…	K03781	map00380,map00630,map01110,map01130,map01200,map04068,map04146,map05014	1.19083e-10	-1.07206	0.149826	0.134688	4.97075e-11	-2.155	0.305659	0.373709	1.50409e-09	-0.771952	0.115156	0.039783	1.26127e-97	-1.66068	0.0779841	0.0243261	diff_down	diff_down	diff_down	diff_down		4	7.42458	2.67588	25.1364	41.1082	76.345	-7.95962	-5.76652	-19.4041	-68.2674	-101.398	8.53321	12.4269	14.979	113.37	149.309	55.1244	7.16032	631.838	1689.88	2384	14.638	45.1183	0.257944
AIPGENE25097	Cystathionine beta-synthase OS=Mus musculus GN=Cbs PE=2 SV=3	GO:0000096,GO:0000097,GO:0000098,GO:0000166,GO:0001101,GO:0001503,GO:0001666,GO:0001932,GO:0001958,GO:0001974,GO:0003008,GO:0003013,GO:0003018,GO:0003674,GO:0003824,GO:0004122,GO:0005488,GO:0005515,GO:0005575,GO:0005634,GO:0005730,GO:0005737,GO:0005829,GO:0006082,GO:0006140,GO:0006520,GO:0006534,GO:0006535,GO:0006563,GO:0006565,GO:0006575,GO:0006790,GO:0006801,GO:0006807,GO:0006950,GO:0007584,GO:…	K01697	map00260,map00270,map01100,map01130,map01230	2.07662e-12	-0.986874	0.127763	0.0979406	2.48554e-19	-1.94005	0.204585	0.167421	2.2432e-08	-0.660668	0.105388	0.03332	7.56888e-10	-0.892287	0.137409	0.075525	diff_down	diff_down	diff_down	diff_down		4	10.2103	5.97298	30.012	13.2407	59.4359	-10.0763	-11.5879	-19.828	-11.8145	-53.3066	9.944	22.4811	13.0997	10.5419	56.0667	104.25	35.6765	900.721	175.315	1215.96	8.25737	38.9775	0.134882
AIPGENE5865	Fibropellin-1 OS=Strongylocentrotus purpuratus GN=EGF1 PE=1 SV=2	GO:0003674,GO:0005488,GO:0005509,GO:0005575,GO:0005576,GO:0005578,GO:0005615,GO:0016023,GO:0031012,GO:0031410,GO:0031982,GO:0031988,GO:0032579,GO:0033166,GO:0043167,GO:0043169,GO:0043226,GO:0043227,GO:0043229,GO:0043231,GO:0044420,GO:0044421,GO:0044424,GO:0044444,GO:0044464,GO:0046872	K02599	map04320,map04330,map04919,map05206	0.168911	0.600087	0.280403	0.471755	4.02607e-17	-1.31018	0.147106	0.0865606	6.12089e-19	-1.0351	0.109685	0.0360925	8.9986e-17	-1.19544	0.138003	0.0761791	up	diff_down	diff_down	diff_down		4	2.11974	11.5526	27.7066	13.127	54.5059	1.27203	-15.136	-28.679	-15.6926	-58.2355	0.763329	19.8309	29.6855	18.7596	69.0393	4.49332	133.463	767.654	172.317	1077.93	6.81899	34.7295	0.109964
AIPGENE22707	Putative uncharacterized protein OS=Trichoplax adhaerens GN=TRIADDRAFT_61605 PE=4 SV=1	GO:0003674,GO:0003824,GO:0008150,GO:0008152,GO:0015035,GO:0015036,GO:0016491,GO:0016667,GO:0044699,GO:0044710,GO:0055114			5.29446e-08	-0.740352	0.11957	0.0857813	0.000884023	-1.03792	0.275573	0.303762	0.000391298	-0.350754	0.0811852	0.0197731	4.76651e-17	-0.732383	0.0838246	0.0281062	diff_down	diff_down	diff_down	diff_down		4	11.6575	3.29205	50.5737	35.5793	101.103	-8.63069	-3.41688	-17.7389	-26.0577	-55.8442	6.38975	3.54645	6.22199	19.0842	35.2424	135.898	10.8376	2557.7	1265.89	3970.33	4.39679	61.8324	0.0225899
AIPGENE26249	Translation initiation factor IF-3 OS=Myxococcus xanthus (strain DK 1622) GN=infC PE=3 SV=1	GO:0003674,GO:0003676,GO:0003723,GO:0003743,GO:0005488,GO:0005575,GO:0005737,GO:0006412,GO:0006413,GO:0008135,GO:0008150,GO:0008152,GO:0009058,GO:0009059,GO:0009987,GO:0019538,GO:0034645,GO:0043170,GO:0044237,GO:0044238,GO:0044249,GO:0044260,GO:0044267,GO:0044424,GO:0044464,GO:0071704,GO:0097159,GO:1901363,GO:1901576			0.00382205	-0.550993	0.1482	0.131779	4.60868e-05	-0.71717	0.158202	0.100111	0.0160474	-0.388602	0.119822	0.0430717	3.85104e-13	-0.993426	0.130646	0.0682735	diff_down	diff_down	diff_down	diff_down		4	7.58848	9.98889	23.2171	14.647	55.4414	-4.1812	-7.16373	-9.02221	-14.5507	-34.9178	2.30381	5.13761	3.50605	14.455	25.4025	57.585	99.7778	539.033	214.534	910.929	3.41074	39.0109	0.0105288
AIPGENE1272	Acetoacetyl-CoA synthetase OS=Gallus gallus GN=AACS PE=2 SV=1	GO:0000166,GO:0001882,GO:0001883,GO:0003674,GO:0003824,GO:0005488,GO:0005524,GO:0005575,GO:0005737,GO:0005829,GO:0006082,GO:0006629,GO:0006631,GO:0008150,GO:0008152,GO:0009987,GO:0016874,GO:0016877,GO:0016878,GO:0017076,GO:0019752,GO:0030554,GO:0030729,GO:0032549,GO:0032550,GO:0032553,GO:0032555,GO:0032559,GO:0032787,GO:0035639,GO:0036094,GO:0043167,GO:0043168,GO:0043436,GO:0044237,GO:0044238,GO:…	K01907	map00280,map00650	5.7856e-17	-0.879389	0.0973975	0.0569177	0.582043	-0.109085	0.145956	0.0852131	6.74723e-07	-0.488392	0.0860216	0.0221991	4.3482e-09	-0.520491	0.0838142	0.0280993	diff_down	down	diff_down	diff_down		4	17.5692	11.7353	45.0468	35.5881	109.939	-15.4502	-1.28014	-22.0005	-18.5233	-57.2541	13.5867	0.139644	10.7449	9.64121	34.1125	308.678	137.717	2029.22	1266.51	3742.12	4.29572	75.9014	0.0170711
AIPGENE10200	Carnitine O-palmitoyltransferase 1, muscle isoform OS=Sus scrofa GN=CPT1B PE=2 SV=1	GO:0003674,GO:0003824,GO:0004095,GO:0005575,GO:0005739,GO:0005741,GO:0006082,GO:0006629,GO:0006631,GO:0006635,GO:0006810,GO:0008150,GO:0008152,GO:0008374,GO:0009056,GO:0009062,GO:0009987,GO:0016020,GO:0016021,GO:0016042,GO:0016054,GO:0016406,GO:0016409,GO:0016416,GO:0016740,GO:0016746,GO:0016747,GO:0019395,GO:0019752,GO:0019867,GO:0030258,GO:0031090,GO:0031966,GO:0031968,GO:0032787,GO:0034440,GO:…	K19523	map00071,map01212,map03320,map04152,map04920,map04922,map04931	0.162827	0.244368	0.113019	0.0766399	1.98473e-05	0.716695	0.151545	0.091863	3.52114e-05	0.664725	0.136104	0.0555729	7.60762e-07	0.726153	0.137538	0.0756664	up	diff_up	diff_up	diff_up		4	13.048	10.8858	17.9944	13.2159	55.1441	3.18852	7.80178	11.9613	9.59677	32.5484	0.779172	5.5915	7.95099	6.96872	21.2904	170.251	118.5	323.798	174.66	787.209	2.07894	40.8686	0
AIPGENE27144	Vesicular inhibitory amino acid transporter OS=Xenopus laevis GN=slc32a1 PE=2 SV=1	GO:0005575,GO:0006810,GO:0006836,GO:0008150,GO:0012506,GO:0016020,GO:0016021,GO:0030659,GO:0031090,GO:0031410,GO:0031982,GO:0043226,GO:0043229,GO:0044422,GO:0044424,GO:0044425,GO:0044433,GO:0044444,GO:0044446,GO:0044464,GO:0044699,GO:0044765,GO:0051234	K15015	map04721,map04723,map04727,map05032,map05033	0.0259438	1.41987	0.465039	1.29757	9.88991e-05	1.45251	0.334044	0.446342	4.84669e-06	2.30644	0.435401	0.568723	0.000108107	1.69026	0.402419	0.647764	diff_up	diff_up	diff_up	diff_up		4	0.770673	2.24043	1.75832	1.54377	6.3132	1.09425	3.25425	4.05548	2.60938	11.0134	1.5537	4.72683	9.35373	4.41054	20.0448	0.593937	5.01954	3.09171	2.38323	11.0884	0.832021	4.55682	0
AIPGENE20043	Upstream stimulatory factor 2 OS=Rattus norvegicus GN=Usf2 PE=1 SV=2	GO:0000429,GO:0000430,GO:0000432,GO:0000436,GO:0000975,GO:0000976,GO:0000977,GO:0000978,GO:0000981,GO:0000987,GO:0001012,GO:0001067,GO:0001071,GO:0001159,GO:0003674,GO:0003676,GO:0003677,GO:0003690,GO:0003700,GO:0003705,GO:0005488,GO:0005515,GO:0005575,GO:0005634,GO:0006139,GO:0006351,GO:0006355,GO:0006357,GO:0006366,GO:0006725,GO:0006807,GO:0006810,GO:0007154,GO:0007584,GO:0007589,GO:0007595,GO:…			0.309261	0.180416	0.105484	0.0667617	0.00320204	0.538549	0.15958	0.101863	0.002711	0.308712	0.0811944	0.0197776	7.39402e-12	0.514193	0.0714764	0.0204355	up	diff_up	diff_up	diff_up		4	14.9787	9.81713	50.5623	48.9345	124.293	2.7024	5.287	15.6092	25.1618	48.7604	0.487557	2.84731	4.81874	12.938	21.0916	224.36	96.376	2556.54	2394.58	5271.86	1.96278	81.8776	0
AIPGENE26691	Beta-lactamase-like protein 2 OS=Dictyostelium discoideum GN=DDB_G0280307 PE=3 SV=1	GO:0005575,GO:0005576,GO:0005615,GO:0044421			3.71052e-09	0.886682	0.133756	0.107344	0.0175067	0.903517	0.325597	0.424053	1.13066e-07	1.72956	0.288548	0.249781	0.318218	0.529303	0.435654	0.759179	diff_up	diff_up	diff_up	up		4	9.31582	2.35819	4.00351	1.31721	16.9947	8.26017	2.13067	6.92434	0.697204	18.0124	7.32414	1.9251	11.9761	0.369032	21.5944	86.7845	5.56108	16.0281	1.73505	110.109	2.50341	10.5158	0
AIPGENE29055					0.277116	-0.495514	0.275693	0.45604	0.035954	-0.758963	0.305907	0.374316	0.893432	-0.291427	0.568981	0.971218	2.68769e-15	-0.629342	0.0763016	0.0232877	down	diff_down	down	diff_down		4	2.19279	2.67154	1.02963	42.9411	48.835	-1.08656	-2.0276	-0.300063	-27.0246	-30.4388	0.538404	1.53887	0.0874463	17.0077	19.1725	4.80833	7.13713	1.06015	1843.94	1856.94	0.199947	10.8103	0
AIPGENE18100	A disintegrin and metalloproteinase with thrombospondin motifs 18 OS=Homo sapiens GN=ADAMTS18 PE=1 SV=3	GO:0001654,GO:0003674,GO:0003824,GO:0004175,GO:0004222,GO:0005488,GO:0005575,GO:0005576,GO:0005578,GO:0006508,GO:0007162,GO:0007423,GO:0008150,GO:0008152,GO:0008233,GO:0008237,GO:0008270,GO:0010543,GO:0016787,GO:0019538,GO:0022407,GO:0022408,GO:0030155,GO:0030193,GO:0031012,GO:0032101,GO:0032502,GO:0034110,GO:0034111,GO:0043167,GO:0043169,GO:0043170,GO:0044238,GO:0044421,GO:0044699,GO:0044767,GO:…			6.63613e-07	0.568604	0.0989974	0.0588029	0.000144226	0.634298	0.149069	0.0888868	0.501737	0.245315	0.166609	0.0832759	9.24704e-09	0.550506	0.0905038	0.0327637	diff_up	diff_up	up	diff_up		4	17.006	11.2503	12.0083	30.5216	70.7861	9.66967	7.13602	2.94581	16.8023	36.5538	5.49821	4.52636	0.722653	9.24978	19.997	289.203	126.568	144.199	931.565	1491.54	1.12068	49.715	0
AIPGENE16346	Carbonyl reductase [NADPH] 1 OS=Mus musculus GN=Cbr1 PE=1 SV=3	GO:0003674,GO:0003824,GO:0004090,GO:0005575,GO:0005737,GO:0006766,GO:0006775,GO:0008150,GO:0008152,GO:0009987,GO:0016491,GO:0016614,GO:0016616,GO:0016651,GO:0016655,GO:0017144,GO:0042180,GO:0042373,GO:0044237,GO:0044281,GO:0044424,GO:0044464,GO:0044699,GO:0044710,GO:0044763,GO:0047021,GO:0050221,GO:0051186,GO:0055114,GO:0071704,GO:1901661	K00079	map00590,map00980,map01100,map05204	0.000456539	0.529417	0.1227	0.0903315	0.68975	0.0946239	0.169064	0.11433	1.5495e-06	0.717019	0.129867	0.0505962	1.35178e-07	0.565296	0.100784	0.0406296	diff_up	up	diff_up	diff_up		4	11.0703	8.74659	19.7643	24.6126	64.1938	5.86082	0.827636	14.1714	13.9134	34.7733	3.10281	0.0783141	10.1612	7.86519	21.2075	122.552	76.5028	390.629	605.779	1195.46	2.37111	45.5711	0
AIPGENE8643					0.553224	-0.364613	0.321477	0.620085	3.53502e-49	-2.78259	0.183112	0.134119	3.79308e-08	-1.69385	0.274108	0.225405	1.36596e-17	-2.42053	0.272516	0.297061	down	diff_down	diff_down	diff_down		4	1.61268	7.45604	4.43646	3.36631	16.8715	-0.588005	-20.7471	-7.51471	-8.14826	-36.9981	0.214394	57.7308	12.7288	19.7231	90.3971	2.60075	55.5926	19.6822	11.3321	89.2076	9.26267	11.584	0.54063
AIPGENE23962	Choline dehydrogenase, mitochondrial OS=Homo sapiens GN=CHDH PE=2 SV=2	GO:0000166,GO:0003674,GO:0003824,GO:0005488,GO:0005575,GO:0005739,GO:0005743,GO:0006066,GO:0006082,GO:0006520,GO:0006575,GO:0006576,GO:0006577,GO:0006578,GO:0006807,GO:0008150,GO:0008152,GO:0008652,GO:0008812,GO:0009058,GO:0009308,GO:0009987,GO:0016020,GO:0016053,GO:0016491,GO:0016614,GO:0019285,GO:0019695,GO:0019752,GO:0019866,GO:0031090,GO:0031455,GO:0031456,GO:0031966,GO:0034641,GO:0036094,GO:…	K00108	map00260,map01100	9.64278e-09	-0.898959	0.138724	0.115466	4.05126e-20	-2.10973	0.21799	0.190078	0.00169022	-0.868074	0.220519	0.145886	1.98766e-07	-0.961179	0.173599	0.120546	diff_down	diff_down	diff_down	diff_down		4	8.66054	5.261	6.85467	8.29556	29.0718	-7.78546	-11.0993	-5.95036	-7.97352	-32.8086	6.99881	23.4165	5.16535	7.66398	43.2446	75.0049	27.6782	46.9865	68.8163	218.486	6.2188	21.5564	0.14932
AIPGENE4705	Predicted protein OS=Nematostella vectensis GN=v1g214094 PE=4 SV=1	GO:0008150,GO:0008152,GO:0009058,GO:0010941,GO:0042981,GO:0043067,GO:0050789,GO:0050794,GO:0065007			0.00152679	0.568981	0.142566	0.12195	6.2661e-08	1.8426	0.313207	0.392395	2.98784e-06	0.748089	0.138712	0.0577234	4.445e-18	1.31225	0.145621	0.0848215	diff_up	diff_up	diff_up	diff_up		4	8.20005	2.54845	17.324	11.7895	39.8619	4.66568	4.69577	12.9599	15.4707	37.792	2.65468	8.65242	9.69515	20.3014	41.3036	67.2409	6.4946	300.12	138.991	512.847	5.47404	26.9964	0.0916435
AIPGENE7915	Persulfide dioxygenase ETHE1, mitochondrial OS=Homo sapiens GN=ETHE1 PE=1 SV=2	GO:0000096,GO:0000098,GO:0003674,GO:0003824,GO:0005488,GO:0005506,GO:0005575,GO:0005634,GO:0005737,GO:0005739,GO:0005759,GO:0006082,GO:0006518,GO:0006520,GO:0006575,GO:0006749,GO:0006790,GO:0006807,GO:0008150,GO:0008152,GO:0009056,GO:0009063,GO:0009987,GO:0016054,GO:0016491,GO:0016701,GO:0016702,GO:0016787,GO:0019418,GO:0019752,GO:0031974,GO:0034641,GO:0043167,GO:0043169,GO:0043226,GO:0043227,GO:…	K17725	map00920	1.05006e-06	-0.741373	0.131102	0.103126	0.00403137	-0.588776	0.178403	0.12731	0.338171	-0.526987	0.293356	0.258173	3.95601e-10	-1.06083	0.16084	0.103478	diff_down	diff_down	down	diff_down		4	9.6969	7.85484	3.87337	9.66391	31.089	-7.18902	-4.62474	-2.04122	-10.2518	-24.1068	5.32974	2.72293	1.0757	10.8755	20.0038	94.0299	61.6985	15.003	93.3912	264.123	1.31116	22.5933	0
AIPGENE14018	Leucine-rich repeat-containing protein 58 OS=Mus musculus GN=Lrrc58 PE=2 SV=1	GO:0003674,GO:0005575,GO:0008150			0.677717	0.138664	0.161125	0.155768	1.06339e-05	0.871423	0.179045	0.128229	4.54492e-13	0.703417	0.0897254	0.024152	2.52637e-06	0.388662	0.0771228	0.0237917	up	diff_up	diff_up	diff_up		4	6.4198	7.79855	41.4045	42.0315	97.6544	0.890195	6.79583	29.1246	16.336	53.1467	0.123438	5.92204	20.4868	6.34919	32.8814	41.2138	60.8174	1714.33	1766.65	3583.01	3.95727	60.9636	0.0157023
AIPGENE637	ATP-dependent RNA helicase DDX3X OS=Mus musculus GN=Ddx3x PE=1 SV=3	GO:0000166,GO:0001558,GO:0001882,GO:0001883,GO:0002376,GO:0003674,GO:0003676,GO:0003677,GO:0003678,GO:0003723,GO:0003724,GO:0003727,GO:0003729,GO:0003824,GO:0004003,GO:0004004,GO:0004386,GO:0005488,GO:0005515,GO:0005524,GO:0005575,GO:0005634,GO:0005737,GO:0005739,GO:0005741,GO:0005852,GO:0006139,GO:0006152,GO:0006163,GO:0006195,GO:0006200,GO:0006259,GO:0006351,GO:0006355,GO:0006357,GO:0006417,GO:…	K11594	map04622,map05161,map05203	0.0396606	0.312405	0.108712	0.0709103	0.00361176	1.0621	0.318434	0.4056	0.619051	0.244422	0.199151	0.118983	2.52362e-14	0.547291	0.0687268	0.0188935	diff_up	diff_up	up	diff_up		4	14.1023	2.46549	8.40454	52.9284	77.9007	4.40563	2.61858	2.05425	28.9672	38.0457	1.37634	2.78118	0.502104	15.8535	20.5131	198.875	6.07862	70.6363	2801.41	3077	1.93211	38.4017	0
AIPGENE20541	L-xylulose reductase OS=Homo sapiens GN=DCXR PE=1 SV=2	GO:0003674,GO:0003824,GO:0005575,GO:0005634,GO:0005874,GO:0005881,GO:0005902,GO:0005903,GO:0005975,GO:0005996,GO:0005997,GO:0006006,GO:0006139,GO:0006461,GO:0006725,GO:0006732,GO:0006733,GO:0006739,GO:0006753,GO:0006793,GO:0006796,GO:0006807,GO:0008150,GO:0008152,GO:0009117,GO:0009987,GO:0016020,GO:0016043,GO:0016491,GO:0016614,GO:0016616,GO:0016651,GO:0016655,GO:0019318,GO:0019321,GO:0019362,GO:…	K03331	map00040,map01100	0.136578	-0.334517	0.147501	0.130539	0.00928842	-0.763161	0.25331	0.256663	0.0068645	-0.483416	0.137106	0.0563945	8.57253e-13	-0.966094	0.128901	0.0664616	down	diff_down	diff_down	diff_down		4	7.66056	3.89615	17.7322	15.0463	44.3352	-2.56259	-2.97339	-8.57204	-14.5361	-28.6441	0.85723	2.26918	4.14387	14.0433	21.3135	58.6842	15.18	314.432	226.39	614.686	2.80709	30.4707	0
AIPGENE20748	Importin-5 OS=Mus musculus GN=Ipo5 PE=1 SV=3	GO:0001101,GO:0003674,GO:0005215,GO:0005488,GO:0005515,GO:0005575,GO:0005634,GO:0005737,GO:0006606,GO:0006607,GO:0006610,GO:0006810,GO:0006886,GO:0006913,GO:0008150,GO:0008536,GO:0008565,GO:0009719,GO:0009987,GO:0010033,GO:0010243,GO:0015031,GO:0016482,GO:0017016,GO:0017038,GO:0019899,GO:0022892,GO:0031267,GO:0032386,GO:0032388,GO:0032879,GO:0032880,GO:0033157,GO:0042221,GO:0042306,GO:0042307,GO:…			0.000755796	0.405608	0.0969527	0.0563989	0.0015494	0.523549	0.145319	0.0844706	0.00398997	0.32841	0.0890596	0.0237948	2.73607e-08	0.539715	0.0915333	0.0335134	diff_up	diff_up	diff_up	diff_up		4	17.7308	11.8384	42.0259	29.8388	101.434	7.19176	6.198	13.8017	16.1045	43.296	2.91703	3.24496	4.53264	8.69183	19.3865	314.383	140.149	1766.18	890.354	3111.06	0.906049	70.7632	0
AIPGENE2446	Protein CASC5 OS=Homo sapiens GN=CASC5 PE=1 SV=3	GO:0000075,GO:0000226,GO:0000278,GO:0000280,GO:0000775,GO:0000776,GO:0000777,GO:0001669,GO:0001675,GO:0003006,GO:0003674,GO:0005488,GO:0005515,GO:0005575,GO:0005634,GO:0005654,GO:0005694,GO:0005737,GO:0005829,GO:0006325,GO:0006333,GO:0006334,GO:0006336,GO:0006338,GO:0006461,GO:0006996,GO:0007010,GO:0007017,GO:0007049,GO:0007059,GO:0007067,GO:0008104,GO:0008150,GO:0008608,GO:0009987,GO:0010921,GO:…			0.0896976	0.245464	0.0983516	0.0580383	0.0156301	0.47094	0.167071	0.11165	0.000310342	0.424383	0.0969572	0.0282021	6.51351e-12	0.796869	0.11049	0.0488325	up	diff_up	diff_up	diff_up		4	17.23	8.95654	35.4584	20.4782	82.1231	4.22934	4.218	15.0479	16.3184	39.8137	1.03815	1.98642	6.38608	13.0036	22.4143	296.873	80.2196	1257.3	419.356	2053.74	3.11243	57.115	0.0019684
AIPGENE10555					0.309261	0.249444	0.145821	0.127583	0.318973	0.807222	0.63399	1.60777	0.000190493	0.513022	0.114104	0.0390593	2.85373e-11	0.71732	0.102539	0.0420572	up	up	diff_up	diff_up		4	7.83804	0.621979	25.6021	23.7771	57.8393	1.95516	0.502075	13.1344	17.0558	32.6475	0.487702	0.405286	6.73825	12.2345	19.8657	61.4349	0.386858	655.468	565.353	1282.64	1.43779	35.6633	0
AIPGENE24051	Evolutionarily conserved signaling intermediate in Toll pathway, mitochondrial OS=Bos taurus GN=ECSIT PE=2 SV=1	GO:0001071,GO:0001704,GO:0001707,GO:0002376,GO:0003674,GO:0003700,GO:0003824,GO:0004871,GO:0005575,GO:0005634,GO:0005667,GO:0005737,GO:0005739,GO:0006355,GO:0006357,GO:0006950,GO:0006952,GO:0006955,GO:0007165,GO:0007166,GO:0007167,GO:0007178,GO:0008150,GO:0008152,GO:0009889,GO:0009987,GO:0010468,GO:0010556,GO:0016491,GO:0016651,GO:0019219,GO:0019222,GO:0030509,GO:0031323,GO:0031326,GO:0032502,GO:…	K04405	map04010	0.434889	-0.236418	0.168905	0.171173	0.000450179	-0.648169	0.163855	0.107394	0.0124339	-0.538169	0.161505	0.0782511	8.6348e-12	-0.938048	0.130801	0.0684357	down	diff_down	diff_down	diff_down		4	5.84205	9.31153	12.7794	14.6123	42.5452	-1.38117	-6.03545	-6.87746	-13.707	-28.0011	0.326534	3.91199	3.70124	12.8578	20.7976	34.1296	86.7047	163.312	213.518	497.664	2.36871	30.8479	0
AIPGENE3555	Saccharopine dehydrogenase-like oxidoreductase OS=Homo sapiens GN=SCCPDH PE=1 SV=1	GO:0003674,GO:0003824,GO:0005575,GO:0005634,GO:0005739,GO:0005811,GO:0008150,GO:0008152,GO:0016020,GO:0016491,GO:0030496,GO:0043226,GO:0043227,GO:0043228,GO:0043229,GO:0043231,GO:0043232,GO:0044424,GO:0044444,GO:0044464,GO:0044699,GO:0044710,GO:0055114			0.0011711	0.620786	0.152744	0.139985	0.77649	-0.0718426	0.175945	0.123827	4.5297e-14	0.727854	0.0894989	0.0240301	8.20513e-16	0.70249	0.0836834	0.0280116	diff_up	down	diff_up	diff_up		4	7.14361	8.07577	41.6144	35.6994	92.5332	4.43465	-0.580185	30.2892	25.0785	59.2222	2.75297	0.041682	22.0461	17.6174	42.4582	51.0311	65.2181	1731.76	1274.45	3122.46	4.55539	58.789	0.0264572
AIPGENE27247	Cholesterol 24-hydroxylase OS=Homo sapiens GN=CYP46A1 PE=1 SV=1	GO:0003674,GO:0003824,GO:0004497,GO:0005488,GO:0005506,GO:0005575,GO:0005783,GO:0005789,GO:0006066,GO:0006082,GO:0006629,GO:0006694,GO:0006699,GO:0006706,GO:0006707,GO:0006805,GO:0007399,GO:0008150,GO:0008152,GO:0008202,GO:0008203,GO:0008206,GO:0008395,GO:0008610,GO:0009056,GO:0009058,GO:0009987,GO:0016020,GO:0016021,GO:0016042,GO:0016053,GO:0016125,GO:0016127,GO:0016491,GO:0016705,GO:0016709,GO:…	K07440	map00120	5.13014e-05	-0.511049	0.105408	0.0666652	7.59106e-06	-0.725676	0.146901	0.08632	0.0045062	-0.312234	0.0854964	0.0219289	9.63102e-06	-0.443749	0.0932985	0.0348185	diff_down	diff_down	diff_down	diff_down		4	15.0003	11.5848	45.6019	28.7204	100.907	-7.6659	-8.40681	-14.2385	-12.7446	-43.0558	3.91766	6.10062	4.44573	5.65541	20.1194	225.01	134.208	2079.54	824.86	3263.61	1.7481	68.5648	0
AIPGENE5369	Proteasome activator complex subunit 3 OS=Gallus gallus GN=PSME3 PE=1 SV=1	GO:0000502,GO:0002039,GO:0003674,GO:0005488,GO:0005515,GO:0005575,GO:0008047,GO:0008150,GO:0008537,GO:0009894,GO:0009966,GO:0009968,GO:0010468,GO:0010646,GO:0010648,GO:0010941,GO:0010950,GO:0010952,GO:0016504,GO:0019222,GO:0023051,GO:0023057,GO:0030162,GO:0030234,GO:0031323,GO:0031329,GO:0032268,GO:0032991,GO:0042176,GO:0042981,GO:0043067,GO:0043085,GO:0043234,GO:0044093,GO:0044424,GO:0044464,GO:…	K06698	map03050,map04612,map05160	0.137429	0.276446	0.122087	0.089431	1.1796e-08	0.959085	0.155251	0.0964115	0.000509424	0.421571	0.0991238	0.0294766	4.38096e-05	0.469232	0.106253	0.0451584	up	diff_up	diff_up	diff_up		4	11.1818	10.3722	33.9252	22.1443	77.6235	3.09116	9.94783	14.3019	10.3908	37.7317	0.854538	9.54082	6.02927	4.8757	21.3003	125.033	107.583	1150.92	490.369	1873.9	2.95948	53.4826	0
AIPGENE15459	Protein transport protein Sec24C OS=Homo sapiens GN=SEC24C PE=1 SV=3	GO:0000139,GO:0002376,GO:0002474,GO:0002478,GO:0002495,GO:0002504,GO:0003674,GO:0005488,GO:0005515,GO:0005575,GO:0005737,GO:0005783,GO:0005789,GO:0005794,GO:0005829,GO:0005975,GO:0006461,GO:0006464,GO:0006486,GO:0006487,GO:0006810,GO:0006886,GO:0006888,GO:0006901,GO:0006996,GO:0008150,GO:0008152,GO:0008270,GO:0009987,GO:0012506,GO:0012507,GO:0015031,GO:0016020,GO:0016043,GO:0016050,GO:0016192,GO:…	K14007	map04141	0.0265416	0.30332	0.0996692	0.0596037	0.0269193	0.381844	0.146708	0.0860927	0.0434816	0.247952	0.0865191	0.0224567	8.1659e-14	0.599692	0.0767898	0.0235867	diff_up	diff_up	diff_up	diff_up		4	16.7775	11.6154	44.5302	42.3968	115.32	5.08894	4.43527	11.0413	25.425	45.9906	1.54358	1.69358	2.73772	15.2472	21.2221	281.484	134.917	1982.94	1797.49	4196.83	2.88062	78.9269	0
AIPGENE26250	predicted protein [Nematostella vectensis] >gi|156226197|gb|EDO47008.1| predicted protein [Nematostella vectensis]				0.0186057	0.37668	0.118278	0.0839376	0.00141278	0.529274	0.145786	0.0850138	4.98593e-15	0.817793	0.097311	0.0284083	2.2394e-22	1.27837	0.126898	0.0644126	diff_up	diff_up	diff_up	diff_up		4	11.9136	11.7628	35.201	15.5249	74.4023	4.48762	6.22574	28.7871	19.8466	59.3471	1.6904	3.29512	23.5419	25.3713	53.8988	141.934	138.363	1239.11	241.023	1760.43	6.56049	50.7414	0.0701693
AIPGENE27232	Beta-1,3-galactosyltransferase 1 OS=Pongo pygmaeus GN=B3GALT1 PE=3 SV=1	GO:0000139,GO:0003674,GO:0003824,GO:0005575,GO:0005794,GO:0005975,GO:0006464,GO:0006486,GO:0008150,GO:0008152,GO:0008378,GO:0009987,GO:0016020,GO:0016021,GO:0016740,GO:0016757,GO:0016758,GO:0019538,GO:0031090,GO:0036211,GO:0043170,GO:0043226,GO:0043227,GO:0043229,GO:0043231,GO:0043412,GO:0043413,GO:0044237,GO:0044238,GO:0044260,GO:0044267,GO:0044422,GO:0044424,GO:0044425,GO:0044431,GO:0044444,GO:…	K07819	map00601,map01100	0.000262067	-0.500712	0.112318	0.0756923	0.102159	-0.332462	0.167792	0.112617	2.99482e-05	-0.562817	0.114376	0.0392459	2.47653e-06	-0.552405	0.109523	0.0479815	diff_down	down	diff_down	diff_down		4	13.2114	8.87967	25.4804	20.8414	68.4128	-6.6151	-2.95215	-14.3408	-11.5129	-35.4209	3.31226	0.981479	8.07124	6.35978	18.7248	174.541	78.8486	649.248	434.363	1337	0.385471	48.8697	0
AIPGENE27733	Tyrosinase OS=Streptomyces glaucescens GN=melC2 PE=1 SV=3	GO:0003674,GO:0003824,GO:0004497,GO:0004503,GO:0005488,GO:0006582,GO:0006725,GO:0008150,GO:0008152,GO:0009058,GO:0009987,GO:0016491,GO:0016705,GO:0016716,GO:0018958,GO:0019438,GO:0019748,GO:0042438,GO:0042440,GO:0043167,GO:0043169,GO:0044237,GO:0044249,GO:0044550,GO:0044699,GO:0044710,GO:0044711,GO:0044763,GO:0046148,GO:0046189,GO:0046872,GO:0055114,GO:0071704,GO:1901360,GO:1901362,GO:1901576,GO:…			0.528401	-0.259964	0.218411	0.28622	3.01494e-06	-1.23049	0.239478	0.229399	0.361151	-0.558485	0.319122	0.305517	1.01235e-11	-0.536418	0.0750372	0.0225223	down	diff_down	down	diff_down		4	3.49381	4.35923	3.27314	44.4004	55.5266	-0.908265	-5.36397	-1.828	-23.8172	-31.9174	0.236116	6.60029	1.02091	12.776	20.6333	12.2067	19.0028	10.7134	1971.4	2013.32	2.28673	19.2679	0
AIPGENE9039	Rhamnosyl O-methyltransferase OS=Mycobacterium leprae (strain TN) GN=ML0127 PE=3 SV=1	GO:0003674,GO:0003824,GO:0006629,GO:0008150,GO:0008152,GO:0008168,GO:0008610,GO:0009058,GO:0016740,GO:0016741,GO:0032259,GO:0044238,GO:0044699,GO:0044710,GO:0044711,GO:0071704,GO:1901576			0.000220792	-0.766453	0.170285	0.173981	0.000285703	-0.940887	0.230722	0.212931	0.0173988	-0.596472	0.18552	0.103254	1.20225e-15	-1.54498	0.185082	0.137022	diff_down	diff_down	diff_down	diff_down		4	5.74774	4.69635	9.6849	7.29812	27.4271	-4.40537	-4.41874	-5.77677	-11.2755	-25.8763	3.37651	4.15753	3.44568	17.4204	28.4001	33.0365	22.0557	93.7972	53.2626	202.152	3.98686	20.0566	0.0492036
AIPGENE13784	predicted protein [Nematostella vectensis] >gi|156209133|gb|EDO30464.1| predicted protein [Nematostella vectensis]				2.22394e-11	1.40029	0.189337	0.215091	0.0018401	2.19142	0.617126	1.52338	0.0277894	1.13038	0.371367	0.413741	0.00038752	1.89188	0.488489	0.954488	diff_up	diff_up	diff_up	diff_up		4	4.6492	0.656435	2.41697	1.04768	8.77029	6.51025	1.43852	2.7321	1.98209	12.663	9.11625	3.1524	3.08831	3.74986	19.1068	21.6151	0.430907	5.84175	1.09764	28.9854	0.823471	5.46534	0
AIPGENE23008	Predicted protein OS=Nematostella vectensis GN=v1g208242 PE=4 SV=1	GO:0003674,GO:0005488,GO:0005509,GO:0043167,GO:0043169,GO:0046872			0.041123	-0.303219	0.106076	0.0675127	0.00359417	-0.488108	0.146269	0.0855779	1.04286e-06	-0.525162	0.0938517	0.0264244	5.49422e-05	-0.738271	0.169192	0.114504	diff_down	diff_down	diff_down	diff_down		4	14.812	11.6853	37.8438	8.73334	73.0744	-4.49129	-5.70367	-19.8741	-6.44757	-36.5166	1.36184	2.78401	10.4371	4.76006	19.343	219.396	136.545	1432.15	76.2713	1864.36	1.09499	47.5612	0
AIPGENE19527	GPI mannosyltransferase 2 OS=Mus musculus GN=Pigv PE=2 SV=2	GO:0000030,GO:0003674,GO:0003824,GO:0005575,GO:0005783,GO:0005789,GO:0005975,GO:0006464,GO:0006497,GO:0006505,GO:0006506,GO:0006629,GO:0006643,GO:0006644,GO:0006650,GO:0006661,GO:0006664,GO:0006793,GO:0006796,GO:0008150,GO:0008152,GO:0008610,GO:0008654,GO:0009058,GO:0009247,GO:0009987,GO:0016020,GO:0016021,GO:0016740,GO:0016757,GO:0016758,GO:0019538,GO:0019637,GO:0031090,GO:0036211,GO:0043170,GO:…	K07542	map00563,map01100	0.115323	-0.520734	0.220202	0.290934	1.85196e-09	-1.93798	0.298707	0.356903	1.02358e-11	-1.06479	0.143405	0.0616947	0.00336286	-0.671189	0.206669	0.170848	down	diff_down	diff_down	diff_down		4	3.43721	2.80188	16.2089	5.85315	28.3011	-1.78987	-5.42999	-17.259	-3.92857	-28.4075	0.932048	10.5232	18.3772	2.63681	32.4693	11.8144	7.85054	262.727	34.2594	316.651	3.95509	17.1124	0.0558127
AIPGENE6495	Transposon Tf2-6 polyprotein OS=Schizosaccharomyces pombe (strain 972 / ATCC 24843) GN=Tf2-6 PE=3 SV=1	GO:0003674,GO:0003676,GO:0003677,GO:0003723,GO:0003824,GO:0003887,GO:0003964,GO:0004175,GO:0004190,GO:0004518,GO:0004519,GO:0005488,GO:0005575,GO:0006139,GO:0006259,GO:0006260,GO:0006261,GO:0006278,GO:0006310,GO:0006508,GO:0006725,GO:0006807,GO:0008150,GO:0008152,GO:0008233,GO:0009058,GO:0009059,GO:0009987,GO:0015074,GO:0016740,GO:0016772,GO:0016779,GO:0016787,GO:0016788,GO:0019538,GO:0034061,GO:…			0.46675	0.243083	0.183181	0.201332	1.20702e-38	2.81744	0.209218	0.175089	1.39407e-53	1.58483	0.100154	0.0300924	2.05243e-31	1.32164	0.110146	0.0485288	up	diff_up	diff_up	diff_up		4	4.96692	5.71137	33.231	20.6063	64.5156	1.20737	16.0915	52.6654	27.2341	97.1984	0.293492	45.3367	83.4657	35.9937	165.09	24.6703	32.6198	1104.3	424.621	1586.21	18.6518	39.9292	0.391989
AIPGENE27869	predicted protein [Nematostella vectensis] >gi|156213279|gb|EDO34304.1| predicted protein [Nematostella vectensis]				2.3e-26	2.33059	0.207946	0.259449	5.22376e-06	1.04475	0.208031	0.173107	1.8775e-14	2.79608	0.339277	0.345326	9.70849e-11	3.49982	0.513856	1.05619	diff_up	diff_up	diff_up	diff_up		4	3.85432	5.77677	2.89581	0.946797	13.4737	8.98285	6.0353	8.09692	3.31362	26.4287	20.9353	6.30541	22.6396	11.5971	61.4775	14.8558	33.371	8.38573	0.896425	57.509	9.63752	9.20546	0.721042
AIPGENE26592	Putative 1-aminocyclopropane-1-carboxylate deaminase OS=Thermotoga maritima (strain ATCC 43589 / MSB8 / DSM 3109 / JCM 10099) GN=TM_0225 PE=3 SV=1	GO:0003674,GO:0003824,GO:0008150,GO:0008152,GO:0008660,GO:0016787,GO:0016810,GO:0019239	K05396	map00270	0.000737467	0.899433	0.214593	0.276301	7.71222e-08	1.34659	0.230372	0.212285	1.00495e-11	1.81093	0.243797	0.178312	0.00077014	0.660162	0.179159	0.128392	diff_up	diff_up	diff_up	diff_up		4	3.61924	4.71065	5.60816	7.78867	21.7267	3.25526	6.34334	10.156	5.14178	24.8964	2.92789	8.54191	18.3917	3.39441	33.2559	13.0989	22.1902	31.4515	60.6634	127.404	4.72754	15.8628	0.108905
AIPGENE22290	Glutathione S-transferase OS=Anopheles gambiae GN=GstS1 PE=2 SV=4	GO:0003674,GO:0003824,GO:0004364,GO:0008150,GO:0008152,GO:0016740,GO:0016765	K00799	map00480,map00980,map00982,map05204	1.24296e-08	-1.29645	0.201345	0.24324	2.39119e-14	-1.72711	0.212778	0.181099	0.000370103	-0.822757	0.189825	0.108101	2.85475e-42	-2.30481	0.165004	0.108905	diff_down	diff_down	diff_down	diff_down		4	4.11117	5.52185	9.25063	9.18232	28.066	-5.32991	-9.53686	-7.61101	-21.1635	-43.6412	6.90995	16.4712	6.26201	48.7776	78.4209	16.9017	30.4909	85.5741	84.315	217.282	10.5608	20.3241	0.37201
AIPGENE11633					0.00246768	0.479975	0.124554	0.0930818	0.738354	0.215804	0.454044	0.824624	2.6369e-07	0.70159	0.120027	0.0432192	3.69776e-05	0.790306	0.177366	0.125835	diff_up	up	diff_up	diff_up		4	10.7432	1.21267	23.1379	7.94692	43.0407	5.15649	0.261699	16.2333	6.28049	27.932	2.47499	0.0564757	11.3891	4.96351	18.8841	115.417	1.47058	535.361	63.1535	715.402	0.757167	26.4192	0
AIPGENE16131					0.700295	-0.369435	0.458681	1.26233	1.45818e-08	-1.76449	0.287295	0.330154	4.85638e-25	-2.7116	0.250008	0.187513	4.69629e-99	-3.60949	0.168253	0.113236	down	diff_down	diff_down	diff_down		4	0.792186	3.02889	5.33297	8.83109	17.9851	-0.292661	-5.34445	-14.4609	-31.8758	-51.9737	0.108119	9.43025	39.212	115.055	163.806	0.627558	9.17414	28.4406	77.9882	116.23	13.6112	11.5225	0.920904
AIPGENE10135	Probable serine-O-acetyltransferase cys2 OS=Schizosaccharomyces pombe (strain 972 / ATCC 24843) GN=cys2 PE=1 SV=1	GO:0000096,GO:0000097,GO:0003674,GO:0003824,GO:0004414,GO:0005575,GO:0005737,GO:0005739,GO:0006082,GO:0006520,GO:0006534,GO:0006555,GO:0006790,GO:0006807,GO:0008150,GO:0008152,GO:0008374,GO:0008652,GO:0009058,GO:0009066,GO:0009067,GO:0009069,GO:0009070,GO:0009086,GO:0009987,GO:0016053,GO:0016407,GO:0016413,GO:0016740,GO:0016746,GO:0016747,GO:0019344,GO:0019752,GO:0043226,GO:0043227,GO:0043229,GO:…	K00641	map00270,map01100,map01130	0.332841	0.159859	0.0969744	0.0564243	1.95428e-06	0.771239	0.147567	0.0871044	3.84369e-08	0.636821	0.103101	0.0318895	5.66699e-15	0.806708	0.0989351	0.0391526	up	diff_up	diff_up	diff_up		4	17.7229	11.4805	31.3582	25.5411	86.1027	2.83316	8.85419	19.9696	20.6042	52.2611	0.452906	6.8287	12.717	16.6216	36.6202	314.1	131.801	983.34	652.348	2081.59	4.89965	61.927	0.0306756
AIPGENE25416	ETS domain-containing protein Elk-1 OS=Mus musculus GN=Elk1 PE=2 SV=3	GO:0000981,GO:0001071,GO:0003674,GO:0003676,GO:0003677,GO:0003700,GO:0005488,GO:0005575,GO:0005634,GO:0005654,GO:0006139,GO:0006351,GO:0006355,GO:0006357,GO:0006366,GO:0006725,GO:0006807,GO:0008150,GO:0008152,GO:0009058,GO:0009059,GO:0009889,GO:0009891,GO:0009893,GO:0009987,GO:0010468,GO:0010556,GO:0010557,GO:0010604,GO:0010628,GO:0016070,GO:0018130,GO:0019219,GO:0019222,GO:0019438,GO:0030154,GO:…	K04375	map04010,map04012,map04014,map04510,map04910,map04912,map04921,map05020,map05140,map05161,map05166,map05205,map05213	0.818088	0.0899286	0.171545	0.176566	0.0011014	0.733406	0.198041	0.156881	1.15234e-08	0.652522	0.102298	0.0313949	0.000975001	1.07002	0.295769	0.349916	up	diff_up	diff_up	diff_up		4	5.66361	6.37426	31.8523	2.85783	46.748	0.50932	4.67492	20.7843	3.05792	29.0265	0.0458025	3.42861	13.5622	3.27203	20.3087	32.0764	40.6312	1014.57	8.16718	1095.44	2.28572	23.315	0
AIPGENE1311	Probable RNA-dependent RNA polymerase 1 OS=Oryza sativa subsp. japonica GN=RDR1 PE=2 SV=2	GO:0001172,GO:0003674,GO:0003676,GO:0003723,GO:0003824,GO:0003968,GO:0005488,GO:0006139,GO:0006725,GO:0006807,GO:0008150,GO:0008152,GO:0009058,GO:0009059,GO:0009892,GO:0009987,GO:0010468,GO:0010605,GO:0010629,GO:0016070,GO:0016458,GO:0016740,GO:0016772,GO:0016779,GO:0018130,GO:0019222,GO:0019438,GO:0031047,GO:0032774,GO:0034062,GO:0034641,GO:0034654,GO:0043170,GO:0044237,GO:0044238,GO:0044249,GO:…			0.087885	0.246967	0.0985563	0.0582801	0.0802244	0.344302	0.163545	0.106988	4.87224e-18	0.789686	0.0857588	0.0220637	2.2955e-20	0.874283	0.091156	0.0332377	up	up	diff_up	diff_up		4	17.1585	9.34688	45.3233	30.0863	101.915	4.23759	3.21815	35.7912	26.304	69.5509	1.04655	1.10802	28.2638	22.9971	53.4155	294.415	87.3641	2054.2	905.188	3341.17	5.95116	69.1312	0.0426893
AIPGENE10882					0.0125521	-0.751427	0.225611	0.305402	0.511031	-0.463198	0.528426	1.11694	0.995438	0.0135111	0.446411	0.597849	8.62709e-17	-1.2584	0.145184	0.0843135	diff_down	down	up	diff_down		4	3.27438	0.895307	1.67266	11.8605	17.7029	-2.46045	-0.414704	0.0225995	-14.9253	-17.7778	1.84885	0.19209	0.000305343	18.782	20.8232	10.7215	0.801574	2.7978	140.672	154.992	2.9701	8.94762	0
AIPGENE15152	Predicted protein OS=Nematostella vectensis GN=v1g241035 PE=4 SV=1	GO:0006629,GO:0008150,GO:0008152,GO:0044238,GO:0044699,GO:0044710,GO:0071704			7.98561e-06	-0.57125	0.108862	0.0711051	0.00228605	-0.63027	0.180955	0.130979	0.00125755	-0.41857	0.104224	0.032588	1.95453e-05	-0.565237	0.122872	0.0603897	diff_down	diff_down	diff_down	diff_down		4	14.0637	7.6348	30.6861	16.5591	68.9437	-8.03389	-4.81198	-12.8443	-9.35982	-35.05	4.58936	3.03285	5.37624	5.29052	18.289	197.787	58.2901	941.638	274.204	1471.92	0.470059	47.5941	0
AIPGENE13264	Golgi-associated plant pathogenesis-related protein 1 OS=Homo sapiens GN=GLIPR2 PE=1 SV=3	GO:0000139,GO:0003674,GO:0005488,GO:0005515,GO:0005575,GO:0005576,GO:0005794,GO:0008150,GO:0009893,GO:0009966,GO:0009967,GO:0010562,GO:0010632,GO:0010634,GO:0010646,GO:0010647,GO:0010717,GO:0010718,GO:0010720,GO:0010769,GO:0010770,GO:0016020,GO:0019220,GO:0019222,GO:0022603,GO:0022604,GO:0023051,GO:0023056,GO:0030334,GO:0030335,GO:0031090,GO:0031323,GO:0031325,GO:0031982,GO:0031988,GO:0032879,GO:…			0.00166245	-0.567114	0.142965	0.122634	9.68626e-05	-0.646649	0.148535	0.0882501	0.0832917	-0.461863	0.178538	0.0956277	4.00018e-08	-0.467477	0.0801803	0.0257155	diff_down	diff_down	down	diff_down		4	8.15437	11.3314	10.4572	38.887	68.83	-4.62446	-7.32746	-4.8298	-18.1788	-34.9605	2.6226	4.73829	2.2307	8.49815	18.0897	66.4937	128.401	109.353	1512.2	1816.45	0.332443	42.4397	0
AIPGENE17747	Uncharacterized protein C17orf59 homolog OS=Mus musculus PE=1 SV=1	GO:0003674,GO:0005488,GO:0005515,GO:0005575,GO:0008150			0.0156642	-0.59116	0.181734	0.198163	0.00122686	-0.88278	0.24037	0.231111	0.0091052	-0.41629	0.121167	0.0440443	1.99147e-10	-0.946673	0.141252	0.079809	diff_down	diff_down	diff_down	diff_down		4	5.04634	4.32693	22.7044	12.5299	44.6076	-2.98319	-3.81972	-9.45162	-11.8617	-28.1163	1.76355	3.37197	3.93461	11.2292	20.2993	25.4656	18.7223	515.491	156.999	716.678	2.57757	28.5414	0
AIPGENE1421	predicted protein [Nematostella vectensis] >gi|156223532|gb|EDO44366.1| predicted protein [Nematostella vectensis]				0.0092871	-0.360777	0.105075	0.0662445	0.000955218	-0.588515	0.157179	0.0988207	0.0013146	-0.442822	0.110598	0.0366956	1.88461e-07	-0.635801	0.114626	0.0525563	diff_down	diff_down	diff_down	diff_down		4	15.0956	10.1193	27.2512	19.0272	71.4934	-5.44615	-5.95538	-12.0674	-12.0975	-35.5665	1.96485	3.50483	5.34372	7.69163	18.505	227.877	102.401	742.63	362.035	1434.94	0.811422	51.4224	0
AIPGENE20804	Serine/threonine-protein phosphatase 5 OS=Homo sapiens GN=PPP5C PE=1 SV=1	GO:0000280,GO:0003674,GO:0003676,GO:0003723,GO:0003824,GO:0004721,GO:0004722,GO:0004871,GO:0005488,GO:0005515,GO:0005575,GO:0005634,GO:0005737,GO:0005829,GO:0006139,GO:0006259,GO:0006281,GO:0006351,GO:0006461,GO:0006464,GO:0006470,GO:0006725,GO:0006793,GO:0006796,GO:0006807,GO:0006950,GO:0006974,GO:0006996,GO:0007067,GO:0007165,GO:0008150,GO:0008152,GO:0008219,GO:0008289,GO:0009058,GO:0009059,GO:…	K04460	map04010	0.0407148	0.296009	0.103367	0.0641089	3.43558e-05	0.673068	0.14625	0.0855564	1.51923e-05	0.541303	0.106879	0.0342692	0.000549415	0.412994	0.109274	0.0477632	diff_up	diff_up	diff_up	diff_up		4	15.5985	11.6882	29.1808	20.9366	77.404	4.61728	7.86695	15.7956	8.64669	36.9265	1.36676	5.29499	8.55021	3.57103	18.783	243.312	136.614	851.516	438.341	1669.78	1.16672	55.8317	0
AIPGENE14693	Methylmalonate-semialdehyde dehydrogenase [acylating], mitochondrial OS=Rattus norvegicus GN=Aldh6a1 PE=1 SV=1	GO:0000062,GO:0003674,GO:0003824,GO:0004491,GO:0005488,GO:0005575,GO:0005739,GO:0006082,GO:0006139,GO:0006206,GO:0006208,GO:0006210,GO:0006520,GO:0006573,GO:0006574,GO:0006725,GO:0006807,GO:0008150,GO:0008152,GO:0009056,GO:0009063,GO:0009081,GO:0009083,GO:0009112,GO:0009987,GO:0016054,GO:0016491,GO:0016620,GO:0016787,GO:0016788,GO:0016790,GO:0016903,GO:0018478,GO:0019482,GO:0019484,GO:0019752,GO:…	K00140	map00280,map00410,map00562,map00640,map01100,map01200	0.138761	-0.272816	0.12082	0.087585	2.03681e-07	-1.4861	0.262216	0.27503	1.03291e-05	-0.482123	0.093729	0.0263554	6.43044e-14	-0.524685	0.0669104	0.017908	down	diff_down	diff_down	diff_down		4	11.4175	3.63597	37.9429	55.841	108.837	-3.11487	-5.40343	-18.2931	-29.2989	-56.1104	0.849787	8.03005	8.81955	15.3727	33.0721	130.359	13.2203	1439.66	3118.22	4701.46	4.14476	65.6402	0.0174399
AIPGENE10177	Long-chain fatty acid transport protein 1 OS=Mus musculus GN=Slc27a1 PE=1 SV=1	GO:0000166,GO:0001579,GO:0001676,GO:0001932,GO:0001934,GO:0003674,GO:0003824,GO:0004467,GO:0005215,GO:0005319,GO:0005488,GO:0005515,GO:0005575,GO:0005737,GO:0005783,GO:0005886,GO:0006066,GO:0006082,GO:0006520,GO:0006575,GO:0006576,GO:0006629,GO:0006631,GO:0006644,GO:0006646,GO:0006650,GO:0006654,GO:0006655,GO:0006656,GO:0006658,GO:0006659,GO:0006661,GO:0006793,GO:0006796,GO:0006807,GO:0006810,GO:…	K08745	map03320,map04931	4.19313e-10	-0.992758	0.142416	0.121693	0.0369161	-0.482239	0.195245	0.152482	0.0060107	-0.507733	0.142351	0.0607912	2.75564e-05	-0.673544	0.148909	0.0886954	diff_down	diff_down	diff_down	diff_down		4	8.21737	6.55817	16.4497	11.2745	42.4998	-8.15786	-3.1626	-8.35208	-7.5939	-27.2664	8.09878	1.52513	4.24062	5.11483	18.9794	67.5252	43.0095	270.594	127.115	508.244	1.48614	30.5411	0
AIPGENE17972	Apoptosis inhibitor 5 OS=Mus musculus GN=Api5 PE=1 SV=2	GO:0003674,GO:0005488,GO:0005515,GO:0005575,GO:0005634,GO:0005681,GO:0005737,GO:0006915,GO:0008150,GO:0008219,GO:0009987,GO:0010941,GO:0012501,GO:0016265,GO:0017134,GO:0019838,GO:0030529,GO:0032991,GO:0042981,GO:0043066,GO:0043067,GO:0043069,GO:0043226,GO:0043227,GO:0043229,GO:0043231,GO:0044422,GO:0044424,GO:0044428,GO:0044446,GO:0044464,GO:0044699,GO:0044763,GO:0048519,GO:0048523,GO:0050789,GO:…			0.044468	0.275545	0.0975137	0.0570536	1.12537e-05	0.707963	0.14581	0.0850422	0.0579975	0.26769	0.0975021	0.02852	1.07538e-09	0.540354	0.0839363	0.0281812	diff_up	diff_up	up	diff_up		4	17.5274	11.7589	35.0632	35.4847	99.8341	4.82959	8.32485	9.38605	19.1743	41.7148	1.33077	5.89369	2.51255	10.3609	20.0979	307.209	138.271	1229.43	1259.16	2934.07	2.66777	70.4446	0
AIPGENE18060	Eukaryotic translation initiation factor 3 subunit D OS=Nematostella vectensis GN=v1g235689 PE=3 SV=1	GO:0001731,GO:0003674,GO:0003676,GO:0003723,GO:0003743,GO:0005488,GO:0005575,GO:0005737,GO:0005852,GO:0006412,GO:0006413,GO:0006417,GO:0006446,GO:0008135,GO:0008150,GO:0008152,GO:0009058,GO:0009059,GO:0009889,GO:0009987,GO:0010468,GO:0010556,GO:0010608,GO:0016043,GO:0016282,GO:0019222,GO:0019538,GO:0022607,GO:0022618,GO:0030529,GO:0031323,GO:0031326,GO:0032268,GO:0032991,GO:0033290,GO:0034622,GO:…	K03251	map03013	0.0556839	0.270955	0.0993317	0.0592007	0.0182221	0.400283	0.145078	0.0841911	1.90738e-05	0.441103	0.0879461	0.0232035	3.0544e-06	0.416003	0.0832012	0.0276898	up	diff_up	diff_up	diff_up		4	16.8917	11.8777	43.0969	36.1144	107.981	4.57689	4.75445	19.0102	15.0237	43.3652	1.24013	1.90313	8.38546	6.24991	17.7786	285.329	141.081	1857.34	1304.25	3588	0.363074	74.7526	0
AIPGENE5812	DnaJ homolog subfamily B member 11 OS=Rattus norvegicus GN=Dnajb11 PE=2 SV=1	GO:0003674,GO:0005488,GO:0005515,GO:0005575,GO:0005634,GO:0005737,GO:0005783,GO:0005788,GO:0006139,GO:0006457,GO:0006725,GO:0006807,GO:0008150,GO:0008152,GO:0009451,GO:0009987,GO:0016070,GO:0016071,GO:0016556,GO:0019538,GO:0031974,GO:0034641,GO:0043170,GO:0043226,GO:0043227,GO:0043229,GO:0043231,GO:0043233,GO:0043412,GO:0044237,GO:0044238,GO:0044260,GO:0044267,GO:0044422,GO:0044424,GO:0044432,GO:…	K09517	map04141	0.0315034	0.410108	0.137893	0.114086	4.79111e-16	1.27705	0.14829	0.0879602	0.00557931	0.575184	0.160299	0.0770873	3.01815e-07	0.698992	0.128059	0.065596	diff_up	diff_up	diff_up	diff_up		4	8.76529	11.3688	12.9723	15.2448	48.3512	3.59472	14.5184	7.46147	10.656	36.2307	1.47422	18.5407	4.29172	7.44847	31.7551	76.8303	129.249	168.281	232.405	606.765	4.60668	35.8021	0.0448768
AIPGENE3523	G1/S-specific cyclin-E OS=Hemicentrotus pulcherrimus GN=CYCE PE=2 SV=1	GO:0000079,GO:0001932,GO:0003674,GO:0005488,GO:0005515,GO:0005575,GO:0005634,GO:0007049,GO:0008150,GO:0009987,GO:0019220,GO:0019222,GO:0019899,GO:0019900,GO:0019901,GO:0031323,GO:0031399,GO:0032268,GO:0042325,GO:0043226,GO:0043227,GO:0043229,GO:0043231,GO:0043549,GO:0044424,GO:0044464,GO:0044699,GO:0044763,GO:0045859,GO:0050789,GO:0050790,GO:0050794,GO:0051174,GO:0051246,GO:0051301,GO:0051338,GO:…	K06626	map04110,map04114,map04115,map04151,map04391,map05161,map05162,map05200,map05203,map05206,map05215,map05222	0.00671747	0.393542	0.11112	0.0740856	9.68626e-05	0.675237	0.155097	0.0962207	0.000486198	0.431601	0.101175	0.0307093	1.62563e-05	0.65324	0.140758	0.0792515	diff_up	diff_up	diff_up	diff_up		4	13.4979	10.3928	32.5634	12.6181	69.0722	5.312	7.01758	14.0544	8.24262	34.6266	2.09049	4.73853	6.06589	5.38441	18.2793	182.193	108.01	1060.38	159.215	1509.8	0.920648	47.2139	0
AIPGENE24401	Glycogen [starch] synthase OS=Drosophila melanogaster GN=GlyS PE=1 SV=2	GO:0000271,GO:0003674,GO:0003824,GO:0004373,GO:0005575,GO:0005773,GO:0005776,GO:0005975,GO:0005976,GO:0005977,GO:0005978,GO:0006073,GO:0006091,GO:0006112,GO:0008150,GO:0008152,GO:0008194,GO:0009058,GO:0009059,GO:0009250,GO:0009987,GO:0015980,GO:0016051,GO:0016740,GO:0016757,GO:0016758,GO:0031410,GO:0031982,GO:0033692,GO:0034637,GO:0034645,GO:0035251,GO:0043170,GO:0043226,GO:0043227,GO:0043229,GO:…	K00693	map00500,map04151,map04152,map04910,map04922,map04931	0.000100373	0.460655	0.0981374	0.0577857	0.469016	0.197308	0.206577	0.170696	3.63512e-06	0.629072	0.117483	0.0414068	5.76742e-05	0.502833	0.115555	0.0534123	diff_up	up	diff_up	diff_up		4	17.3053	5.85836	24.1506	18.7223	66.0366	7.97179	1.1559	15.1925	9.41419	33.7343	3.67225	0.22807	9.55716	4.73376	18.1912	299.474	34.3204	583.252	350.524	1267.57	0.958269	46.8416	0
AIPGENE16272	Patched domain-containing protein 3 OS=Mus musculus GN=Ptchd3 PE=1 SV=1	GO:0003674,GO:0004871,GO:0004872,GO:0004888,GO:0005575,GO:0007165,GO:0008150,GO:0008158,GO:0009987,GO:0016020,GO:0016021,GO:0038023,GO:0044422,GO:0044425,GO:0044441,GO:0044463,GO:0044464,GO:0050789,GO:0050794,GO:0050896,GO:0051716,GO:0060089,GO:0065007,GO:0097223,GO:0097225			0.531203	0.120981	0.102098	0.0625436	0.239821	0.214706	0.145777	0.0850037	3.05036e-05	0.444835	0.090477	0.0245583	3.13238e-10	0.55923	0.0843166	0.0284371	up	up	diff_up	diff_up		4	15.9888	11.7642	40.7195	35.1653	103.638	1.93434	2.52584	18.1134	19.6655	42.2391	0.234018	0.542313	8.05748	10.9975	19.8313	255.643	138.396	1658.07	1236.6	3288.71	2.61618	71.905	0
AIPGENE11659	Patatin-like phospholipase domain-containing protein 2 OS=Mus musculus GN=Pnpla2 PE=1 SV=1	GO:0003674,GO:0003824,GO:0004806,GO:0005488,GO:0005515,GO:0005575,GO:0005811,GO:0005829,GO:0005886,GO:0006629,GO:0006638,GO:0006639,GO:0006641,GO:0006996,GO:0008150,GO:0008152,GO:0009056,GO:0009893,GO:0009894,GO:0009896,GO:0009987,GO:0010883,GO:0010888,GO:0010889,GO:0010891,GO:0010896,GO:0010898,GO:0016020,GO:0016021,GO:0016042,GO:0016043,GO:0016298,GO:0016787,GO:0016788,GO:0019216,GO:0019222,GO:…	K16816	map00561,map01100,map04923	4.68402e-32	-1.41982	0.11497	0.0793091	0.932039	-0.0459349	0.352415	0.496786	0.0297957	-1.29343	0.428643	0.551204	0.000112473	-0.879502	0.209898	0.176229	diff_down	down	diff_down	diff_down		4	12.6089	2.01294	1.81421	5.67444	22.1105	-17.9023	-0.0924642	-2.34655	-4.99068	-25.332	25.418	0.00424734	3.03509	4.38932	32.8467	158.984	4.05192	3.29136	32.1993	198.527	3.82374	13.1316	0.0627291
AIPGENE11862	StAR-related lipid transfer protein 9 OS=Homo sapiens GN=STARD9 PE=1 SV=3	GO:0000166,GO:0000226,GO:0001882,GO:0001883,GO:0003674,GO:0003774,GO:0003777,GO:0003824,GO:0005488,GO:0005515,GO:0005524,GO:0005575,GO:0005634,GO:0005737,GO:0005794,GO:0005814,GO:0005856,GO:0005871,GO:0005875,GO:0006461,GO:0006928,GO:0006996,GO:0007010,GO:0007017,GO:0007018,GO:0007051,GO:0008017,GO:0008092,GO:0008150,GO:0008152,GO:0008289,GO:0009987,GO:0015631,GO:0016043,GO:0016462,GO:0016787,GO:…			6.90068e-07	0.69265	0.120747	0.0874785	0.000758996	0.828585	0.217496	0.189218	0.00185963	1.66859	0.426873	0.546661	9.13225e-05	0.927228	0.2186	0.191144	diff_up	diff_up	diff_up	diff_up		4	11.4314	5.28492	1.82929	5.23166	23.7772	7.91794	4.379	3.05233	4.85094	20.2002	5.48436	3.62837	5.09309	4.49793	18.7038	130.676	27.9304	3.34629	27.3702	189.323	1.54244	15.8149	0
AIPGENE2600	Equinatoxin-2 OS=Actinia equina PE=1 SV=1	GO:0001906,GO:0003674,GO:0005215,GO:0005575,GO:0005576,GO:0006461,GO:0006810,GO:0006811,GO:0006812,GO:0008150,GO:0009987,GO:0015267,GO:0016020,GO:0016021,GO:0016043,GO:0019835,GO:0022607,GO:0022803,GO:0022857,GO:0031640,GO:0032991,GO:0035821,GO:0042151,GO:0043226,GO:0043228,GO:0043229,GO:0043232,GO:0043234,GO:0043933,GO:0044179,GO:0044217,GO:0044218,GO:0044279,GO:0044364,GO:0044421,GO:0044424,GO:…			0.0516999	1.93402	0.700462	2.94388	6.6946e-06	2.30149	0.463176	0.858129	3.22586e-06	2.28196	0.424361	0.540246					up	diff_up	diff_up			3	0.339688	1.16533	1.85101		3.35602	0.656964	2.68198	4.22392		7.56287	1.27058	6.17255	9.6388		17.0819	0.115388	1.35798	3.42623		4.89961	0.0388527	1.89608	0
AIPGENE17764	hypothetical protein NEMVEDRAFT_v1g233837 [Nematostella vectensis] >gi|156206684|gb|EDO28975.1| predicted protein [Nematostella vectensis]				0.235508	-0.327684	0.170755	0.174944	0.0314728	-0.518448	0.204298	0.166951	0.034025	-0.411458	0.138688	0.0577034	6.35657e-15	-0.932728	0.114597	0.0525297	down	diff_down	diff_down	diff_down		4	5.71612	5.98978	17.33	19.0368	48.0727	-1.87308	-3.10539	-7.13057	-17.7562	-29.8652	0.613778	1.60999	2.93393	16.5617	21.7194	32.6741	35.8775	300.329	362.401	731.281	3.16558	32.8608	0.00503895
AIPGENE9190	Protein disulfide-isomerase A4 OS=Homo sapiens GN=PDIA4 PE=1 SV=2	GO:0003674,GO:0003676,GO:0003723,GO:0003756,GO:0003824,GO:0005488,GO:0005515,GO:0005575,GO:0005783,GO:0005788,GO:0006457,GO:0006810,GO:0006950,GO:0008150,GO:0008152,GO:0009306,GO:0009986,GO:0009987,GO:0015031,GO:0016023,GO:0016853,GO:0016860,GO:0016864,GO:0019538,GO:0019725,GO:0031410,GO:0031974,GO:0031982,GO:0031988,GO:0032940,GO:0033554,GO:0034976,GO:0042470,GO:0042592,GO:0043170,GO:0043226,GO:…	K09582	map04141,map04918,map05110	4.17948e-05	0.677972	0.138544	0.115167	0.000157121	0.617118	0.145783	0.0850102	0.00367587	0.320681	0.0864107	0.0224004	8.11146e-06	0.568885	0.118668	0.0563286	diff_up	diff_up	diff_up	diff_up		4	8.68305	11.7633	44.642	17.753	82.8413	5.88686	7.25935	14.3159	10.0994	37.5615	3.99113	4.47987	4.59082	5.7454	18.8072	75.3954	138.375	1992.91	315.168	2521.85	1.77631	52.3994	0
AIPGENE24030	Metabotropic glutamate receptor 4 OS=Mus musculus GN=Grm4 PE=2 SV=2	GO:0000187,GO:0001640,GO:0001642,GO:0001932,GO:0001934,GO:0003008,GO:0003674,GO:0004871,GO:0004872,GO:0004888,GO:0004930,GO:0005488,GO:0005515,GO:0005516,GO:0005575,GO:0005622,GO:0005886,GO:0005887,GO:0007154,GO:0007165,GO:0007166,GO:0007186,GO:0007187,GO:0007188,GO:0007193,GO:0007196,GO:0007215,GO:0007216,GO:0007267,GO:0007268,GO:0007610,GO:0007611,GO:0007612,GO:0008066,GO:0008150,GO:0009893,GO:…	K04607,K04608	map04080,map04724,map04742,map04072	0.137147	0.32455	0.143231	0.12309	0.226008	0.230909	0.152635	0.0931892	0.397484	0.308811	0.184314	0.101915	2.1837e-15	0.675308	0.0816202	0.0266474	up	up	up	diff_up		4	8.12414	10.7309	9.8121	37.5271	66.1942	2.63669	2.47785	3.03008	25.3423	33.487	0.85574	0.572157	0.935723	17.1139	19.4775	66.0017	115.151	96.2773	1408.28	1685.71	2.53679	40.728	0
AIPGENE20572	PREDICTED: uncharacterized protein LOC100207559, partial [Hydra vulgaris]		K12472	map04144	0.133307	0.234666	0.102814	0.063424	0.0278928	0.580806	0.22438	0.201386	0.000558316	0.347963	0.0823179	0.0203287	1.26116e-08	0.425198	0.0705162	0.0198902	up	diff_up	diff_up	diff_up		4	15.7669	4.96558	49.1915	50.2761	120.2	3.69996	2.88404	17.1168	21.3773	45.0781	0.868255	1.67507	5.95602	9.08958	17.5889	248.595	24.657	2419.8	2527.69	5220.74	0.683476	76.7663	0
AIPGENE1999	Calmodulin-like protein 3 OS=Rattus norvegicus GN=Calml3 PE=2 SV=1	GO:0003674,GO:0005488,GO:0005509,GO:0005575,GO:0008150,GO:0043167,GO:0043169,GO:0046872	K02183	map04014,map04015,map04020,map04022,map04024,map04070,map04114,map04261,map04270,map04626,map04713,map04720,map04722,map04728,map04740,map04744,map04745,map04750,map04910,map04912,map04915,map04916,map04921,map04922,map04924,map04925,map04970,map04971,map05010,map05031,map05034,map05133,map05152,map05214	0.0388135	-0.297153	0.103045	0.0637091	9.2183e-09	-1.45687	0.234202	0.219402	2.92889e-08	-0.565081	0.0908065	0.0247375	7.45631e-13	-0.737499	0.0981529	0.038536	diff_down	diff_down	diff_down	diff_down		4	15.6963	4.55784	40.4245	25.9498	86.6284	-4.66422	-6.64019	-22.8431	-19.1379	-53.2854	1.38599	9.67392	12.9082	14.1142	38.0823	246.375	20.7739	1634.14	673.391	2574.68	5.30625	56.9075	0.0405264
AIPGENE8630					0.0414914	-0.527381	0.184721	0.204731	0.0336843	-1.25974	0.502102	1.00843	0.0043672	-0.754472	0.206096	0.127426	1.98644e-29	-1.45295	0.12523	0.0627298	diff_down	diff_down	diff_down	diff_down		4	4.88447	0.991644	7.84766	15.9414	29.6652	-2.57597	-1.24921	-5.92084	-23.162	-32.9081	1.35852	1.57368	4.4671	33.6533	41.0526	23.858	0.983359	61.5858	254.128	340.555	4.54711	18.1852	0.0850753
AIPGENE9938	Calumenin-B OS=Salmo salar GN=calub PE=2 SV=1	GO:0003674,GO:0005488,GO:0005509,GO:0005575,GO:0005576,GO:0005783,GO:0005788,GO:0016023,GO:0016529,GO:0031410,GO:0031974,GO:0031982,GO:0031988,GO:0033018,GO:0042470,GO:0043167,GO:0043169,GO:0043226,GO:0043227,GO:0043229,GO:0043231,GO:0043233,GO:0044422,GO:0044424,GO:0044432,GO:0044444,GO:0044446,GO:0044464,GO:0046872,GO:0048770,GO:0070013			2.79244e-09	1.38986	0.208141	0.259936	5.4824e-71	2.80169	0.15345	0.0941882	2.62018e-15	1.16503	0.137336	0.0565837	4.16355e-16	1.39917	0.165046	0.108961	diff_up	diff_up	diff_up	diff_up		4	3.8471	10.617	17.6729	9.17759	41.3147	5.34692	29.7457	20.5895	12.841	68.523	7.43145	83.338	23.9874	17.9666	132.723	14.8002	112.722	312.333	84.2282	524.083	19.0737	28.6295	0.561437
AIPGENE5230	Sushi, von Willebrand factor type A, EGF and pentraxin domain-containing protein 1 OS=Rattus norvegicus GN=Svep1 PE=1 SV=1	GO:0003674,GO:0003682,GO:0005488,GO:0005509,GO:0005575,GO:0005576,GO:0005737,GO:0007155,GO:0008150,GO:0016020,GO:0022610,GO:0043167,GO:0043169,GO:0044424,GO:0044464,GO:0046872			1.42778e-11	0.963285	0.129157	0.100089	5.34542e-05	1.6472	0.366227	0.536488	0.0945914	1.0236	0.405468	0.493213	0.0492335	0.760801	0.338116	0.45729	diff_up	diff_up	up	diff_up		4	9.9911	1.86398	2.02752	2.1868	16.0694	9.62428	3.07034	2.07536	1.66372	16.4337	9.27093	5.05745	2.12433	1.26576	17.7185	99.8222	3.47441	4.11084	4.78208	112.189	0.912213	9.08784	0
AIPGENE6165	Integrin alpha-8 OS=Mus musculus GN=Itga8 PE=1 SV=1	GO:0001656,GO:0001822,GO:0003008,GO:0003674,GO:0005488,GO:0005575,GO:0005886,GO:0006355,GO:0006357,GO:0007155,GO:0007165,GO:0007166,GO:0007229,GO:0007275,GO:0007399,GO:0007420,GO:0007610,GO:0007611,GO:0007613,GO:0008150,GO:0008305,GO:0009653,GO:0009888,GO:0009889,GO:0009891,GO:0009893,GO:0009966,GO:0009967,GO:0009987,GO:0010468,GO:0010556,GO:0010557,GO:0010604,GO:0010628,GO:0010646,GO:0010647,GO:…	K02151,K06487,K06584	map00190,map01100,map04145,map04721,map04966,map05110,map05120,map05323,map04151,map04510,map04512,map04514,map04810,map04919,map05200,map05205,map05222,map05410,map05412,map05414	0.00277335	0.370173	0.0969735	0.0564231	0.0304763	0.371105	0.145458	0.0846327	0.00418506	0.339216	0.092327	0.0255728	1.0173e-09	0.725181	0.112496	0.0506216	diff_up	diff_up	diff_up	diff_up		4	17.7232	11.8158	39.104	19.7544	88.3975	6.56066	4.3849	13.2647	14.3255	38.5358	2.42858	1.62726	4.4996	10.3886	18.944	314.113	139.612	1529.13	390.237	2373.09	2.14483	61.5518	0
AIPGENE16820	Facilitated trehalose transporter Tret1 OS=Culex quinquefasciatus GN=Tret1 PE=3 SV=1	GO:0003674,GO:0005215,GO:0005575,GO:0005886,GO:0006810,GO:0008150,GO:0008643,GO:0009987,GO:0015144,GO:0015151,GO:0015154,GO:0015157,GO:0015574,GO:0015766,GO:0015771,GO:0015772,GO:0016020,GO:0016021,GO:0022857,GO:0022891,GO:0022892,GO:0042947,GO:0044425,GO:0044464,GO:0044699,GO:0044763,GO:0044765,GO:0051119,GO:0051234,GO:0055085,GO:0071702,GO:1901476	K08139	map04113	9.19351e-11	-1.0139	0.140945	0.119192	0.000612505	-0.892309	0.230553	0.212619	0.00705123	-0.728892	0.207251	0.128858	0.0339762	-0.472649	0.196116	0.153846	diff_down	diff_down	diff_down	diff_down		4	8.3898	4.70325	7.76045	6.50002	27.3535	-8.50643	-4.19675	-5.65653	-3.07223	-21.4319	8.62469	3.7448	4.123	1.45209	17.9446	70.3887	22.1206	60.2246	42.2503	194.984	1.15228	20.2252	0
AIPGENE13432	UDP-glucuronosyltransferase 2A1 OS=Rattus norvegicus GN=Ugt2a1 PE=2 SV=1	GO:0003008,GO:0003674,GO:0003824,GO:0005575,GO:0007600,GO:0007606,GO:0007608,GO:0008150,GO:0008152,GO:0008194,GO:0009636,GO:0015020,GO:0016020,GO:0016021,GO:0016740,GO:0016757,GO:0016758,GO:0032501,GO:0042221,GO:0044425,GO:0044699,GO:0044707,GO:0050877,GO:0050896	K00699	map00040,map00053,map00140,map00500,map00830,map00860,map00980,map00982,map00983,map01100,map05204	0.00513765	0.444817	0.122595	0.0901771	5.74324e-06	0.858509	0.171651	0.117856	0.000439925	0.57653	0.134371	0.0541668	0.00154128	0.564058	0.161851	0.104783	diff_up	diff_up	diff_up	diff_up		4	11.0893	8.48492	18.4615	9.54356	47.5793	4.93271	7.28438	10.6436	5.38312	28.2438	2.19415	6.25371	6.13637	3.03639	17.6206	122.972	71.9938	340.827	91.0796	626.873	0.854629	34.4039	0
AIPGENE15022	High-affinity choline transport protein OS=Escherichia coli (strain K12) GN=betT PE=2 SV=1	GO:0003674,GO:0005215,GO:0005575,GO:0005886,GO:0006066,GO:0006082,GO:0006520,GO:0006575,GO:0006576,GO:0006577,GO:0006578,GO:0006807,GO:0006810,GO:0006950,GO:0006974,GO:0008150,GO:0008152,GO:0008652,GO:0009058,GO:0009308,GO:0009987,GO:0016020,GO:0016021,GO:0016053,GO:0019285,GO:0019695,GO:0019752,GO:0031455,GO:0031456,GO:0033554,GO:0034641,GO:0042398,GO:0042439,GO:0043436,GO:0044106,GO:0044237,GO:…			9.60323e-06	-0.740414	0.142073	0.121108	1.47352e-15	-1.2504	0.14755	0.0870837	7.13442e-17	-1.02551	0.115117	0.0397561	6.87888e-05	-0.401202	0.0930938	0.0346658	diff_down	diff_down	diff_down	diff_down		4	8.25706	11.4832	25.1534	28.8468	73.7405	-6.11364	-14.3586	-25.795	-11.5734	-57.8406	4.52662	17.9539	26.453	4.64327	53.5768	68.1791	131.864	632.692	832.14	1664.88	8.20776	51.163	0.101788
AIPGENE27201	Calcium-binding mitochondrial carrier protein Aralar1 OS=Homo sapiens GN=SLC25A12 PE=1 SV=2	GO:0003674,GO:0005215,GO:0005310,GO:0005313,GO:0005342,GO:0005488,GO:0005509,GO:0005575,GO:0005739,GO:0005743,GO:0005975,GO:0005996,GO:0006006,GO:0006094,GO:0006810,GO:0006811,GO:0006820,GO:0006835,GO:0006839,GO:0006865,GO:0008150,GO:0008152,GO:0008509,GO:0008514,GO:0009058,GO:0009987,GO:0010035,GO:0010038,GO:0015075,GO:0015171,GO:0015172,GO:0015179,GO:0015183,GO:0015556,GO:0015711,GO:0015740,GO:…			0.392182	1.37145	0.911073	4.98033	0.00111252	0.548903	0.148331	0.0880081	0.00220484	0.623987	0.161532	0.0782776	8.40824e-08	0.585835	0.102851	0.0423136	up	diff_up	diff_up	diff_up		4	0.20079	11.3626	12.7751	23.6331	47.9715	0.275374	6.23695	7.97146	13.8451	28.3289	0.377662	3.42348	4.97409	8.11093	16.8862	0.0403166	129.108	163.202	558.521	850.872	0.15696	30.2345	0
AIPGENE3811					5.16848e-06	-1.1498	0.215262	0.278027	0.970642	-0.0124221	0.20753	0.172275	4.03667e-23	-0.855189	0.0820549	0.020199	2.73703e-07	-0.963216	0.175876	0.123729	diff_down	down	diff_down	diff_down		4	3.59678	5.80466	49.5073	8.08219	66.991	-4.13558	-0.0721063	-42.3381	-7.78489	-54.3307	4.75511	0.000895715	36.2071	7.49853	48.4616	12.9368	33.6941	2450.98	65.3218	2562.93	4.39858	28.7331	0.048675
AIPGENE10332	Sphingomyelin phosphodiesterase OS=Homo sapiens GN=SMPD1 PE=1 SV=4	GO:0000323,GO:0001932,GO:0001933,GO:0003674,GO:0003824,GO:0004620,GO:0004767,GO:0005488,GO:0005515,GO:0005575,GO:0005615,GO:0005764,GO:0005773,GO:0005775,GO:0006066,GO:0006469,GO:0006576,GO:0006629,GO:0006643,GO:0006644,GO:0006664,GO:0006665,GO:0006672,GO:0006684,GO:0006685,GO:0006687,GO:0006793,GO:0006796,GO:0006807,GO:0007165,GO:0007399,GO:0008081,GO:0008150,GO:0008152,GO:0008219,GO:0008610,GO:…	K12350	map00600,map01100,map04071,map04142	5.28913e-06	-0.646603	0.121183	0.0881118	0.0077117	-0.612333	0.198791	0.158071	8.55779e-06	-0.457771	0.0883185	0.0234005	1.12305e-36	-1.04731	0.0805999	0.0259854	diff_down	diff_down	diff_down	diff_down		4	11.3492	6.32627	42.7342	38.4832	98.8928	-7.33844	-3.87378	-19.5625	-40.304	-71.0787	4.74506	2.37204	8.95514	42.2109	58.2831	128.805	40.0217	1826.21	1480.95	3475.99	7.19576	63.7438	0.0658223
AIPGENE22664	Kelch-like protein diablo OS=Drosophila willistoni GN=dbo PE=3 SV=1	GO:0003674,GO:0003779,GO:0005488,GO:0005515,GO:0005575,GO:0006464,GO:0008092,GO:0008150,GO:0008152,GO:0009987,GO:0016049,GO:0016567,GO:0019538,GO:0032446,GO:0036211,GO:0040007,GO:0043170,GO:0043412,GO:0044237,GO:0044238,GO:0044260,GO:0044267,GO:0044699,GO:0044763,GO:0050789,GO:0050794,GO:0050807,GO:0051128,GO:0065007,GO:0070647,GO:0071704			0.0199838	-0.393448	0.124595	0.0931433	0.00392986	-0.558712	0.168861	0.114055	0.000218923	-0.724983	0.162451	0.0791709	4.80358e-07	-0.968668	0.180393	0.130166	diff_down	diff_down	diff_down	diff_down		4	10.7361	8.76766	12.6309	7.68248	39.8172	-4.22412	-4.8986	-9.15719	-7.44178	-25.7217	1.66197	2.73691	6.63881	7.20861	18.2463	115.265	76.8719	159.54	59.0205	410.697	1.63024	29.5026	0
AIPGENE25957					2.2241e-08	-0.651281	0.102687	0.0632672	0.000338567	-0.633287	0.157013	0.0986124	0.531319	-0.219789	0.155618	0.0726512	5.63972e-07	-0.676906	0.126792	0.0643052	diff_down	diff_down	down	diff_down		4	15.806	10.1407	13.7644	15.5508	55.2619	-10.2941	-6.42199	-3.02526	-10.5265	-30.2678	6.70437	4.06696	0.66492	7.12543	18.5617	249.829	102.834	189.458	241.828	783.95	1.9835	41.0758	0
AIPGENE6592	Golgi-associated plant pathogenesis-related protein 1 OS=Homo sapiens GN=GLIPR2 PE=1 SV=3	GO:0000139,GO:0003674,GO:0005488,GO:0005515,GO:0005575,GO:0005576,GO:0005794,GO:0008150,GO:0009893,GO:0009966,GO:0009967,GO:0010562,GO:0010632,GO:0010634,GO:0010646,GO:0010647,GO:0010717,GO:0010718,GO:0010720,GO:0010769,GO:0010770,GO:0016020,GO:0019220,GO:0019222,GO:0022603,GO:0022604,GO:0023051,GO:0023056,GO:0030334,GO:0030335,GO:0031090,GO:0031323,GO:0031325,GO:0031982,GO:0031988,GO:0032879,GO:…			0.303877	-0.231229	0.134104	0.107904	0.202887	-0.456724	0.288679	0.333343	0.395587	-0.228494	0.136093	0.0555642	1.31093e-15	-0.6475	0.0776699	0.0241305	down	down	down	diff_down		4	9.2675	2.99991	17.9972	41.4414	71.706	-2.14292	-1.37013	-4.11225	-26.8333	-34.4586	0.495506	0.625772	0.939624	17.3746	19.4355	85.8866	8.99948	323.9	1717.39	2136.18	2.87625	41.9153	0
AIPGENE6291	Golgi-associated plant pathogenesis-related protein 1 OS=Mus musculus GN=Glipr2 PE=2 SV=3	GO:0000139,GO:0005575,GO:0005576,GO:0005794,GO:0016020,GO:0031090,GO:0043226,GO:0043227,GO:0043229,GO:0043231,GO:0044422,GO:0044424,GO:0044431,GO:0044444,GO:0044446,GO:0044464,GO:0098588			0.313889	-0.320808	0.18883	0.213941	0.134002	-0.664303	0.362292	0.525022	0.892015	-0.145978	0.283313	0.240798	6.56352e-16	-0.877082	0.104142	0.043382	down	down	down	diff_down		4	4.67418	1.90468	4.15286	23.0511	33.7828	-1.49951	-1.26529	-0.606225	-20.2177	-23.5887	0.481055	0.840535	0.0884955	17.7325	19.1426	21.8479	3.62782	17.2462	531.351	574.073	2.67192	16.7897	0
AIPGENE16625	Sodium channel and clathrin linker 1 OS=Homo sapiens GN=SCLT1 PE=1 SV=2	GO:0003674,GO:0005488,GO:0005515,GO:0005575,GO:0005737,GO:0005813,GO:0005814,GO:0005815,GO:0005856,GO:0008022,GO:0008150,GO:0009987,GO:0010927,GO:0015630,GO:0016043,GO:0016247,GO:0017080,GO:0022607,GO:0030030,GO:0030031,GO:0030276,GO:0031982,GO:0031988,GO:0032502,GO:0032991,GO:0042384,GO:0043226,GO:0043227,GO:0043228,GO:0043229,GO:0043230,GO:0043232,GO:0043234,GO:0044421,GO:0044422,GO:0044424,GO:…			0.0549833	-0.264925	0.0968682	0.0563007	0.415845	-0.26703	0.251865	0.253744	5.11033e-10	-0.571274	0.0831571	0.0207453	0.00895854	-0.230235	0.0788005	0.0248381	down	down	diff_down	diff_down		4	17.7618	3.94098	48.2037	40.2608	110.167	-4.70553	-1.05236	-27.5375	-9.26944	-42.5648	1.24661	0.281012	15.7315	2.13415	19.3932	315.48	15.5313	2323.6	1620.93	4275.54	2.94763	71.3577	0
AIPGENE1265	Organic cation transporter protein OS=Drosophila melanogaster GN=Orct PE=1 SV=1	GO:0003674,GO:0005215,GO:0005575,GO:0006810,GO:0006811,GO:0006915,GO:0008150,GO:0008219,GO:0009987,GO:0012501,GO:0016020,GO:0016021,GO:0016265,GO:0022857,GO:0044425,GO:0044699,GO:0044763,GO:0044765,GO:0051234,GO:0055085	K08202	map05231	0.148075	0.271701	0.122322	0.0897754	3.45794e-06	0.765297	0.149773	0.0897277	2.18148e-07	0.736301	0.12526	0.04707	0.611756	0.173064	0.263811	0.278384	up	diff_up	diff_up	up		4	11.1389	11.1448	21.245	3.59215	47.1208	3.02645	8.5291	15.6427	0.621673	27.8199	0.822291	6.5273	11.5177	0.107589	18.9749	124.075	124.207	451.348	12.9036	712.534	2.55016	31.9994	0
AIPGENE11705	Fibrillin-2 OS=Homo sapiens GN=FBN2 PE=1 SV=3	GO:0001527,GO:0003674,GO:0005198,GO:0005201,GO:0005488,GO:0005509,GO:0005575,GO:0005576,GO:0005578,GO:0008150,GO:0009653,GO:0009966,GO:0009968,GO:0009987,GO:0010646,GO:0010648,GO:0016043,GO:0017015,GO:0022411,GO:0022617,GO:0023051,GO:0023057,GO:0030198,GO:0030278,GO:0030326,GO:0030500,GO:0030501,GO:0030512,GO:0031012,GO:0032502,GO:0035107,GO:0035108,GO:0035113,GO:0035581,GO:0035583,GO:0043062,GO:…			2.40059e-05	0.742274	0.148051	0.131515	2.73323e-14	1.37943	0.170326	0.116044	2.93951e-05	0.694896	0.141097	0.0597251	0.0095961	0.415935	0.143562	0.08244	diff_up	diff_up	diff_up	diff_up		4	7.60367	8.61743	16.7434	12.13	45.0945	5.644	11.8871	11.6349	5.04531	34.2113	4.1894	16.3974	8.08505	2.09852	30.7704	57.8158	74.2602	280.341	147.138	559.555	4.81565	32.686	0.055548
AIPGENE27668	Plasma membrane calcium-transporting ATPase 4 OS=Homo sapiens GN=ATP2B4 PE=1 SV=2	GO:0000166,GO:0001882,GO:0001883,GO:0002028,GO:0003674,GO:0003824,GO:0005215,GO:0005388,GO:0005488,GO:0005515,GO:0005516,GO:0005524,GO:0005575,GO:0005886,GO:0005887,GO:0006810,GO:0006811,GO:0006812,GO:0006816,GO:0007596,GO:0007599,GO:0008150,GO:0008152,GO:0008324,GO:0009892,GO:0009987,GO:0010605,GO:0010959,GO:0015075,GO:0015085,GO:0015399,GO:0015405,GO:0015662,GO:0016020,GO:0016021,GO:0016247,GO:…	K05850	map04020,map04022,map04024,map04261,map04970,map04972	0.581063	-0.157576	0.14667	0.129072	0.000249575	-0.607875	0.147755	0.0873267	0.00091987	-0.334389	0.0816088	0.01998	2.2761e-07	-0.455707	0.0826811	0.0273447	down	diff_down	diff_down	diff_down		4	7.74763	11.4512	50.0501	36.5702	105.819	-1.22084	-6.96093	-16.7362	-16.6653	-41.5833	0.192376	4.23138	5.59639	7.59449	17.6146	60.0257	131.131	2505.02	1337.38	4033.55	1.27387	67.7018	0
AIPGENE28089	Predicted protein OS=Nematostella vectensis GN=v1g248189 PE=4 SV=1	GO:0005575,GO:0005622,GO:0008150,GO:0010941,GO:0042981,GO:0043067,GO:0044464,GO:0050789,GO:0050794,GO:0065007			5.63133e-08	-0.65034	0.105206	0.06641	0.000198001	-0.708601	0.169745	0.115254	0.00285984	-0.479376	0.12656	0.0480523	0.0510805	-0.652645	0.292194	0.341509	diff_down	diff_down	diff_down	down		4	15.058	8.6765	20.8107	2.92818	47.4733	-9.7928	-6.14818	-9.97613	-1.91106	-27.8282	6.36864	4.35661	4.78231	1.24724	16.7548	226.743	75.2817	433.084	8.57422	743.683	0.442346	31.8081	0
AIPGENE29191	Putative potassium channel protein YugO OS=Bacillus subtilis (strain 168) GN=yugO PE=4 SV=2	GO:0003674,GO:0005215,GO:0005216,GO:0005244,GO:0005249,GO:0005261,GO:0005267,GO:0005575,GO:0005886,GO:0006810,GO:0006811,GO:0006812,GO:0006813,GO:0008076,GO:0008150,GO:0008324,GO:0009987,GO:0015075,GO:0015077,GO:0015079,GO:0015267,GO:0015672,GO:0016020,GO:0016021,GO:0022803,GO:0022832,GO:0022836,GO:0022838,GO:0022843,GO:0022857,GO:0022890,GO:0022891,GO:0022892,GO:0030001,GO:0032991,GO:0034220,GO:…			0.000180193	-0.561293	0.123381	0.0913366	0.368504	-0.20149	0.173399	0.120268	0.000262355	-0.692157	0.156612	0.0735819	3.3566e-07	-0.638847	0.117468	0.0551945	diff_down	down	diff_down	diff_down		4	10.9485	8.31473	13.5903	18.1177	50.9713	-6.14533	-1.67534	-9.40662	-11.5745	-28.8017	3.44933	0.337565	6.51085	7.39431	17.6921	119.87	69.1348	184.696	328.253	701.954	1.41739	37.1997	0
AIPGENE14998	Predicted protein OS=Nematostella vectensis GN=v1g240936 PE=4 SV=1	GO:0003674,GO:0003824,GO:0008150,GO:0008152,GO:0016491,GO:0016705,GO:0016706,GO:0044699,GO:0044710,GO:0051213,GO:0055114			0.00168098	-0.621868	0.156904	0.147713	0.648149	0.311863	0.494082	0.976469	0.000479207	-1.44309	0.33796	0.34265	1.62414e-09	-0.834327	0.130954	0.0685958	diff_down	up	diff_down	diff_down		4	6.76989	1.0241	2.91843	14.5781	25.2906	-4.20998	0.319379	-4.21155	-12.1629	-20.2651	2.61805	0.0996024	6.07764	10.1479	18.9432	45.8314	1.04878	8.51721	212.522	267.92	2.70494	14.6969	0
AIPGENE5283	Cytosolic non-specific dipeptidase OS=Bos taurus GN=CNDP2 PE=2 SV=1	GO:0003674,GO:0003824,GO:0004180,GO:0005488,GO:0005575,GO:0005737,GO:0006508,GO:0008150,GO:0008152,GO:0008233,GO:0008237,GO:0008238,GO:0016787,GO:0016805,GO:0019538,GO:0034701,GO:0043167,GO:0043169,GO:0043170,GO:0044238,GO:0044424,GO:0044464,GO:0046872,GO:0070011,GO:0071704	K08660	map00330,map00340,map00410,map01100	0.325546	-0.170898	0.102376	0.0628856	3.23535e-07	-0.83345	0.149361	0.0892347	0.183368	-0.330352	0.151089	0.0684837	4.0985e-09	-0.432742	0.0695752	0.0193628	down	diff_down	down	diff_down		4	15.9019	11.2064	14.602	51.6453	93.3556	-2.71761	-9.33998	-4.8238	-22.3491	-39.2305	0.464435	7.78441	1.59355	9.6714	19.5138	252.87	125.584	213.219	2667.24	3258.91	3.02811	58.4471	0.000480912
AIPGENE21060	Putative fructokinase OS=Bacillus subtilis (strain 168) GN=gmuE PE=1 SV=1	GO:0000166,GO:0000272,GO:0001882,GO:0001883,GO:0003674,GO:0003824,GO:0004396,GO:0005488,GO:0005524,GO:0005975,GO:0005976,GO:0006793,GO:0006796,GO:0008150,GO:0008152,GO:0008865,GO:0009056,GO:0009057,GO:0009987,GO:0016052,GO:0016301,GO:0016310,GO:0016740,GO:0016772,GO:0016773,GO:0017076,GO:0019200,GO:0030554,GO:0032549,GO:0032550,GO:0032553,GO:0032555,GO:0032559,GO:0035639,GO:0036094,GO:0043167,GO:…	K00847	map00051,map00500,map00520,map01100	6.15125e-05	0.508443	0.105774	0.0671292	1.70693e-08	1.2381	0.202496	0.164019	2.17104e-06	0.931179	0.170652	0.0873659	0.104593	0.356149	0.188568	0.142232	diff_up	diff_up	diff_up	up		4	14.8967	6.09686	11.4461	7.03076	39.4704	7.5741	7.54854	10.6584	2.50399	28.285	3.85099	9.34586	9.92485	0.891794	24.0135	221.91	37.1717	131.013	49.4315	439.527	3.74409	28.3348	0.0262608
AIPGENE23421	G1/S-specific cyclin-D2 OS=Homo sapiens GN=CCND2 PE=1 SV=1	GO:0000079,GO:0000307,GO:0000785,GO:0001932,GO:0001934,GO:0003674,GO:0005488,GO:0005515,GO:0005575,GO:0005634,GO:0005730,GO:0005737,GO:0005829,GO:0007049,GO:0008150,GO:0009893,GO:0009987,GO:0010562,GO:0010604,GO:0016020,GO:0019220,GO:0019222,GO:0019899,GO:0019900,GO:0019901,GO:0031090,GO:0031323,GO:0031325,GO:0031399,GO:0031401,GO:0031965,GO:0032268,GO:0032270,GO:0032991,GO:0033674,GO:0042325,GO:…	K10151	map04068,map04110,map04115,map04151,map04310,map04390,map04510,map04630,map04917,map05162,map05166,map05202,map05203,map05206	0.0547386	-0.464569	0.169699	0.172787	0.000395993	-0.755454	0.189304	0.143345	0.0024959	-0.324893	0.0849034	0.0216257	5.54486e-26	-0.761975	0.0700077	0.0196043	down	diff_down	diff_down	diff_down		4	5.78747	6.97619	46.2412	51.0092	110.014	-2.68868	-5.27019	-15.0235	-38.8677	-61.8501	1.24908	3.98139	4.88102	29.6162	39.7277	33.4948	48.6672	2138.25	2601.94	4822.35	4.95552	66.1801	0.0295485
AIPGENE14776	Thimet oligopeptidase OS=Homo sapiens GN=THOP1 PE=1 SV=2	GO:0003674,GO:0003824,GO:0004175,GO:0004222,GO:0005488,GO:0005515,GO:0005575,GO:0005737,GO:0006508,GO:0006518,GO:0006807,GO:0008150,GO:0008152,GO:0008233,GO:0008237,GO:0009987,GO:0016787,GO:0019538,GO:0033218,GO:0034641,GO:0042277,GO:0043167,GO:0043169,GO:0043170,GO:0043603,GO:0044237,GO:0044238,GO:0044424,GO:0044464,GO:0046872,GO:0070011,GO:0071704,GO:1901564	K00622,K01392	map00232,map00633,map00983,map01100,map01110,map01120,map05204,map04614,map05143	0.00615183	-0.408434	0.1144	0.0785241	0.00132141	-0.650997	0.178326	0.127201	0.0038821	-0.433279	0.117235	0.0412325	1.96288e-06	-0.558145	0.109618	0.0480648	diff_down	diff_down	diff_down	diff_down		4	12.735	7.8616	24.2527	20.8053	65.6545	-5.20138	-5.11787	-10.5082	-11.6124	-32.4398	2.12442	3.33172	4.55298	6.48138	16.4905	162.179	61.8047	588.195	432.859	1245.04	0.462039	46.6911	0
AIPGENE28714	Predicted protein OS=Nematostella vectensis GN=v1g214763 PE=4 SV=1	GO:0003674,GO:0005488,GO:0005575,GO:0005576,GO:0006022,GO:0006030,GO:0006040,GO:0006807,GO:0008061,GO:0008150,GO:0008152,GO:0043170,GO:0071704,GO:0097367,GO:1901071,GO:1901135,GO:1901564			0.000330438	-0.62723	0.142553	0.121928	0.0566654	-0.429706	0.18892	0.142763	3.16004e-05	-0.741827	0.151172	0.0685593	6.15948e-05	-0.408251	0.0941549	0.0354606	diff_down	down	diff_down	diff_down		4	8.20158	7.00462	14.5859	28.2003	57.9925	-5.14427	-3.00993	-10.8202	-11.5128	-30.4872	3.22664	1.29339	8.02673	4.70012	17.2469	67.2659	49.0646	212.749	795.259	1124.34	1.21941	38.6048	0
AIPGENE3532	Tyrosine aminotransferase OS=Mus musculus GN=Tat PE=1 SV=1	GO:0003674,GO:0003824,GO:0004838,GO:0005488,GO:0005575,GO:0005739,GO:0006082,GO:0006103,GO:0006520,GO:0006536,GO:0006558,GO:0006559,GO:0006570,GO:0006572,GO:0006725,GO:0006807,GO:0006950,GO:0006979,GO:0008150,GO:0008152,GO:0008483,GO:0009056,GO:0009058,GO:0009063,GO:0009064,GO:0009072,GO:0009074,GO:0009719,GO:0009725,GO:0009987,GO:0010033,GO:0010035,GO:0010038,GO:0014070,GO:0016054,GO:0016597,GO:…	K00815	map00130,map00270,map00350,map00360,map00400,map00401,map00950,map00960,map01100,map01110,map01130,map01230	5.52533e-13	-0.805944	0.102021	0.06245	0.401941	-0.224957	0.206408	0.170417	0.00498418	-0.621204	0.171499	0.0882358	0.00218788	-0.431419	0.127605	0.0651323	diff_down	down	diff_down	diff_down		4	16.0128	5.86795	11.3333	15.3534	48.5674	-12.9054	-1.32004	-7.04027	-6.62373	-27.8895	10.4011	0.296952	4.37344	2.8576	17.9291	256.41	34.4328	128.443	235.726	655.011	1.91373	35.0807	0
AIPGENE24486	T-complex protein 1 subunit zeta OS=Gallus gallus GN=CCT6 PE=1 SV=3	GO:0000166,GO:0001882,GO:0001883,GO:0003674,GO:0005488,GO:0005515,GO:0005524,GO:0005575,GO:0005737,GO:0006457,GO:0008150,GO:0008152,GO:0009987,GO:0017076,GO:0019538,GO:0030554,GO:0032549,GO:0032550,GO:0032553,GO:0032555,GO:0032559,GO:0035639,GO:0036094,GO:0043167,GO:0043168,GO:0043170,GO:0044237,GO:0044238,GO:0044260,GO:0044267,GO:0044424,GO:0044464,GO:0051082,GO:0071704,GO:0097159,GO:0097367,GO:…			0.00171026	0.50316	0.127128	0.0969698	0.00808197	0.447607	0.146136	0.085423	0.0106823	0.324157	0.095832	0.0275513	6.00314e-08	0.587783	0.102095	0.0416932	diff_up	diff_up	diff_up	diff_up		4	10.3125	11.7064	36.2959	23.9847	82.2996	5.18883	5.23989	11.7656	14.0978	36.2921	2.61081	2.34541	3.81389	8.28646	17.0566	106.347	137.041	1317.39	575.268	2136.05	1.05264	56.345	0
AIPGENE4046	Aldehyde dehydrogenase, mitochondrial OS=Rattus norvegicus GN=Aldh2 PE=1 SV=1	GO:0000166,GO:0001101,GO:0001889,GO:0002237,GO:0003674,GO:0003824,GO:0004029,GO:0005488,GO:0005515,GO:0005575,GO:0005739,GO:0005759,GO:0006066,GO:0006067,GO:0006068,GO:0006950,GO:0008150,GO:0008152,GO:0009056,GO:0009605,GO:0009607,GO:0009628,GO:0009719,GO:0009725,GO:0009987,GO:0010033,GO:0010243,GO:0010941,GO:0014070,GO:0016491,GO:0016620,GO:0016903,GO:0031974,GO:0032355,GO:0032496,GO:0032502,GO:…	K00128	map00010,map00040,map00053,map00071,map00280,map00310,map00330,map00340,map00380,map00410,map00561,map00620,map00625,map00903,map01100,map01110,map01120,map01130	0.1268	-0.286251	0.123872	0.0920652	1.91201e-10	-1.16688	0.170438	0.116197	2.77589e-09	-0.532791	0.0806428	0.0195098	6.0577e-08	-0.38512	0.0669154	0.0179107	down	diff_down	diff_down	diff_down		4	10.8619	8.60611	51.2563	55.8326	126.557	-3.10922	-10.0423	-27.3089	-21.5022	-61.9627	0.890017	11.7181	14.55	8.28093	35.439	117.98	74.0651	2627.21	3117.28	5936.54	5.10192	79.6489	0.0263898
AIPGENE5509	Putative serine/threonine-protein kinase/receptor R826 OS=Acanthamoeba polyphaga mimivirus GN=MIMI_R826 PE=4 SV=2	GO:0000166,GO:0001882,GO:0001883,GO:0003674,GO:0003824,GO:0004672,GO:0004674,GO:0005488,GO:0005524,GO:0005575,GO:0006139,GO:0006464,GO:0006468,GO:0006725,GO:0006753,GO:0006793,GO:0006796,GO:0006807,GO:0007165,GO:0008150,GO:0008152,GO:0009058,GO:0009117,GO:0009165,GO:0009187,GO:0009190,GO:0009987,GO:0016020,GO:0016021,GO:0016301,GO:0016310,GO:0016740,GO:0016772,GO:0016773,GO:0016829,GO:0016849,GO:…	K04733	map04064,map04210,map04620,map04722,map05133,map05140,map05142,map05145,map05152,map05162,map05164	0.0599124	-0.607689	0.225552	0.305242					0.613162	-0.77533	0.62414	1.16865	9.25571e-14	-1.19817	0.153741	0.0945451	down		down	diff_down		3	3.27609		0.855687	10.577	14.7087	-1.99084		-0.66344	-12.673	-15.3273	1.20981		0.514385	15.1844	16.9086	10.7328		0.732201	111.872	123.337	0.936765	6.32345	0
AIPGENE8501	Pendrin OS=Rattus norvegicus GN=Slc26a4 PE=2 SV=1	GO:0003674,GO:0005215,GO:0005575,GO:0005886,GO:0006810,GO:0006811,GO:0006820,GO:0006821,GO:0006885,GO:0008150,GO:0008271,GO:0008272,GO:0008509,GO:0009987,GO:0015075,GO:0015103,GO:0015108,GO:0015111,GO:0015116,GO:0015291,GO:0015698,GO:0015705,GO:0016020,GO:0016021,GO:0016324,GO:0022804,GO:0022857,GO:0022891,GO:0022892,GO:0031253,GO:0031526,GO:0032879,GO:0032880,GO:0034220,GO:0042592,GO:0044425,GO:…	K14702,K14704	map04918,map04978	5.54383e-11	0.831404	0.11439	0.0785106	0.468993	0.152765	0.159921	0.102299	2.86151e-15	0.970936	0.11461	0.0394064	0.000349673	0.633376	0.162429	0.105532	diff_up	up	diff_up	diff_up		4	12.7371	9.77528	25.3766	9.47576	57.3648	10.5897	1.49332	24.6391	6.00172	42.7238	8.80432	0.228127	23.923	3.80134	36.7567	162.235	95.556	643.971	89.7901	991.552	4.93716	40.0797	0.0483327
AIPGENE19342	Homeobox protein Nkx-2.5 OS=Xenopus laevis GN=nkx-2.5 PE=2 SV=1	GO:0001071,GO:0003674,GO:0003676,GO:0003677,GO:0003700,GO:0005488,GO:0005575,GO:0005634,GO:0006355,GO:0007275,GO:0008150,GO:0009889,GO:0010468,GO:0010556,GO:0019219,GO:0019222,GO:0031323,GO:0031326,GO:0032501,GO:0032502,GO:0043226,GO:0043227,GO:0043229,GO:0043231,GO:0043565,GO:0044424,GO:0044464,GO:0044699,GO:0044707,GO:0044767,GO:0050789,GO:0050794,GO:0051171,GO:0051252,GO:0060255,GO:0065007,GO:…			0.0212897	-0.346084	0.11049	0.0732489	0.00228605	-0.512251	0.147069	0.0865177	0.195069	-0.269384	0.125276	0.0470823	5.30389e-10	-0.50731	0.0774533	0.0239961	diff_down	diff_down	down	diff_down		4	13.6521	11.5583	21.2394	41.6735	88.1233	-4.72476	-5.92076	-5.72155	-21.1414	-37.5085	1.63516	3.03291	1.54129	10.7252	16.9346	186.379	133.595	451.113	1736.68	2507.76	0.969657	59.6658	0
AIPGENE15662	Guanine nucleotide-binding protein subunit beta-1 OS=Caenorhabditis elegans GN=gpb-1 PE=2 SV=2	GO:0000132,GO:0000226,GO:0003674,GO:0004871,GO:0005575,GO:0005834,GO:0006996,GO:0007010,GO:0007017,GO:0007165,GO:0008150,GO:0009790,GO:0009987,GO:0016043,GO:0022402,GO:0032502,GO:0032991,GO:0040001,GO:0040012,GO:0040013,GO:0043234,GO:0043900,GO:0044424,GO:0044425,GO:0044459,GO:0044464,GO:0044699,GO:0044763,GO:0044767,GO:0046662,GO:0048519,GO:0048583,GO:0048856,GO:0050789,GO:0050794,GO:0050795,GO:…	K04536	map04011,map04014,map04062,map04151,map04713,map04723,map04724,map04725,map04726,map04727,map04728,map04740,map04742,map04744,map05032,map05034,map05200	0.269493	0.257397	0.14153	0.120184	0.170722	0.321137	0.190042	0.144464	0.954316	0.0528754	0.194922	0.113984	1.88421e-15	0.56801	0.0685001	0.0187691	up	up	up	diff_up		4	8.3206	6.92216	8.77315	53.2791	77.295	2.1417	2.22296	0.463883	30.2631	35.0916	0.551267	0.713876	0.024528	17.1897	18.4794	69.2324	47.9162	76.9681	2838.67	3032.78	2.54795	38.0586	0
AIPGENE13905	Frizzled-5 OS=Homo sapiens GN=FZD5 PE=1 SV=2	GO:0000139,GO:0000578,GO:0001525,GO:0001568,GO:0001654,GO:0001775,GO:0001817,GO:0001819,GO:0001932,GO:0001934,GO:0001944,GO:0002237,GO:0002376,GO:0002521,GO:0003006,GO:0003674,GO:0004871,GO:0004872,GO:0004888,GO:0004930,GO:0005488,GO:0005515,GO:0005575,GO:0005737,GO:0005768,GO:0005769,GO:0005794,GO:0005886,GO:0006355,GO:0006357,GO:0006915,GO:0007165,GO:0007166,GO:0007186,GO:0007275,GO:0007389,GO:…	K02375	map04310,map04390,map04550,map04916,map05166,map05200,map05205,map05217	0.461734	0.171788	0.128387	0.0988998	0.235724	0.239089	0.161048	0.103745	9.10384e-09	0.723039	0.112694	0.0381001	1.70005e-08	0.679106	0.113588	0.0516094	up	up	diff_up	diff_up		4	10.1112	9.63897	26.2467	19.3763	65.3732	1.73699	2.30457	18.9774	13.1586	36.1775	0.298396	0.550997	13.7214	8.93607	23.5068	102.237	92.9098	688.888	375.442	1259.48	3.48622	46.1073	0.0105454
AIPGENE8704					0.0024885	0.513155	0.133242	0.10652	0.000288643	0.682423	0.16746	0.112171	0.00195993	0.96795	0.248577	0.185372	3.07466e-05	0.841477	0.187068	0.139977	diff_up	diff_up	diff_up	diff_up		4	9.38791	8.91494	5.39457	7.14402	30.8414	4.81746	6.08377	5.22167	6.01153	22.1344	2.4721	4.1517	5.05432	5.05856	16.7367	88.1329	79.4762	29.1014	51.037	247.748	0.851159	22.8085	0
AIPGENE22122	D-3-phosphoglycerate dehydrogenase OS=Mus musculus GN=Phgdh PE=1 SV=3	GO:0000166,GO:0003674,GO:0003824,GO:0004617,GO:0005488,GO:0006082,GO:0006520,GO:0006541,GO:0006544,GO:0006563,GO:0006564,GO:0006566,GO:0006790,GO:0006807,GO:0008150,GO:0008152,GO:0008652,GO:0009058,GO:0009064,GO:0009066,GO:0009069,GO:0009070,GO:0009448,GO:0009987,GO:0010468,GO:0016043,GO:0016053,GO:0016491,GO:0016614,GO:0016616,GO:0019222,GO:0019530,GO:0019752,GO:0021510,GO:0021782,GO:0021915,GO:…	K00058	map00260,map00680,map01100,map01120,map01130,map01200,map01230	0.0631518	1.03607	0.388552	0.905835	0.045724	0.59948	0.252511	0.255046	1.31695e-16	1.76206	0.199395	0.119275	0.0263785	1.3229	0.52604	1.10687	up	diff_up	diff_up	diff_up		4	1.10395	3.92085	8.38399	0.903446	14.3122	1.14377	2.35048	14.7731	1.19517	19.4625	1.18503	1.40906	26.0309	1.58109	30.2061	1.21871	15.3731	70.2913	0.816214	87.6993	3.74012	8.18467	0.0904279
AIPGENE17755	ATP-dependent RNA helicase ddx24 OS=Dictyostelium discoideum GN=ddx24 PE=3 SV=1	GO:0000166,GO:0001882,GO:0001883,GO:0003674,GO:0003676,GO:0003723,GO:0003824,GO:0004386,GO:0005488,GO:0005524,GO:0008150,GO:0008152,GO:0016462,GO:0016787,GO:0016817,GO:0016818,GO:0017076,GO:0017111,GO:0030554,GO:0032549,GO:0032550,GO:0032553,GO:0032555,GO:0032559,GO:0035639,GO:0036094,GO:0043167,GO:0043168,GO:0097159,GO:0097367,GO:1901265,GO:1901363			0.0447131	-0.277011	0.0981352	0.0577832	0.00108357	-0.641093	0.172896	0.119572	0.00403588	-0.339296	0.0920891	0.0254412	1.31428e-22	-0.744284	0.0734828	0.0215989	diff_down	diff_down	diff_down	diff_down		4	17.3061	8.36316	39.3063	46.2987	111.274	-4.79398	-5.36157	-13.3365	-34.4594	-57.9515	1.32799	3.43727	4.52502	25.6476	34.9379	299.5	69.9425	1544.99	2143.57	4058.01	4.75686	74.8059	0.0234856
AIPGENE27122	Ethanolamine-phosphate cytidylyltransferase OS=Homo sapiens GN=PCYT2 PE=1 SV=1	GO:0003674,GO:0003824,GO:0004306,GO:0005575,GO:0005789,GO:0006629,GO:0006644,GO:0006646,GO:0006650,GO:0006793,GO:0006796,GO:0008150,GO:0008152,GO:0008610,GO:0008654,GO:0009058,GO:0009987,GO:0016020,GO:0016740,GO:0016772,GO:0016779,GO:0019637,GO:0031090,GO:0044237,GO:0044238,GO:0044249,GO:0044255,GO:0044281,GO:0044422,GO:0044424,GO:0044425,GO:0044432,GO:0044444,GO:0044446,GO:0044464,GO:0044699,GO:…	K00967	map00440,map00564,map01100	2.94525e-06	-0.691488	0.126768	0.0964211	8.86869e-14	-1.62172	0.204155	0.166716	2.06329e-14	-0.704364	0.0855906	0.0219773	3.46391e-100	-1.55559	0.0720833	0.020784	diff_down	diff_down	diff_down	diff_down		4	10.3712	5.99821	45.5016	48.114	109.985	-7.17154	-9.72741	-32.0497	-74.8456	-123.794	4.95903	15.7751	22.5746	116.429	159.738	107.561	35.9785	2070.39	2314.95	4528.88	20.4005	68.8076	0.252887
AIPGENE1364	Meprin A subunit beta OS=Homo sapiens GN=MEP1B PE=1 SV=3	GO:0003674,GO:0003824,GO:0004175,GO:0004222,GO:0005488,GO:0005515,GO:0005575,GO:0005576,GO:0005615,GO:0005886,GO:0005887,GO:0006508,GO:0006950,GO:0006952,GO:0006954,GO:0007586,GO:0008150,GO:0008152,GO:0008233,GO:0008237,GO:0008270,GO:0009611,GO:0016020,GO:0016021,GO:0016787,GO:0019538,GO:0032501,GO:0043167,GO:0043169,GO:0043170,GO:0044238,GO:0044421,GO:0044425,GO:0044459,GO:0044464,GO:0044699,GO:…	K08606	map04974	0.316252	0.366419	0.216391	0.280951	1.21151e-14	-1.23906	0.150981	0.0911816	1.00515e-17	-0.908706	0.0995493	0.0297302	2.01966e-17	-1.10944	0.125546	0.063047	up	diff_down	diff_down	diff_down		4	3.55935	10.9671	33.6359	15.8612	64.0235	1.30421	-13.5889	-30.5651	-17.597	-60.4468	0.477887	16.8375	27.7747	19.5227	64.6128	12.6689	120.278	1131.37	251.577	1515.89	7.5429	40.3464	0.112597
AIPGENE23048	Putative uncharacterized protein OS=Branchiostoma floridae GN=BRAFLDRAFT_71629 PE=4 SV=1	GO:0005575,GO:0016020			0.274824	-0.265506	0.147169	0.129952	0.00958101	-0.437672	0.145789	0.0850174	0.0132513	-0.28008	0.0846245	0.0214839	4.95625e-10	-0.52422	0.0799068	0.0255404	down	diff_down	diff_down	diff_down		4	7.69514	11.7623	46.5465	39.1537	105.158	-2.0431	-5.14803	-13.0367	-20.5252	-40.753	0.542455	2.25315	3.65133	10.7597	17.2066	59.2152	138.352	2166.57	1533.01	3897.16	1.41311	68.0975	0
AIPGENE4386	Protein DVR-1 homolog OS=Strongylocentrotus purpuratus GN=DVR1 PE=2 SV=1	GO:0003674,GO:0005102,GO:0005125,GO:0005488,GO:0005515,GO:0005575,GO:0005576,GO:0005615,GO:0008083,GO:0008150,GO:0040007,GO:0044421	K04662,K16621	map04060,map04340,map04350,map04390,map04550,map05200,map05217	0.012936	0.3273	0.0985738	0.0583008	0.588999	-0.13975	0.190413	0.145029	5.63126e-06	0.433579	0.0823211	0.0203303	1.30395e-06	0.4275	0.0826228	0.0273061	diff_up	down	diff_up	diff_up		4	17.1524	6.89519	49.1876	36.6218	109.857	5.61399	-0.963605	21.3267	15.6558	41.633	1.83746	0.134664	9.24683	6.69287	17.9118	294.206	47.5437	2419.42	1341.16	4102.33	2.13402	72.5146	0
AIPGENE28911					5.95752e-06	-0.900952	0.169677	0.172743	0.000366249	-1.00981	0.251689	0.25339	0.982271	0.0345423	0.331475	0.329628	2.87574e-31	-1.23974	0.103567	0.0429044	diff_down	diff_down	up	diff_down		4	5.78896	3.94649	3.03373	23.3077	36.0768	-5.21557	-3.98521	0.104792	-28.8954	-37.9914	4.69898	4.0243	0.00361976	35.8227	44.5496	33.5121	15.5748	9.2035	543.247	601.537	4.54209	19.4031	0.0794766
AIPGENE11859	Organic cation transporter protein OS=Drosophila melanogaster GN=Orct PE=1 SV=1	GO:0003674,GO:0005215,GO:0005575,GO:0006810,GO:0006811,GO:0006915,GO:0008150,GO:0008219,GO:0009987,GO:0012501,GO:0016020,GO:0016021,GO:0016265,GO:0022857,GO:0044425,GO:0044699,GO:0044763,GO:0044765,GO:0051234,GO:0055085	K08202	map05231	0.000379849	-0.473108	0.108385	0.0704837	2.02426e-10	-1.22553	0.179242	0.12851	0.00621682	-0.60427	0.169908	0.0866062	1.50523e-11	-1.34205	0.189303	0.143342	diff_down	diff_down	diff_down	diff_down		4	14.1877	7.78148	11.5465	6.97632	40.492	-6.71231	-9.53646	-6.97722	-9.36258	-32.5886	3.17565	11.6872	4.21613	12.5651	31.6441	201.29	60.5514	133.322	48.669	443.833	5.41633	29.531	0.0818234
AIPGENE14658	Serine/threonine-protein kinase TNNI3K OS=Rattus norvegicus GN=Tnni3k PE=2 SV=3	GO:0000166,GO:0001882,GO:0001883,GO:0003674,GO:0003824,GO:0004672,GO:0004674,GO:0005488,GO:0005524,GO:0005575,GO:0005634,GO:0005737,GO:0006464,GO:0006468,GO:0006793,GO:0006796,GO:0008150,GO:0008152,GO:0009987,GO:0016301,GO:0016310,GO:0016740,GO:0016772,GO:0016773,GO:0017076,GO:0019538,GO:0030554,GO:0032549,GO:0032550,GO:0032553,GO:0032555,GO:0032559,GO:0035639,GO:0036094,GO:0036211,GO:0043167,GO:…			0.00896564	-0.661839	0.192079	0.221366	3.10104e-07	-0.81044	0.145011	0.0841126	0.0613853	-0.407482	0.149707	0.0672365	5.47062e-05	-0.771578	0.176782	0.125008	diff_down	diff_down	down	diff_down		4	4.51741	11.8888	14.8729	7.99951	39.2786	-2.9898	-9.63518	-6.06043	-6.17224	-24.8577	1.97876	7.80873	2.46952	4.76237	17.0194	20.407	141.344	221.203	63.9921	446.946	1.28811	27.8998	0
AIPGENE16164					0.835964	-0.203798	0.427964	1.09892	1.03758e-05	-1.42178	0.291801	0.340591	4.57142e-43	-2.80093	0.197277	0.116754	5.26577e-99	-3.53808	0.164981	0.108875	down	diff_down	diff_down	diff_down		4	0.909984	2.93607	8.56501	9.18483	21.5959	-0.185453	-4.17445	-23.99	-32.4967	-60.8466	0.0377951	5.93516	67.1944	114.976	188.143	0.828072	8.62053	73.3594	84.3611	167.169	16.7076	13.8551	0.989349
AIPGENE17549	Zinc metalloproteinase nas-4 OS=Caenorhabditis elegans GN=nas-4 PE=2 SV=4	GO:0003674,GO:0003824,GO:0004175,GO:0004222,GO:0005488,GO:0005575,GO:0005576,GO:0006508,GO:0008150,GO:0008152,GO:0008233,GO:0008237,GO:0008270,GO:0016787,GO:0019538,GO:0043167,GO:0043169,GO:0043170,GO:0044238,GO:0046872,GO:0046914,GO:0070011,GO:0071704	K08606	map04974	6.97699e-07	-0.852249	0.148629	0.132543	6.34621e-06	-0.723919	0.145352	0.0845086	0.00477674	-0.503009	0.138372	0.0574408	0.201245	-0.407107	0.267997	0.28729	diff_down	diff_down	diff_down	down		4	7.54474	11.8331	17.4092	3.48081	40.2679	-6.43	-8.56621	-8.75699	-1.41706	-25.1703	5.47997	6.20124	4.40485	0.576896	16.663	56.9232	140.022	303.081	12.116	512.143	0.929755	27.5495	0
AIPGENE9557					0.247582	-0.397876	0.211328	0.267958	0.175563	-0.481078	0.287513	0.330655	0.0847533	-0.654779	0.253917	0.193422	6.87618e-12	-0.831096	0.115364	0.0532352	down	down	down	diff_down		4	3.73193	3.0243	5.17005	18.7846	30.7108	-1.48484	-1.45493	-3.38524	-15.6118	-21.9368	0.590784	0.699933	2.21659	12.9749	16.4822	13.9273	9.14638	26.7294	352.86	402.663	0.812715	17.5994	0
AIPGENE9003	DNA primase large subunit OS=Mus musculus GN=Prim2 PE=1 SV=1	GO:0003674,GO:0003676,GO:0003677,GO:0003824,GO:0003896,GO:0003899,GO:0005488,GO:0005575,GO:0006139,GO:0006259,GO:0006260,GO:0006269,GO:0006725,GO:0006807,GO:0008150,GO:0008152,GO:0009058,GO:0009059,GO:0009987,GO:0016070,GO:0016740,GO:0016772,GO:0016779,GO:0018130,GO:0019438,GO:0032774,GO:0032991,GO:0032993,GO:0034062,GO:0034641,GO:0034645,GO:0034654,GO:0043167,GO:0043169,GO:0043170,GO:0044237,GO:…	K02685	map00230,map00240,map01100,map03030	0.00140213	0.440225	0.109641	0.072127	4.28998e-06	0.898752	0.177488	0.126008	0.0915003	0.297972	0.117212	0.0412161	1.51324e-07	0.73105	0.130825	0.0684605	diff_up	diff_up	up	diff_up		4	13.8644	7.93599	24.2624	14.607	60.6698	6.10346	7.13249	7.22952	10.6784	31.1439	2.6869	6.41034	2.1542	7.80647	19.0579	192.222	62.98	588.663	213.363	1057.23	3.07065	43.2438	0.00163386
AIPGENE10986	Dimethylglycine dehydrogenase, mitochondrial OS=Homo sapiens GN=DMGDH PE=1 SV=2	GO:0003674,GO:0003676,GO:0003723,GO:0003824,GO:0004047,GO:0005488,GO:0005575,GO:0005737,GO:0005739,GO:0005759,GO:0006066,GO:0006082,GO:0006520,GO:0006544,GO:0006546,GO:0006576,GO:0006577,GO:0006579,GO:0006807,GO:0008150,GO:0008152,GO:0008168,GO:0009055,GO:0009056,GO:0009063,GO:0009069,GO:0009071,GO:0009308,GO:0009987,GO:0016054,GO:0016491,GO:0016645,GO:0016740,GO:0016741,GO:0019695,GO:0019752,GO:…	K00315	map00260,map01100	2.25042e-05	-1.8773	0.37347	0.836879	1.01188e-24	-1.62151	0.150739	0.0908896	1.05092e-35	-1.5458	0.119484	0.0428294	2.54787e-05	-0.537215	0.118312	0.0559907	diff_down	diff_down	diff_down	diff_down		4	1.19492	11.0024	23.3484	17.8601	53.4058	-2.24322	-17.8404	-36.0919	-9.59472	-65.7703	4.2112	28.9285	55.7908	5.15442	94.0849	1.42782	121.052	545.149	318.984	986.613	13.0875	34.9319	0.288775
AIPGENE14013	Tat-linked quality control protein TatD OS=Erwinia tasmaniensis (strain DSM 17950 / Et1/99) GN=tatD PE=3 SV=1	GO:0000737,GO:0003674,GO:0003824,GO:0004518,GO:0004519,GO:0004520,GO:0004536,GO:0005488,GO:0005575,GO:0005737,GO:0006139,GO:0006259,GO:0006308,GO:0006508,GO:0006515,GO:0006725,GO:0006807,GO:0008150,GO:0008152,GO:0009056,GO:0009057,GO:0009987,GO:0016787,GO:0016788,GO:0016888,GO:0016893,GO:0019439,GO:0019538,GO:0034641,GO:0034655,GO:0043167,GO:0043169,GO:0043170,GO:0044237,GO:0044238,GO:0044248,GO:…			1.41921e-06	0.584108	0.104335	0.0653146	6.19668e-07	0.796787	0.146072	0.0853487	0.149172	0.351722	0.153008	0.0702344	0.00222229	0.39867	0.118086	0.0557768	diff_up	diff_up	up	diff_up		4	15.3105	11.7166	14.238	17.9286	59.1938	8.943	9.33567	5.00783	7.1476	30.4341	5.22368	7.43854	1.76136	2.84953	17.2731	234.412	137.28	202.722	321.435	895.848	1.62563	44.0596	0
AIPGENE14084	Solute carrier family 35 member D3 OS=Homo sapiens GN=SLC35D3 PE=2 SV=1	GO:0005575,GO:0006810,GO:0008150,GO:0008643,GO:0016020,GO:0016021,GO:0044425,GO:0044699,GO:0044765,GO:0051234,GO:0071702			0.235518	0.31341	0.163324	0.160049	3.22287e-09	1.21158	0.189383	0.143463	0.00231324	0.753615	0.195844	0.115065	0.00442254	0.700006	0.221595	0.196418	up	diff_up	diff_up	diff_up		4	6.24808	6.97042	8.69077	5.09118	27.0004	1.95821	8.44523	6.54949	3.56386	20.5168	0.613724	10.2321	4.9358	2.49472	18.2763	39.0385	48.5868	75.5294	25.9202	189.075	2.68626	19.9978	0
AIPGENE12042	Coiled-coil domain-containing protein 61 OS=Mus musculus GN=Ccdc61 PE=2 SV=1	GO:0003674,GO:0008150			0.0046494	0.376797	0.10297	0.0636173	0.139995	0.33852	0.187208	0.140187	7.58103e-05	0.500035	0.106068	0.0337515	1.39092e-05	0.530641	0.113499	0.0515284	diff_up	up	diff_up	diff_up		4	15.719	7.13334	29.6283	19.4068	71.8875	5.92287	2.41478	14.8152	10.298	33.4509	2.23172	0.817452	7.40812	5.46456	15.9219	247.087	50.8845	877.838	376.623	1552.43	0.356382	50.2921	0
AIPGENE17221	Monocarboxylate transporter 10 OS=Danio rerio GN=slc16a10 PE=2 SV=1	GO:0005575,GO:0005886,GO:0006810,GO:0008150,GO:0009987,GO:0016020,GO:0016021,GO:0044425,GO:0044464,GO:0044699,GO:0044763,GO:0044765,GO:0051234,GO:0055085	K08187	map04919,map04974	1.09626e-10	-1.74652	0.243674	0.356263	9.61966e-05	-1.17545	0.269881	0.291343	0.891394	-0.395231	0.762245	1.74305	0.000708139	-1.01691	0.274218	0.300781	diff_down	diff_down	down	diff_down		4	2.80692	3.43238	0.573706	3.32467	10.1377	-4.90232	-4.03458	-0.226747	-3.38088	-12.5445	8.56198	4.74243	0.0896173	3.43804	16.8321	7.87877	11.7812	0.329139	11.0535	31.0426	1.30926	7.07557	0
AIPGENE3293	28S ribosomal protein S6, mitochondrial OS=Homo sapiens GN=MRPS6 PE=1 SV=3	GO:0003674,GO:0003676,GO:0003723,GO:0003735,GO:0005198,GO:0005488,GO:0005575,GO:0005739,GO:0005840,GO:0006412,GO:0008150,GO:0008152,GO:0009058,GO:0009059,GO:0009987,GO:0015935,GO:0019538,GO:0019843,GO:0030529,GO:0032991,GO:0034645,GO:0043170,GO:0043226,GO:0043227,GO:0043228,GO:0043229,GO:0043231,GO:0043232,GO:0044237,GO:0044238,GO:0044249,GO:0044260,GO:0044267,GO:0044391,GO:0044422,GO:0044424,GO:…	K02990	map03010	0.00536792	-0.504657	0.139659	0.117027	0.000112715	-0.802843	0.186029	0.138427	0.00902758	-0.570104	0.165808	0.0824771	2.19926e-05	-0.74027	0.161858	0.104792	diff_down	diff_down	diff_down	diff_down		4	8.545	7.224	12.1246	9.54274	37.4363	-4.31229	-5.79974	-6.91227	-7.0642	-24.0885	2.17623	4.65628	3.94071	5.22941	16.0026	73.0171	52.1862	147.006	91.064	363.273	0.502822	27.7326	0
AIPGENE12996	T-complex protein 1 subunit gamma OS=Bos taurus GN=CCT3 PE=1 SV=1	GO:0000166,GO:0001882,GO:0001883,GO:0002199,GO:0003674,GO:0005488,GO:0005515,GO:0005524,GO:0005575,GO:0005737,GO:0005832,GO:0005874,GO:0005886,GO:0006457,GO:0007339,GO:0008037,GO:0008150,GO:0008152,GO:0009987,GO:0009988,GO:0016020,GO:0017076,GO:0019538,GO:0030554,GO:0032549,GO:0032550,GO:0032553,GO:0032555,GO:0032559,GO:0032991,GO:0035036,GO:0035639,GO:0036094,GO:0043167,GO:0043168,GO:0043170,GO:…			0.000992608	0.442022	0.107524	0.0693691	0.468391	0.147422	0.154112	0.0950016	0.00258435	0.451932	0.118428	0.0420755	1.27321e-15	0.805594	0.0965919	0.03732	diff_up	up	diff_up	diff_up		4	14.4156	10.5261	23.7668	26.7953	75.5039	6.37202	1.55179	10.741	21.5861	40.2509	2.81657	0.228768	4.85419	17.3897	25.2892	207.811	110.799	564.861	717.988	1601.46	3.83153	54.2936	0.0153154
AIPGENE14893	Membrane metallo-endopeptidase-like 1 OS=Homo sapiens GN=MMEL1 PE=1 SV=2	GO:0003674,GO:0003824,GO:0004175,GO:0004222,GO:0005488,GO:0005575,GO:0005576,GO:0005615,GO:0005783,GO:0005794,GO:0006508,GO:0008150,GO:0008152,GO:0008233,GO:0008237,GO:0008270,GO:0016020,GO:0016021,GO:0016787,GO:0019538,GO:0043167,GO:0043169,GO:0043170,GO:0043226,GO:0043227,GO:0043229,GO:0043231,GO:0044238,GO:0044421,GO:0044424,GO:0044425,GO:0044444,GO:0044464,GO:0046872,GO:0046914,GO:0070011,GO:…			0.0266961	-0.293772	0.0966031	0.055993	0.116733	-0.341068	0.178602	0.127595	0.0310304	-0.314142	0.104641	0.032849	9.15012e-17	-0.716384	0.0827206	0.0273708	diff_down	down	diff_down	diff_down		4	17.8594	7.83732	30.4424	36.5353	92.6744	-5.24659	-2.67306	-9.56322	-26.1733	-43.6562	1.5413	0.911693	3.00421	18.7501	24.2073	318.957	61.4236	926.737	1334.83	2641.95	3.64219	64.1665	0.0100082
AIPGENE10582	Abhydrolase domain-containing protein 3 OS=Mus musculus GN=Abhd3 PE=2 SV=1	GO:0003674,GO:0003824,GO:0005575,GO:0008150,GO:0008152,GO:0016020,GO:0016021,GO:0016787,GO:0044425			0.0216595	0.302657	0.0968476	0.0562768	0.0660395	0.324257	0.147345	0.0868422	4.39458e-09	0.639138	0.097828	0.0287109	4.88177e-19	0.969185	0.104675	0.0438273	diff_up	up	diff_up	diff_up		4	17.7693	11.5151	34.8299	22.8168	86.9312	5.378	3.73387	22.2611	22.1137	53.4867	1.62769	1.21073	14.2279	21.4323	38.4986	315.748	132.599	1213.12	520.609	2182.08	5.58952	61.83	0.0418813
AIPGENE17807	Sodium/myo-inositol cotransporter OS=Homo sapiens GN=SLC5A3 PE=3 SV=2	GO:0003674,GO:0005215,GO:0005365,GO:0005367,GO:0005575,GO:0005886,GO:0005887,GO:0006810,GO:0006811,GO:0006812,GO:0006814,GO:0008150,GO:0008324,GO:0009987,GO:0015075,GO:0015077,GO:0015081,GO:0015166,GO:0015291,GO:0015293,GO:0015294,GO:0015370,GO:0015665,GO:0015672,GO:0015791,GO:0015798,GO:0015850,GO:0016020,GO:0016021,GO:0022804,GO:0022857,GO:0022890,GO:0022891,GO:0022892,GO:0030001,GO:0044425,GO:…			0.332335	-1.34132	0.81278	3.96367	7.58525e-07	-1.87502	0.346256	0.479573	1.01559e-06	-0.816259	0.145745	0.0637249	0.0004651	-2.09519	0.547783	1.20026	down	diff_down	diff_down	diff_down		4	0.252292	2.08519	15.6925	0.83315	18.8631	-0.338405	-3.90978	-12.8091	-1.74561	-18.8029	0.453911	7.33092	10.4555	3.6574	21.8978	0.0636511	4.34801	246.253	0.694139	251.359	3.15487	5.53764	0.027967
AIPGENE18576	Carnitine O-acetyltransferase OS=Columba livia GN=CRAT PE=1 SV=1	GO:0003674,GO:0003824,GO:0004092,GO:0005575,GO:0005739,GO:0005743,GO:0005777,GO:0005783,GO:0006082,GO:0006629,GO:0006631,GO:0006810,GO:0008150,GO:0008152,GO:0008374,GO:0009987,GO:0016020,GO:0016406,GO:0016407,GO:0016413,GO:0016740,GO:0016746,GO:0016747,GO:0019752,GO:0019866,GO:0031090,GO:0031966,GO:0032787,GO:0042579,GO:0043226,GO:0043227,GO:0043229,GO:0043231,GO:0043436,GO:0044237,GO:0044238,GO:…	K00624	map04146	2.77104e-10	0.757564	0.107727	0.0696303	2.34646e-06	2.19741	0.423429	0.717167	0.00155809	0.833202	0.21051	0.132943	0.000771163	0.504692	0.136982	0.0750559	diff_up	diff_up	diff_up	diff_up		4	14.3616	1.39437	7.52203	13.3234	36.6014	10.8798	3.06401	6.26737	6.72421	26.9354	8.24215	6.73287	5.22199	3.39365	23.5907	206.255	1.94428	56.5809	177.513	442.293	3.76857	24.5173	0.0313482
AIPGENE7820					0.000163228	-1.03512	0.226259	0.307158	0.0135624	-0.700703	0.243837	0.237825	0.606341	-0.331625	0.264192	0.209393	9.11729e-10	-0.838705	0.129748	0.0673384	diff_down	diff_down	down	diff_down		4	3.25565	4.20477	4.77572	14.8504	27.0865	-3.36997	-2.94629	-1.58375	-12.4551	-20.3551	3.48831	2.06448	0.52521	10.4461	16.5241	10.5993	17.6801	22.8075	220.534	271.62	1.22759	17.0586	0
AIPGENE8334	Axin-related protein OS=Xenopus laevis PE=1 SV=1	GO:0003674,GO:0004871,GO:0005488,GO:0005515,GO:0005575,GO:0005622,GO:0005737,GO:0007165,GO:0007166,GO:0007275,GO:0008150,GO:0008277,GO:0009966,GO:0009968,GO:0009987,GO:0010646,GO:0010648,GO:0016023,GO:0016055,GO:0023021,GO:0023051,GO:0023057,GO:0030111,GO:0031410,GO:0031982,GO:0031988,GO:0032501,GO:0032502,GO:0038032,GO:0043226,GO:0043227,GO:0043229,GO:0043231,GO:0044424,GO:0044444,GO:0044464,GO:…	K02157	map04310,map04390,map04550,map05200,map05210,map05213,map05217	0.0986074	0.249674	0.101976	0.062395	0.035038	0.431846	0.17327	0.12009	0.136906	0.247095	0.105526	0.0334075	5.39362e-12	0.564795	0.0780216	0.0243495	up	diff_up	up	diff_up		4	16.0269	8.32705	29.9334	41.0686	95.356	4.00151	3.59601	7.39641	23.1954	38.1893	0.999072	1.55292	1.82762	13.1006	17.4802	256.862	69.3398	896.01	1686.63	2908.85	2.18575	64.8509	0
AIPGENE20427	Tctex1 domain-containing protein 1 OS=Danio rerio GN=tctex1d1 PE=2 SV=1	GO:0003674,GO:0005575,GO:0008150			2.74093e-05	-0.613626	0.123088	0.0909041	0.0471822	-0.980048	0.415263	0.689772	1.89186e-05	-1.19533	0.238234	0.170267	0.00269294	-0.963191	0.290333	0.337174	diff_down	diff_down	diff_down	diff_down		4	11.0006	1.44975	5.87313	2.96583	21.2893	-6.75025	-1.42083	-7.02035	-2.85666	-18.0481	4.14213	1.39248	8.39167	2.75151	16.6778	121.013	2.10179	34.4937	8.79615	166.405	1.37745	13.473	0
AIPGENE7286	Putative uncharacterized protein OS=Ectocarpus siliculosus GN=Esi_0136_0015 PE=4 SV=1	GO:0005575,GO:0007154,GO:0008150,GO:0009987,GO:0016021,GO:0044425,GO:0044699,GO:0044763			4.61617e-05	-0.912711	0.187366	0.210637	7.11119e-06	-0.771539	0.155719	0.0969934	2.83997e-07	-0.468368	0.0803122	0.0193501	1.52697e-54	-1.11416	0.0701152	0.0196645	diff_down	diff_down	diff_down	diff_down		4	4.74751	10.31	51.6792	50.8529	117.59	-4.3331	-7.95455	-24.2049	-56.6585	-93.1511	3.95487	6.13725	11.3368	63.1268	84.5558	22.5388	106.296	2670.74	2586.02	5385.6	10.7642	71.7897	0.108152
AIPGENE19227	Coiled-coil domain-containing protein 81 OS=Rattus norvegicus GN=Ccdc81 PE=2 SV=1	GO:0003674,GO:0003676,GO:0003677,GO:0005488,GO:0097159,GO:1901363			0.0138178	0.319261	0.0968341	0.0562611	0.0147019	0.63824	0.224482	0.201569	0.0152497	0.298839	0.0916397	0.0251935	6.40697e-10	0.705221	0.108157	0.0467917	diff_up	diff_up	diff_up	diff_up		4	17.7743	4.96108	39.6928	21.3713	83.7994	5.67463	3.16636	11.8618	15.0715	35.7742	1.81168	2.0209	3.54476	10.6287	18.0061	315.925	24.6123	1575.52	456.733	2372.79	2.73394	55.4844	0
AIPGENE8398	Vitrin OS=Mus musculus GN=Vit PE=1 SV=2	GO:0003674,GO:0005488,GO:0005539,GO:0005575,GO:0005576,GO:0005578,GO:0005614,GO:0008150,GO:0009987,GO:0010810,GO:0010811,GO:0016043,GO:0030155,GO:0030198,GO:0031012,GO:0043062,GO:0044421,GO:0044699,GO:0044763,GO:0045785,GO:0048518,GO:0048522,GO:0050789,GO:0050794,GO:0065007,GO:0071840,GO:0097367			0.0787158	-0.655689	0.256192	0.393807	7.81635e-12	-1.06666	0.145675	0.0848847	0.299963	-0.300861	0.159672	0.0764856	7.59149e-08	-0.787398	0.137781	0.0759342	down	diff_down	down	diff_down		4	2.53932	11.7807	13.0744	13.1693	40.5637	-1.665	-12.566	-3.93356	-10.3695	-28.534	1.09173	13.4036	1.18345	8.1649	23.8437	6.44813	138.785	170.939	173.43	489.602	3.77179	28.4937	0.0270863
AIPGENE10675	Uncharacterized protein OS=Pythium ultimum DAOM BR144 GN=PYU1_G001921 PE=4 SV=1	GO:0005575,GO:0007154,GO:0008150,GO:0009987,GO:0016021,GO:0044425,GO:0044699,GO:0044763			0.160213	-0.432415	0.198969	0.237532	3.82432e-06	-1.67645	0.329474	0.434212	0.0294664	-0.803511	0.265871	0.212063	4.36417e-08	-1.3211	0.2272	0.206479	down	diff_down	diff_down	diff_down		4	4.20997	2.30302	4.71558	4.84312	16.0717	-1.82045	-3.8609	-3.78902	-6.39824	-15.8686	0.78719	6.47261	3.04452	8.45272	18.757	17.7238	5.30392	22.2367	23.4558	68.7202	3.08893	11.7958	0.00753872
AIPGENE13245	Histone deacetylase 2 OS=Homo sapiens GN=HDAC2 PE=1 SV=2	GO:0000118,GO:0000122,GO:0000785,GO:0000790,GO:0000792,GO:0000975,GO:0000976,GO:0000977,GO:0000978,GO:0000980,GO:0000987,GO:0001012,GO:0001047,GO:0001067,GO:0001071,GO:0001085,GO:0001103,GO:0001158,GO:0001159,GO:0003674,GO:0003676,GO:0003677,GO:0003682,GO:0003700,GO:0003723,GO:0003824,GO:0004407,GO:0005488,GO:0005515,GO:0005575,GO:0005634,GO:0005654,GO:0005657,GO:0005667,GO:0005737,GO:0006139,GO:…	K06067	map04110,map04330,map04919,map05016,map05034,map05169,map05200,map05202,map05203,map05220	0.339887	0.166803	0.102203	0.0626727	0.00391207	0.491702	0.148541	0.0882576	0.0673047	0.241312	0.0899559	0.0242762	6.38027e-11	0.48806	0.0709905	0.0201586	up	diff_up	up	diff_up		4	15.9559	11.3305	41.1927	49.6066	118.086	2.6615	5.57121	9.94027	24.211	42.384	0.443946	2.73938	2.3987	11.8164	17.3984	254.591	128.379	1696.84	2460.81	4540.62	2.18575	79.6337	0
AIPGENE16696	von Willebrand factor D and EGF domain-containing protein OS=Mus musculus GN=Vwde PE=2 SV=2	GO:0003674,GO:0005575,GO:0005576,GO:0008150			0.169421	-0.234539	0.109721	0.072232	6.98451e-08	-1.105	0.18846	0.142068	1.605e-09	-0.703472	0.105104	0.0331403	0.00013845	-0.449976	0.108727	0.0472862	down	diff_down	diff_down	diff_down		4	13.8443	7.03886	30.1747	21.1478	72.2057	-3.24702	-7.77797	-21.2271	-9.516	-41.7681	0.761554	8.59469	14.9327	4.28197	28.5709	191.664	49.5456	910.513	447.23	1598.95	4.40973	50.0612	0.02816
AIPGENE5963	Endothelin-converting enzyme 1 OS=Mus musculus GN=Ece1 PE=1 SV=1	GO:0001919,GO:0001921,GO:0003674,GO:0003824,GO:0004175,GO:0004222,GO:0005488,GO:0005515,GO:0005575,GO:0005765,GO:0005768,GO:0005769,GO:0005774,GO:0005794,GO:0005886,GO:0006508,GO:0006518,GO:0006807,GO:0007423,GO:0007507,GO:0008150,GO:0008152,GO:0008233,GO:0008237,GO:0009056,GO:0009653,GO:0009893,GO:0009897,GO:0009986,GO:0009987,GO:0010604,GO:0010813,GO:0010814,GO:0010815,GO:0010816,GO:0010817,GO:…			1.98389e-07	0.594586	0.0997238	0.059669	0.0036149	0.491977	0.147516	0.0870433	0.134871	0.257523	0.10961	0.0360433	1.00584e-07	0.841435	0.148588	0.0883139	diff_up	diff_up	up	diff_up		4	16.7591	11.4885	27.7444	11.3232	67.3153	9.96474	5.65209	7.14482	9.52778	32.2894	5.9249	2.7807	1.83996	8.01701	18.5626	280.868	131.986	769.751	128.216	1310.82	3.07414	47.8424	0.00154966
AIPGENE26743	Major facilitator superfamily domain-containing protein 12 OS=Mus musculus GN=Mfsd12 PE=1 SV=1	GO:0003674,GO:0005575,GO:0005765,GO:0005774,GO:0006810,GO:0008150,GO:0016020,GO:0016021,GO:0031090,GO:0044422,GO:0044424,GO:0044425,GO:0044437,GO:0044444,GO:0044446,GO:0044464,GO:0051234,GO:0098588			0.000624175	0.846883	0.200085	0.240204	0.0534697	0.40227	0.174709	0.122093	1.08097e-05	0.802444	0.156271	0.0732618	0.000830763	1.03456	0.282409	0.319019	diff_up	up	diff_up	diff_up		4	4.16312	8.19045	13.6497	3.13461	29.1379	3.52568	3.29478	10.9531	3.24293	21.0165	2.98584	1.32539	8.78925	3.355	16.4555	17.3316	67.0835	186.314	9.82578	280.555	1.29675	19.5093	0
AIPGENE26118	Kinetochore protein NDC80 homolog OS=Xenopus tropicalis GN=ndc80 PE=2 SV=1	GO:0000226,GO:0000280,GO:0000775,GO:0000776,GO:0000777,GO:0005575,GO:0005634,GO:0005694,GO:0006996,GO:0007010,GO:0007017,GO:0007049,GO:0007051,GO:0007052,GO:0007059,GO:0007067,GO:0008150,GO:0009987,GO:0016043,GO:0022402,GO:0031262,GO:0032991,GO:0032993,GO:0043226,GO:0043227,GO:0043228,GO:0043229,GO:0043231,GO:0043232,GO:0043234,GO:0043933,GO:0044422,GO:0044424,GO:0044427,GO:0044446,GO:0044464,GO:…			0.000162306	0.470695	0.102848	0.0634658	0.0660395	0.539482	0.245145	0.240383	0.034025	0.292559	0.0986141	0.0291742	7.73111e-09	0.664419	0.108679	0.0472448	diff_up	up	diff_up	diff_up		4	15.7565	4.16002	34.2768	21.1664	75.3597	7.41651	2.24426	10.028	14.0633	33.7521	3.49091	1.21074	2.93377	9.34395	16.9794	248.268	17.3058	1174.9	448.015	1888.49	1.8625	50.3001	0
AIPGENE5658	Carnitine O-palmitoyltransferase 2, mitochondrial OS=Mus musculus GN=Cpt2 PE=1 SV=2	GO:0003674,GO:0003824,GO:0004095,GO:0005575,GO:0005634,GO:0005730,GO:0005739,GO:0005743,GO:0006082,GO:0006629,GO:0006631,GO:0006810,GO:0008150,GO:0008152,GO:0008374,GO:0009987,GO:0016020,GO:0016406,GO:0016409,GO:0016416,GO:0016740,GO:0016746,GO:0016747,GO:0019752,GO:0019866,GO:0031090,GO:0031966,GO:0032787,GO:0043226,GO:0043227,GO:0043228,GO:0043229,GO:0043231,GO:0043232,GO:0043436,GO:0044237,GO:…	K08766	map00071,map01212,map03320	0.00525139	0.35013	0.0966851	0.056088	0.00107908	0.548801	0.147955	0.0875629	0.000353792	0.450638	0.103706	0.0322649	4.5823e-20	1.00483	0.105583	0.0445911	diff_up	diff_up	diff_up	diff_up		4	17.8291	11.4204	30.9935	22.426	82.6689	6.24252	6.26751	13.9668	22.5344	49.0113	2.18569	3.43962	6.294	22.6434	34.5627	317.877	130.425	960.594	502.925	1911.82	5.50574	59.5427	0.042083
AIPGENE4610	Membrane-spanning 4-domains subfamily A member 8 OS=Mus musculus GN=Ms4a8 PE=2 SV=4	GO:0005575,GO:0016020,GO:0016021,GO:0044425			0.0106996	-0.371695	0.109755	0.0722769	0.407545	-0.352007	0.326613	0.426704	0.173029	-0.178535	0.0805047	0.019443	9.13498e-13	-0.501605	0.067003	0.0179576	diff_down	down	down	diff_down		4	13.8357	2.34354	51.4323	55.6867	123.298	-5.14266	-0.824943	-9.18244	-27.9328	-43.0828	1.9115	0.290385	1.63938	14.0112	17.8525	191.426	5.4922	2645.28	3101.01	5943.21	2.79853	75.0963	0
AIPGENE10201	Carnitine O-palmitoyltransferase 1, liver isoform OS=Homo sapiens GN=CPT1A PE=1 SV=2	GO:0001101,GO:0001676,GO:0002791,GO:0003333,GO:0003674,GO:0003824,GO:0004095,GO:0005488,GO:0005515,GO:0005575,GO:0005739,GO:0005741,GO:0005743,GO:0005975,GO:0005996,GO:0006006,GO:0006082,GO:0006461,GO:0006577,GO:0006629,GO:0006631,GO:0006635,GO:0006638,GO:0006639,GO:0006641,GO:0006807,GO:0006810,GO:0006811,GO:0006812,GO:0006820,GO:0006839,GO:0006853,GO:0006865,GO:0006869,GO:0007610,GO:0007631,GO:…	K08765	map00071,map01212,map03320,map04152,map04920,map04922,map04931	0.0695095	0.292946	0.111827	0.0750312	0.00628487	0.521412	0.165494	0.109553	4.38293e-06	0.714656	0.134405	0.0541942	6.37398e-08	1.1732	0.20417	0.166742	up	diff_up	diff_up	diff_up		4	13.3278	9.128	18.4522	5.99728	46.9052	3.90432	4.75945	13.1869	7.036	28.8867	1.14376	2.48164	9.42413	8.25463	21.3042	177.63	83.3204	340.482	35.9673	637.4	3.51418	33.3161	0.0154335
AIPGENE23419					0.0216634	-1.11114	0.355608	0.75874	1.02916e-06	-1.5849	0.295937	0.350314	0.866825	-0.212513	0.354717	0.377473	1.57834e-15	-1.53519	0.184657	0.136392	diff_down	diff_down	down	diff_down		4	1.31797	2.85458	2.6492	7.33179	14.1535	-1.46446	-4.52422	-0.562988	-11.2557	-17.8073	1.62723	7.17042	0.119642	17.2795	26.1968	1.73706	8.14864	7.01824	53.7551	70.6591	3.79247	9.16122	0.0865027
AIPGENE651	Hypoxia up-regulated protein 1 OS=Danio rerio GN=hyou1 PE=2 SV=1	GO:0000166,GO:0001882,GO:0001883,GO:0003674,GO:0005488,GO:0005524,GO:0005575,GO:0005783,GO:0005788,GO:0017076,GO:0030554,GO:0031974,GO:0032549,GO:0032550,GO:0032553,GO:0032555,GO:0032559,GO:0035639,GO:0036094,GO:0043167,GO:0043168,GO:0043226,GO:0043227,GO:0043229,GO:0043231,GO:0043233,GO:0044422,GO:0044424,GO:0044432,GO:0044444,GO:0044446,GO:0044464,GO:0070013,GO:0097159,GO:0097367,GO:1901265,GO:…	K09486	map04141	1.83639e-11	0.770021	0.103739	0.0645703	5.28469e-23	2.10519	0.203037	0.164897	0.0102268	0.749403	0.220583	0.14597	7.08461e-14	0.744824	0.0951385	0.0362053	diff_up	diff_up	diff_up	diff_up		4	15.487	6.0644	6.85071	27.6202	56.0223	11.9253	12.7667	5.13394	20.5722	50.3982	9.18274	26.8763	3.84739	15.3227	55.2291	239.847	36.7769	46.9322	762.877	1086.43	9.89053	36.6295	0.188114
AIPGENE20806	Hormone-sensitive lipase OS=Spermophilus tridecemlineatus GN=LIPE PE=2 SV=1	GO:0003674,GO:0003676,GO:0003723,GO:0003824,GO:0005488,GO:0005575,GO:0005634,GO:0005737,GO:0005739,GO:0005811,GO:0005829,GO:0005886,GO:0005901,GO:0006066,GO:0006139,GO:0006352,GO:0006353,GO:0006361,GO:0006363,GO:0006629,GO:0006638,GO:0006639,GO:0006641,GO:0006725,GO:0006807,GO:0008150,GO:0008152,GO:0008202,GO:0008203,GO:0009056,GO:0009058,GO:0009059,GO:0009987,GO:0016020,GO:0016042,GO:0016070,GO:…	K07188	map04024,map04152,map04910,map04923,map04925	0.00889515	0.341772	0.0990923	0.0589157	0.413843	0.169378	0.159139	0.101301	4.31978e-06	0.560915	0.105433	0.0333481	1.32214e-11	0.872362	0.122712	0.0602334	diff_up	up	diff_up	diff_up		4	16.9734	9.87155	29.9867	16.6021	73.4337	5.80103	1.67202	16.82	14.483	38.7761	1.98263	0.283203	9.4346	12.6345	24.3349	288.096	97.4476	899.203	275.629	1560.38	3.85949	52.185	0.01647
AIPGENE3276	Putative uncharacterized protein OS=Tribolium castaneum GN=TcasGA2_TC008551 PE=4 SV=1	GO:0007154,GO:0007267,GO:0008150,GO:0009987,GO:0023052,GO:0044699,GO:0044700,GO:0044763			0.572183	-0.232194	0.212601	0.271196									3.1829e-15	-0.792615	0.0963439	0.0371286	down			diff_down		2	3.68737			26.9334	30.6208	-0.856184			-21.3478	-22.204	0.198801			16.9206	17.1194	13.5967			725.408	739.005	1.01864	6.48666	0.00287355
AIPGENE11552	hypothetical protein CGI_10005367 [Crassostrea gigas]				2.24633e-05	-0.517498	0.102937	0.0635764	0.00308012	-0.49422	0.145898	0.0851444	0.0681113	-0.408093	0.152398	0.0696757	1.17854e-05	-0.522747	0.110946	0.0492362	diff_down	diff_down	down	diff_down		4	15.7291	11.7448	14.3522	20.3103	62.1363	-8.13977	-5.80449	-5.85704	-10.6171	-30.4184	4.21231	2.86869	2.39022	5.55006	15.0213	247.405	137.939	205.986	412.507	1003.84	0.130154	45.9809	0
AIPGENE16150					0.00265485	-0.37256	0.0972496	0.0567449	0.02906	-0.378215	0.147092	0.0865448	0.00143494	-0.428321	0.107599	0.0347328	1.21824e-05	-0.427298	0.0908304	0.0330007	diff_down	diff_down	diff_down	diff_down		4	17.6227	11.5547	28.7912	30.3024	88.2711	-6.56552	-4.37017	-12.3319	-12.9482	-36.2157	2.44605	1.65286	5.28201	5.53273	14.9136	310.56	133.511	828.933	918.237	2191.24	0.0551004	63.447	0
AIPGENE26443	predicted protein [Nematostella vectensis] >gi|156226019|gb|EDO46832.1| predicted protein [Nematostella vectensis]				3.183e-12	1.03774	0.135394	0.10999	5.0665e-05	1.16424	0.258094	0.266451	1.31631e-10	1.95689	0.276856	0.229948	0.723173	0.168873	0.358994	0.515507	diff_up	diff_up	diff_up	up		4	9.09177	3.75304	4.34881	1.93984	19.1335	9.43494	4.36943	8.51014	0.327586	22.6421	9.79106	5.08705	16.6534	0.0553203	31.5868	82.6604	14.0853	18.9122	3.76297	119.421	4.7927	12.892	0.139055
AIPGENE17421	Putative ammonium transporter 1 OS=Caenorhabditis elegans GN=amt-1 PE=3 SV=1	GO:0003674,GO:0005215,GO:0005575,GO:0006810,GO:0006811,GO:0006812,GO:0006820,GO:0008150,GO:0008324,GO:0008509,GO:0008519,GO:0009987,GO:0015075,GO:0015077,GO:0015101,GO:0015103,GO:0015672,GO:0015696,GO:0015698,GO:0016020,GO:0016021,GO:0022857,GO:0022890,GO:0022891,GO:0022892,GO:0034220,GO:0044425,GO:0044699,GO:0044763,GO:0044765,GO:0051234,GO:0055085,GO:0071705,GO:0072488			0.000148298	0.483097	0.105049	0.0662114	7.18859e-28	2.26975	0.198533	0.157661	2.69335e-27	1.03497	0.0914048	0.0250645	1.76292e-09	0.777403	0.122276	0.0598054	diff_up	diff_up	diff_up	diff_up		4	15.1031	6.34271	39.897	16.7209	78.0638	7.29629	14.3963	41.2921	12.9989	75.9836	3.52482	32.676	42.7359	10.1054	89.0421	228.105	40.2299	1591.77	279.589	2139.7	15.0833	50.6542	0.238545
AIPGENE304	Proteasome subunit alpha type-4 OS=Homo sapiens GN=PSMA4 PE=1 SV=1	GO:0000082,GO:0000209,GO:0000278,GO:0000502,GO:0000932,GO:0002376,GO:0002474,GO:0002478,GO:0002479,GO:0003674,GO:0003824,GO:0004175,GO:0004298,GO:0005488,GO:0005515,GO:0005575,GO:0005634,GO:0005654,GO:0005737,GO:0005829,GO:0005839,GO:0006139,GO:0006464,GO:0006508,GO:0006511,GO:0006521,GO:0006725,GO:0006807,GO:0006915,GO:0006950,GO:0006974,GO:0006977,GO:0007049,GO:0007165,GO:0007346,GO:0008150,GO:…	K02728	map03050	0.267592	0.177922	0.0975324	0.0570755	1.41122e-05	0.702706	0.146231	0.0855345	0.00158912	0.350338	0.0886325	0.0235672	2.23597e-05	0.355112	0.0777078	0.024154	up	diff_up	diff_up	diff_up		4	17.5207	11.6912	42.4319	41.401	113.045	3.11732	8.21546	14.8655	14.702	40.9003	0.55464	5.77305	5.20795	5.22085	16.7565	306.974	136.684	1800.47	1714.05	3958.17	1.95853	78.0306	0
AIPGENE28928	Probable ethanolamine kinase OS=Nematostella vectensis GN=etnk PE=3 SV=1	GO:0000166,GO:0001882,GO:0001883,GO:0003674,GO:0003824,GO:0004305,GO:0005488,GO:0005524,GO:0005575,GO:0005737,GO:0006629,GO:0006644,GO:0006646,GO:0006650,GO:0006793,GO:0006796,GO:0008150,GO:0008152,GO:0008610,GO:0008654,GO:0009058,GO:0009987,GO:0016301,GO:0016310,GO:0016740,GO:0016772,GO:0016773,GO:0017076,GO:0019637,GO:0030554,GO:0032549,GO:0032550,GO:0032553,GO:0032555,GO:0032559,GO:0035639,GO:…	K00894	map00564,map01100	0.0434207	0.43884	0.154765	0.143714	1.61602e-14	1.23931	0.151739	0.0920989	2.08344e-05	0.8049	0.161062	0.0778224	0.00108749	0.433511	0.120862	0.0584302	diff_up	diff_up	diff_up	diff_up		4	6.95828	10.8579	12.8498	17.1144	47.7804	3.05357	13.4563	10.3428	7.4193	34.2719	1.34003	16.6765	8.32489	3.21635	29.5578	48.4177	117.894	165.117	292.904	624.332	4.97521	34.7137	0.0569
AIPGENE2326	Coiled-coil domain-containing protein 40 OS=Homo sapiens GN=CCDC40 PE=2 SV=2	GO:0001947,GO:0002009,GO:0003143,GO:0003341,GO:0003351,GO:0003352,GO:0003356,GO:0003674,GO:0005575,GO:0005737,GO:0005929,GO:0006461,GO:0006928,GO:0007017,GO:0007018,GO:0007368,GO:0007389,GO:0008150,GO:0009653,GO:0009799,GO:0009855,GO:0009987,GO:0016043,GO:0022607,GO:0030324,GO:0032501,GO:0032502,GO:0032879,GO:0032886,GO:0034622,GO:0035239,GO:0035469,GO:0042995,GO:0043226,GO:0043227,GO:0043623,GO:…			0.000222685	0.442243	0.0983048	0.057983	0.00185204	0.734916	0.207083	0.171534	0.0790814	0.272472	0.104376	0.0326829	2.87604e-08	0.740467	0.125768	0.0632699	diff_up	diff_up	up	diff_up		4	17.2464	5.82974	30.597	15.8053	69.4785	7.62712	4.28437	8.33684	11.7033	31.9516	3.37304	3.14865	2.27156	8.6659	17.4591	297.44	33.9859	936.179	249.807	1517.41	2.76531	47.6385	0
AIPGENE17912	Predicted protein OS=Nematostella vectensis GN=v1g202155 PE=3 SV=1	GO:0003674,GO:0004871,GO:0004872,GO:0004888,GO:0004930,GO:0005575,GO:0007165,GO:0007166,GO:0007186,GO:0008150,GO:0009987,GO:0016021,GO:0038023,GO:0044425,GO:0050789,GO:0050794,GO:0050896,GO:0051716,GO:0060089,GO:0065007			5.28913e-06	0.533389	0.0999587	0.0599504	6.66207e-06	0.763188	0.153556	0.0943174	0.107499	0.358809	0.145539	0.0635446	1.00377e-22	1.15422	0.113654	0.0516691	diff_up	diff_up	up	diff_up		4	16.6805	10.6025	15.737	19.3539	62.3739	8.89717	8.0917	5.64656	22.3387	44.9741	4.74565	6.17548	2.02603	25.7837	38.7309	278.238	112.413	247.652	374.575	1012.88	6.30273	46.135	0.0715882
AIPGENE11529	Phospholipase D2 OS=Homo sapiens GN=PLD2 PE=1 SV=2	GO:0002031,GO:0002252,GO:0002253,GO:0002376,GO:0002429,GO:0002431,GO:0002433,GO:0002682,GO:0002684,GO:0002757,GO:0002764,GO:0002768,GO:0003674,GO:0003824,GO:0004620,GO:0004630,GO:0005488,GO:0005515,GO:0005543,GO:0005575,GO:0005789,GO:0005886,GO:0006629,GO:0006644,GO:0006650,GO:0006654,GO:0006655,GO:0006793,GO:0006796,GO:0006810,GO:0006897,GO:0006898,GO:0006950,GO:0006952,GO:0006955,GO:0006996,GO:…	K01115	map00564,map00565,map01100,map01110,map04014,map04024,map04071,map04072,map04144,map04666,map04724,map04912,map05231	0.0814702	0.263358	0.103608	0.0644075	3.15482e-05	1.13808	0.246217	0.24249	9.53077e-07	0.595753	0.106139	0.0337964	2.15888e-06	0.928264	0.183012	0.133973	up	diff_up	diff_up	diff_up		4	15.5261	4.12387	29.5889	7.46418	56.7031	4.08894	4.69329	17.6277	6.92873	33.3387	1.07686	5.34134	10.5018	6.43169	23.3516	241.061	17.0063	875.506	55.714	1189.29	3.75014	35.7292	0.0209952
AIPGENE21864	Acetyl-coenzyme A transporter 1 OS=Rattus norvegicus GN=Slc33a1 PE=2 SV=1	GO:0003674,GO:0005215,GO:0005575,GO:0005783,GO:0005789,GO:0006810,GO:0006811,GO:0006820,GO:0007417,GO:0008150,GO:0008521,GO:0015711,GO:0015876,GO:0015916,GO:0016020,GO:0016021,GO:0031090,GO:0032502,GO:0043226,GO:0043227,GO:0043229,GO:0043231,GO:0044422,GO:0044424,GO:0044425,GO:0044432,GO:0044444,GO:0044446,GO:0044464,GO:0044699,GO:0044765,GO:0048731,GO:0048856,GO:0051181,GO:0051182,GO:0051184,GO:…	K03372	map00604,map01100	0.096139	0.242425	0.0984474	0.0581514	1.84923e-06	0.78273	0.149451	0.0893426	0.0424411	0.337818	0.117495	0.041415	1.42018e-06	0.582221	0.112903	0.0509884	up	diff_up	diff_up	diff_up		4	17.1965	11.1929	24.1459	19.6123	72.1475	4.16886	8.761	8.15689	11.4187	32.5054	1.01063	6.8575	2.75554	6.6482	17.2719	295.72	125.28	583.023	384.642	1388.66	2.62683	52.9	0
AIPGENE3082	Inactive tyrosine-protein kinase 7 OS=Homo sapiens GN=PTK7 PE=1 SV=2	GO:0000166,GO:0001101,GO:0001736,GO:0001843,GO:0001882,GO:0001883,GO:0002009,GO:0003401,GO:0003674,GO:0003824,GO:0004672,GO:0004713,GO:0004714,GO:0004871,GO:0004872,GO:0004888,GO:0005488,GO:0005515,GO:0005524,GO:0005575,GO:0005887,GO:0005911,GO:0006464,GO:0006468,GO:0006793,GO:0006796,GO:0006928,GO:0006950,GO:0006996,GO:0007010,GO:0007155,GO:0007163,GO:0007164,GO:0007165,GO:0007166,GO:0008150,GO:…			0.0539393	0.303779	0.110711	0.073541	0.000381105	0.645015	0.161223	0.103972	0.217976	0.280784	0.134595	0.0543476	1.86607e-08	0.413374	0.0693316	0.0192275	up	diff_up	up	diff_up		4	13.5979	9.61798	18.4001	52.0089	93.6248	4.13075	6.20374	5.16645	21.4991	37.0001	1.25484	4.0015	1.45066	8.88718	15.5942	184.902	92.5055	338.563	2704.92	3320.89	0.971935	58.1546	0
AIPGENE12964	ADP-ribosylation factor-like protein 15 OS=Bos taurus GN=ARL15 PE=2 SV=1	GO:0000166,GO:0001882,GO:0001883,GO:0003674,GO:0005488,GO:0005525,GO:0005575,GO:0005622,GO:0007165,GO:0007264,GO:0008150,GO:0009987,GO:0017076,GO:0019001,GO:0032549,GO:0032550,GO:0032553,GO:0032555,GO:0032561,GO:0035556,GO:0035639,GO:0036094,GO:0043167,GO:0043168,GO:0044464,GO:0050789,GO:0050794,GO:0050896,GO:0051716,GO:0065007,GO:0097159,GO:0097367,GO:1901265,GO:1901363			0.600093	-0.241457	0.233636	0.327514	4.69507e-05	-0.663413	0.146484	0.0858298	0.334212	-0.240563	0.133424	0.053406	1.09035e-09	-0.613021	0.0952558	0.0362947	down	diff_down	down	diff_down		4	3.0533	11.651	18.7245	27.5522	60.981	-0.737241	-7.72941	-4.50443	-16.8901	-29.8612	0.178012	5.12779	1.0836	10.354	16.7434	9.32266	135.745	350.606	759.126	1254.8	2.12097	40.4041	0
AIPGENE21846	Tetraspanin-5 OS=Rattus norvegicus GN=Tspan5 PE=2 SV=2	GO:0005575,GO:0007155,GO:0008150,GO:0008283,GO:0016020,GO:0016021,GO:0022610,GO:0044425,GO:0044699			2.45991e-07	-0.660171	0.111417	0.0744828	0.10794	-0.445889	0.228449	0.208755	0.459909	-0.273083	0.175648	0.0925563	6.34258e-08	-0.652623	0.113557	0.0515805	diff_down	down	down	diff_down		4	13.4259	4.7903	10.8042	19.3872	48.4076	-8.8634	-2.13594	-2.95045	-12.6525	-26.6023	5.85136	0.952395	0.805716	8.25732	15.8668	180.255	22.947	116.731	375.863	695.797	1.24755	34.0339	0
AIPGENE23052	Sodium/calcium exchanger 1 OS=Cavia porcellus GN=SLC8A1 PE=2 SV=1	GO:0000302,GO:0001892,GO:0002026,GO:0003007,GO:0003008,GO:0003012,GO:0003674,GO:0005215,GO:0005432,GO:0005488,GO:0005515,GO:0005516,GO:0005575,GO:0005886,GO:0005887,GO:0005911,GO:0006810,GO:0006811,GO:0006812,GO:0006814,GO:0006816,GO:0006936,GO:0006941,GO:0006950,GO:0006979,GO:0007154,GO:0008016,GO:0008092,GO:0008150,GO:0008324,GO:0009653,GO:0009791,GO:0009887,GO:0009987,GO:0014704,GO:0015075,GO:…	K05849	map04020,map04022,map04740,map04974	0.825102	0.0608563	0.120275	0.0867969	0.0156306	0.756699	0.268451	0.288264	0.689766	0.230657	0.213199	0.136362	9.16034e-16	0.561679	0.0670177	0.0179655	up	diff_up	up	diff_up		4	11.5211	3.46904	7.33343	55.6623	77.9859	0.701135	2.62502	1.69151	31.2644	36.282	0.0426685	1.98635	0.390159	17.5605	19.9797	132.737	12.0342	53.7793	3098.29	3296.84	3.09994	35.7111	0.00279861
AIPGENE25361	Interleukin enhancer-binding factor 2 homolog OS=Xenopus tropicalis GN=ilf2 PE=2 SV=1	GO:0000166,GO:0001882,GO:0001883,GO:0002376,GO:0003674,GO:0003676,GO:0003677,GO:0003723,GO:0003725,GO:0003824,GO:0005488,GO:0005524,GO:0005575,GO:0005634,GO:0005730,GO:0006139,GO:0006351,GO:0006355,GO:0006725,GO:0006807,GO:0006955,GO:0008150,GO:0008152,GO:0009058,GO:0009059,GO:0009889,GO:0009891,GO:0009893,GO:0009987,GO:0010468,GO:0010556,GO:0010557,GO:0010604,GO:0010628,GO:0016070,GO:0016740,GO:…			0.0063973	0.351881	0.0988889	0.0586741	3.34444e-05	0.680769	0.147733	0.0872998	0.457288	0.293703	0.18835	0.106427	3.46147e-07	0.412383	0.0759078	0.023048	diff_up	diff_up	up	diff_up		4	17.0433	11.4548	9.39609	43.3878	81.2819	5.99721	7.79806	2.75966	17.8924	34.4473	2.1103	5.30868	0.81052	7.37852	15.608	290.473	131.212	88.2865	1882.5	2392.47	1.00923	51.8477	0
AIPGENE15337	Kalirin OS=Mus musculus GN=Kalrn PE=1 SV=1	GO:0000166,GO:0001882,GO:0001883,GO:0003674,GO:0003824,GO:0004672,GO:0004674,GO:0005085,GO:0005088,GO:0005089,GO:0005488,GO:0005524,GO:0005575,GO:0005737,GO:0005856,GO:0006140,GO:0006464,GO:0006468,GO:0006793,GO:0006796,GO:0008150,GO:0008152,GO:0009118,GO:0009894,GO:0009966,GO:0009987,GO:0010646,GO:0016301,GO:0016310,GO:0016740,GO:0016772,GO:0016773,GO:0017076,GO:0019219,GO:0019220,GO:0019222,GO:…			0.0285838	-2.679	0.888991	4.74183	8.89569e-34	-5.55248	0.441104	0.778292									diff_down	diff_down				2	0.210889	1.28487			1.49575	-0.564971	-7.13419			-7.69916	1.51355	39.6125			41.126	0.0444741	1.65088			1.69535	1.49579	0.362311	1.3684
AIPGENE21609	Cubilin OS=Canis familiaris GN=CUBN PE=1 SV=1	GO:0000323,GO:0003674,GO:0004872,GO:0005488,GO:0005509,GO:0005575,GO:0005764,GO:0005765,GO:0005768,GO:0005773,GO:0005774,GO:0006066,GO:0006629,GO:0006810,GO:0006897,GO:0006898,GO:0008150,GO:0008152,GO:0008202,GO:0008203,GO:0010008,GO:0015031,GO:0016020,GO:0016125,GO:0016192,GO:0019842,GO:0031090,GO:0031419,GO:0036094,GO:0043167,GO:0043169,GO:0043226,GO:0043227,GO:0043229,GO:0043231,GO:0044238,GO:…	K14616	map04977	0.752565	-0.134545	0.196698	0.232141	0.000549763	-0.697721	0.178878	0.127989	0.00361247	-0.590572	0.15886	0.0757092	1.28648e-09	-1.16795	0.182237	0.132841	down	diff_down	diff_down	diff_down		4	4.30774	7.81317	13.2084	7.52779	32.8571	-0.579586	-5.45142	-7.80053	-8.79206	-22.6236	0.0779805	3.80357	4.60677	10.2687	18.757	18.5566	61.0457	174.463	56.6676	310.733	3.17964	23.4	0.00767683
AIPGENE10504	V-type proton ATPase catalytic subunit A OS=Manduca sexta GN=VHAA PE=2 SV=1	GO:0000166,GO:0001882,GO:0001883,GO:0003674,GO:0003824,GO:0005215,GO:0005488,GO:0005524,GO:0005575,GO:0006139,GO:0006163,GO:0006725,GO:0006753,GO:0006793,GO:0006796,GO:0006807,GO:0006810,GO:0006811,GO:0006812,GO:0006818,GO:0008150,GO:0008152,GO:0008324,GO:0009116,GO:0009117,GO:0009119,GO:0009123,GO:0009126,GO:0009141,GO:0009144,GO:0009150,GO:0009161,GO:0009167,GO:0009199,GO:0009205,GO:0009259,GO:…	K02145	map00190,map01100,map04145,map04721,map04966,map05110,map05120,map05323	0.330024	0.188778	0.113871	0.0777994	0.0103612	0.437453	0.147117	0.0865738	0.0277269	0.256227	0.0841416	0.0212394	1.45457e-09	0.473846	0.0741617	0.0219999	up	diff_up	diff_up	diff_up		4	12.8536	11.5508	47.0822	45.4548	116.941	2.42647	5.05295	12.0637	21.5386	41.0817	0.458063	2.21043	3.09105	10.206	15.9655	165.214	133.422	2216.74	2066.14	4581.52	1.53344	77.7636	0
AIPGENE27290	Aggrecan core protein (Fragments) OS=Sus scrofa GN=ACAN PE=1 SV=3	GO:0003674,GO:0005488,GO:0005539,GO:0005540,GO:0005575,GO:0005576,GO:0005578,GO:0007155,GO:0008150,GO:0022610,GO:0031012,GO:0044421,GO:0097367			0.236764	0.277963	0.145132	0.12638	0.0723321	0.320434	0.148569	0.0882908	0.000268592	0.640211	0.145072	0.0631374	5.36337e-07	0.463745	0.0867081	0.0300732	up	up	diff_up	diff_up		4	7.91262	11.3262	15.8385	33.2522	68.3295	2.19941	3.6293	10.14	15.4206	31.3892	0.611356	1.16295	6.49173	7.15121	15.4172	62.6095	128.283	250.857	1105.71	1547.46	0.997637	45.6825	0
AIPGENE878	Tryptophanase OS=Salinibacter ruber (strain DSM 13855 / M31) GN=tnaA PE=3 SV=1	GO:0003674,GO:0003824,GO:0005488,GO:0006082,GO:0006520,GO:0006568,GO:0006569,GO:0006576,GO:0006586,GO:0006725,GO:0006807,GO:0008150,GO:0008152,GO:0009034,GO:0009056,GO:0009063,GO:0009072,GO:0009074,GO:0009308,GO:0009310,GO:0009987,GO:0016054,GO:0016829,GO:0016830,GO:0019439,GO:0019752,GO:0030170,GO:0034641,GO:0042402,GO:0042430,GO:0042436,GO:0043167,GO:0043168,GO:0043436,GO:0044106,GO:0044237,GO:…	K01667	map00380	3.11929e-06	-0.70926	0.130326	0.101909	5.15638e-06	-0.995604	0.198139	0.157037	0.979819	0.0398043	0.334263	0.335195	1.79576e-05	-0.778609	0.168566	0.113658	diff_down	diff_down	up	diff_down		4	9.81269	6.36794	2.98333	8.79829	27.9623	-6.95975	-6.33994	0.11875	-6.85043	-20.0314	4.93627	6.31207	0.00472675	5.33381	16.5869	96.2889	40.5506	8.90028	77.4099	223.15	2.23696	19.9819	0
AIPGENE21751	Angio-associated migratory cell protein OS=Canis familiaris GN=AAMP PE=3 SV=1	GO:0001525,GO:0005575,GO:0005737,GO:0005886,GO:0006928,GO:0007275,GO:0008150,GO:0009986,GO:0009987,GO:0010594,GO:0010595,GO:0010632,GO:0010634,GO:0014812,GO:0014909,GO:0016020,GO:0016477,GO:0030154,GO:0030334,GO:0030335,GO:0032501,GO:0032502,GO:0032879,GO:0040011,GO:0040012,GO:0040017,GO:0044424,GO:0044464,GO:0044699,GO:0044707,GO:0044763,GO:0044767,GO:0048518,GO:0048522,GO:0048646,GO:0048869,GO:…			0.130314	0.230534	0.100461	0.0605542	0.00039266	0.631669	0.158197	0.100105	0.0160139	0.323115	0.0995965	0.0297584	7.99323e-08	0.615929	0.107957	0.0466191	up	diff_up	diff_up	diff_up		4	16.5141	9.98947	33.604	21.4504	81.558	3.80707	6.31004	10.858	13.2119	34.187	0.87766	3.98585	3.50837	8.13761	16.5095	272.716	99.7896	1129.23	460.12	1961.85	2.17919	57.5033	0
AIPGENE26413	Putative uncharacterized protein OS=Branchiostoma floridae GN=BRAFLDRAFT_67567 PE=4 SV=1	GO:0001733,GO:0003674,GO:0003824,GO:0005575,GO:0005794,GO:0008146,GO:0008150,GO:0008152,GO:0009058,GO:0016021,GO:0016740,GO:0016782,GO:0043226,GO:0043227,GO:0043229,GO:0043231,GO:0044424,GO:0044425,GO:0044444,GO:0044464,GO:0050694			1.50679e-12	1.14778	0.147749	0.130979	2.32011e-12	1.92977	0.257465	0.265154	4.48268e-19	2.06945	0.218489	0.143213	0.561271	0.229307	0.308342	0.3803	diff_up	diff_up	diff_up	up		4	7.63483	3.7714	6.98262	2.62951	21.0183	8.76309	7.27793	14.4502	0.602964	31.0942	10.0581	14.0448	29.904	0.138264	54.1451	58.2906	14.2234	48.7569	6.9143	128.185	8.1449	14.9196	0.344841
AIPGENE20038	Peripheral plasma membrane protein CASK OS=Mus musculus GN=Cask PE=1 SV=2	GO:0000166,GO:0001882,GO:0001883,GO:0001952,GO:0001953,GO:0003674,GO:0003824,GO:0004672,GO:0004674,GO:0005488,GO:0005515,GO:0005516,GO:0005524,GO:0005575,GO:0005604,GO:0005634,GO:0005652,GO:0005730,GO:0005737,GO:0005829,GO:0005886,GO:0005911,GO:0006355,GO:0006357,GO:0006464,GO:0006468,GO:0006793,GO:0006796,GO:0006810,GO:0006811,GO:0007162,GO:0008150,GO:0008152,GO:0008285,GO:0009889,GO:0009891,GO:…	K06103	map04530	0.195986	0.213226	0.10418	0.0651207	0.294806	0.198669	0.14944	0.0893288	0.00243152	0.311993	0.0813702	0.0198633	1.00462e-08	0.438814	0.0723081	0.0209139	up	up	diff_up	diff_up		4	15.3561	11.1946	50.344	47.8152	124.71	3.27433	2.22401	15.707	20.9819	42.1873	0.698173	0.441842	4.90047	9.20716	15.2476	235.81	125.319	2534.52	2286.29	5181.93	0.976398	83.1579	0
AIPGENE27846	Homeobox protein HMX3 OS=Danio rerio GN=hmx3 PE=2 SV=1	GO:0001071,GO:0003674,GO:0003676,GO:0003677,GO:0003700,GO:0005488,GO:0005575,GO:0005634,GO:0006139,GO:0006351,GO:0006355,GO:0006725,GO:0006807,GO:0007275,GO:0007399,GO:0008150,GO:0008152,GO:0009058,GO:0009059,GO:0009653,GO:0009889,GO:0009987,GO:0010468,GO:0010556,GO:0016070,GO:0018130,GO:0019219,GO:0019222,GO:0019438,GO:0030154,GO:0031323,GO:0031326,GO:0032501,GO:0032502,GO:0032774,GO:0034641,GO:…			0.00258975	-0.377252	0.0982607	0.057931	0.0662798	-0.324897	0.147758	0.0873298	0.0524507	-0.287671	0.10313	0.0319075	1.09361e-08	-0.549648	0.0907875	0.0329694	diff_down	down	down	diff_down		4	17.2619	11.4508	31.3406	30.3311	90.3845	-6.51209	-3.72034	-9.0158	-16.6714	-35.9197	2.4567	1.20873	2.59359	9.16343	15.4224	297.973	131.122	982.235	919.976	2331.31	1.14762	64.5913	0
AIPGENE8243	Eukaryotic peptide chain release factor GTP-binding subunit ERF3B OS=Homo sapiens GN=GSPT2 PE=1 SV=2	GO:0000166,GO:0000184,GO:0000956,GO:0001882,GO:0001883,GO:0003674,GO:0003676,GO:0003723,GO:0003824,GO:0003924,GO:0005488,GO:0005515,GO:0005525,GO:0005575,GO:0005737,GO:0005829,GO:0006139,GO:0006152,GO:0006163,GO:0006184,GO:0006195,GO:0006401,GO:0006402,GO:0006412,GO:0006415,GO:0006725,GO:0006753,GO:0006793,GO:0006796,GO:0006807,GO:0007049,GO:0008150,GO:0008152,GO:0009056,GO:0009057,GO:0009058,GO:…	K03267	map03015	0.000418492	0.419889	0.0967976	0.0562186	6.54296e-21	1.47177	0.149083	0.088903	8.89343e-07	0.642034	0.114127	0.0390751	4.8845e-07	0.5845	0.108917	0.0474515	diff_up	diff_up	diff_up	diff_up		4	17.7877	11.2482	25.5918	21.0741	75.7018	7.46886	16.5547	16.4308	12.3178	52.7722	3.13609	24.3647	10.5491	7.19979	45.2497	316.402	126.522	654.939	444.12	1541.98	8.46183	55.3327	0.098709
AIPGENE9794	Splicing factor 3A subunit 3 OS=Mus musculus GN=Sf3a3 PE=2 SV=2	GO:0003674,GO:0003676,GO:0005488,GO:0005575,GO:0005634,GO:0005681,GO:0006139,GO:0006396,GO:0006397,GO:0006725,GO:0006807,GO:0008150,GO:0008152,GO:0008270,GO:0008380,GO:0009987,GO:0016070,GO:0016071,GO:0030529,GO:0032991,GO:0034641,GO:0043167,GO:0043169,GO:0043170,GO:0043226,GO:0043227,GO:0043229,GO:0043231,GO:0044237,GO:0044238,GO:0044260,GO:0044422,GO:0044424,GO:0044428,GO:0044446,GO:0044464,GO:…	K12827	map03040	0.0396214	0.279846	0.0973674	0.0568825	0.100923	0.299945	0.150861	0.0910357	0.114658	0.260116	0.106954	0.0343176	2.98022e-11	0.600821	0.0859676	0.0295617	diff_up	up	up	diff_up		4	17.5801	10.9847	29.1395	33.8275	91.5319	4.91973	3.29481	7.57966	20.3243	36.1185	1.37677	0.988263	1.97159	12.2113	16.5479	309.06	120.664	849.113	1144.3	2423.14	2.29552	65.0587	0
AIPGENE18368	15-hydroxyprostaglandin dehydrogenase [NAD(+)] OS=Mus musculus GN=Hpgd PE=2 SV=1	GO:0000166,GO:0003674,GO:0003824,GO:0004871,GO:0004872,GO:0004888,GO:0004930,GO:0004953,GO:0004954,GO:0004955,GO:0004957,GO:0005488,GO:0005575,GO:0005634,GO:0005737,GO:0006082,GO:0006629,GO:0006631,GO:0006690,GO:0006692,GO:0006693,GO:0007165,GO:0007166,GO:0007167,GO:0007178,GO:0007179,GO:0007186,GO:0007565,GO:0007567,GO:0008150,GO:0008152,GO:0009653,GO:0009719,GO:0009987,GO:0010033,GO:0016020,GO:…	K00069	map05202	0.0242623	-0.404393	0.131313	0.103458	2.30407e-09	-1.22004	0.189098	0.143032	0.0325234	-0.528653	0.177188	0.0941871	0.00565217	-0.616612	0.200317	0.160507	diff_down	diff_down	diff_down	diff_down		4	9.66573	6.99147	10.6172	6.23025	33.5046	-3.90875	-8.52987	-5.61279	-3.84165	-21.8931	1.58067	10.4068	2.96722	2.36881	17.3235	93.4263	48.8806	112.724	38.8161	293.847	3.0178	24.7343	0.000719532
AIPGENE27412	Cyclin-I OS=Homo sapiens GN=CCNI PE=1 SV=1	GO:0007276,GO:0007283,GO:0008150,GO:0022414,GO:0044699,GO:0044702,GO:0048232,GO:0048609,GO:0050789,GO:0050794,GO:0051726,GO:0065007			0.0400502	-0.411732	0.143448	0.123464	0.164975	-0.251551	0.147023	0.0864627	0.0198847	-0.288237	0.0909449	0.0248129	1.60238e-14	-0.697077	0.0868965	0.030204	diff_down	down	diff_down	diff_down		4	8.09954	11.5657	40.3016	33.1082	93.075	-3.33484	-2.90935	-11.6164	-23.079	-40.9396	1.37306	0.731849	3.34828	16.0878	21.541	65.6026	133.765	1624.22	1096.15	2919.74	3.53351	61.7053	0.00864603
AIPGENE14361	ATP-binding cassette sub-family F member 2 OS=Mus musculus GN=Abcf2 PE=2 SV=1	GO:0000166,GO:0001882,GO:0001883,GO:0003674,GO:0003824,GO:0005488,GO:0005524,GO:0005575,GO:0005739,GO:0006139,GO:0006152,GO:0006163,GO:0006195,GO:0006200,GO:0006725,GO:0006753,GO:0006793,GO:0006796,GO:0006807,GO:0008150,GO:0008152,GO:0009056,GO:0009116,GO:0009117,GO:0009119,GO:0009123,GO:0009125,GO:0009126,GO:0009128,GO:0009141,GO:0009143,GO:0009144,GO:0009146,GO:0009150,GO:0009154,GO:0009158,GO:…			0.0851747	0.261874	0.103886	0.0647543	2.69833e-10	1.05836	0.155816	0.097114	2.15138e-07	0.877759	0.149248	0.0668249	0.0013688	0.606849	0.172403	0.118891	up	diff_up	diff_up	diff_up		4	15.443	10.2972	14.9645	8.4111	49.1158	4.04411	10.8981	13.1352	5.10427	33.1817	1.05905	11.5341	11.5295	3.09752	27.2202	238.486	106.032	223.936	70.7466	639.2	4.80326	36.1016	0.0499497
AIPGENE34	Prostaglandin reductase 2 OS=Pongo abelii GN=PTGR2 PE=2 SV=2	GO:0003674,GO:0003824,GO:0005575,GO:0005737,GO:0006082,GO:0006629,GO:0006631,GO:0006690,GO:0006692,GO:0006693,GO:0008150,GO:0008152,GO:0009987,GO:0016491,GO:0016614,GO:0016616,GO:0016627,GO:0016628,GO:0019752,GO:0032787,GO:0033559,GO:0036132,GO:0043436,GO:0044237,GO:0044238,GO:0044255,GO:0044281,GO:0044424,GO:0044464,GO:0044699,GO:0044710,GO:0044763,GO:0047522,GO:0055114,GO:0071704,GO:1901568			0.00189502	-0.891282	0.226823	0.308693	0.0792837	-0.37872	0.179387	0.128719	0.000553095	-0.757575	0.179083	0.0962121	8.47517e-16	-1.40852	0.16787	0.112722	diff_down	down	diff_down	diff_down		4	3.23947	7.76889	10.3937	8.8714	30.2735	-2.88728	-2.94223	-7.87401	-12.4956	-26.1991	2.57338	1.11428	5.96515	17.6003	27.2531	10.4942	60.3556	108.029	78.7018	257.581	4.58005	21.765	0.0725957
AIPGENE21629	E3 ubiquitin-protein ligase NRDP1 OS=Xenopus laevis GN=rnf41 PE=2 SV=1	GO:0000209,GO:0003674,GO:0003824,GO:0004842,GO:0005488,GO:0006464,GO:0007165,GO:0007166,GO:0008150,GO:0008152,GO:0008270,GO:0009987,GO:0016567,GO:0016740,GO:0016874,GO:0016879,GO:0016881,GO:0019538,GO:0031386,GO:0032446,GO:0036211,GO:0043167,GO:0043169,GO:0043170,GO:0043412,GO:0044237,GO:0044238,GO:0044260,GO:0044267,GO:0046872,GO:0046914,GO:0050789,GO:0050794,GO:0050896,GO:0051716,GO:0065007,GO:…	K11981	map04144	0.10793	-0.325553	0.135534	0.110217	3.21568e-08	-0.977414	0.162873	0.10611	0.0449928	-0.354211	0.124156	0.0462439	1.52061e-06	-0.730553	0.142042	0.0807038	down	diff_down	diff_down	diff_down		4	9.07299	9.42417	21.6245	12.391	52.5126	-2.95374	-9.21131	-7.65963	-9.05227	-28.8769	0.961598	9.00326	2.71312	6.61316	19.2911	82.3191	88.8149	467.618	153.537	792.289	3.41157	37.425	0.0109972
AIPGENE22970	Tetratricopeptide repeat protein 28 OS=Homo sapiens GN=TTC28 PE=1 SV=4	GO:0000280,GO:0000922,GO:0005575,GO:0005737,GO:0005813,GO:0005815,GO:0005819,GO:0005856,GO:0006996,GO:0007049,GO:0007067,GO:0007346,GO:0008150,GO:0009987,GO:0016043,GO:0022402,GO:0030496,GO:0043226,GO:0043228,GO:0043229,GO:0043232,GO:0044422,GO:0044424,GO:0044430,GO:0044446,GO:0044464,GO:0044699,GO:0044763,GO:0048285,GO:0050789,GO:0050794,GO:0051301,GO:0051726,GO:0065007,GO:0071840,GO:1902589,GO:…			0.719572	-0.122557	0.161383	0.156267	3.97611e-07	-1.51236	0.272959	0.298027	1.13301e-05	-0.581591	0.113483	0.0386352	3.61037e-12	-0.723606	0.0991833	0.0393493	down	diff_down	diff_down	diff_down		4	6.3993	3.3554	25.8831	25.4134	61.0512	-0.784277	-5.07459	-15.0534	-18.3893	-39.3015	0.0961183	7.67462	8.75493	13.3066	29.8323	40.951	11.2587	669.936	645.841	1367.99	4.532	38.644	0.0396439
AIPGENE13881	DNA replication licensing factor MCM7 OS=Homo sapiens GN=MCM7 PE=1 SV=4	GO:0000082,GO:0000166,GO:0000278,GO:0000785,GO:0001882,GO:0001883,GO:0003674,GO:0003676,GO:0003677,GO:0003678,GO:0003697,GO:0003824,GO:0004003,GO:0004386,GO:0005488,GO:0005515,GO:0005524,GO:0005575,GO:0005634,GO:0005654,GO:0005737,GO:0005829,GO:0006139,GO:0006259,GO:0006260,GO:0006268,GO:0006270,GO:0006271,GO:0006725,GO:0006807,GO:0006950,GO:0006974,GO:0007049,GO:0008026,GO:0008094,GO:0008150,GO:…	K02210	map03030,map04110,map04111,map04113	5.98077e-05	0.513647	0.1067	0.0683098	0.0364214	0.375546	0.151698	0.092049	0.0246311	0.288699	0.0933854	0.0261625	2.04966e-13	0.819738	0.106632	0.0454814	diff_up	diff_up	diff_up	diff_up		4	14.6392	10.8638	38.2227	21.987	85.7127	7.51937	4.07985	11.0349	18.0236	40.6577	3.8623	1.53217	3.18575	14.7746	23.3549	214.306	118.022	1460.97	483.429	2276.73	4.06895	59.1503	0.0180717
AIPGENE18912	Trifunctional nucleotide phosphoesterase protein YfkN OS=Bacillus subtilis (strain 168) GN=yfkN PE=1 SV=1	GO:0000166,GO:0003674,GO:0003824,GO:0004112,GO:0005488,GO:0005575,GO:0005576,GO:0005618,GO:0006139,GO:0006725,GO:0006753,GO:0006793,GO:0006796,GO:0006807,GO:0008081,GO:0008150,GO:0008152,GO:0008252,GO:0008253,GO:0008254,GO:0008663,GO:0009056,GO:0009117,GO:0009166,GO:0009987,GO:0016311,GO:0016787,GO:0016788,GO:0016791,GO:0019439,GO:0019637,GO:0030312,GO:0034641,GO:0034655,GO:0036094,GO:0042578,GO:…	K01081,K08693	map00230,map00240,map00760,map01100,map01110	0.0695095	0.253504	0.0967648	0.0561805	0.062958	0.373841	0.168076	0.112999	0.00165112	0.34252	0.0868784	0.0226435	2.42889e-07	0.559179	0.101683	0.0413577	up	up	diff_up	diff_up		4	17.7998	8.84967	44.1627	24.1793	94.9914	4.51231	3.30837	15.1266	13.5205	36.4678	1.14389	1.23681	5.18116	7.56041	15.1223	316.831	78.3166	1950.34	584.637	2930.13	1.12202	64.1451	0
AIPGENE7623	Transmembrane protein 45B OS=Xenopus tropicalis GN=tmem45b PE=2 SV=1	GO:0005575,GO:0016020,GO:0016021,GO:0044425			2.01497e-08	-1.03494	0.162738	0.158902	0.535643	-0.226735	0.27293	0.297964	0.194253	-0.526616	0.244679	0.179603	3.38474e-07	-0.872343	0.16045	0.102976	diff_down	down	down	diff_down		4	6.2932	3.35611	5.56784	9.71097	24.9281	-6.51308	-0.760947	-2.93211	-8.4713	-18.6774	6.74065	0.172533	1.5441	7.38988	15.8472	39.6043	11.2635	31.0008	94.303	176.172	1.85305	17.8609	0
AIPGENE9114	Protein spinster homolog 1 OS=Xenopus laevis GN=spns1 PE=2 SV=1	GO:0005575,GO:0005739,GO:0005743,GO:0006810,GO:0006869,GO:0008150,GO:0009987,GO:0016020,GO:0016021,GO:0019866,GO:0031090,GO:0031966,GO:0043226,GO:0043227,GO:0043229,GO:0043231,GO:0044422,GO:0044424,GO:0044425,GO:0044429,GO:0044444,GO:0044446,GO:0044464,GO:0044699,GO:0044763,GO:0044765,GO:0051234,GO:0055085,GO:0071702			0.00690758	-0.355189	0.100577	0.0606946	9.88322e-06	-1.00881	0.206576	0.170694	0.00916299	-0.287845	0.083839	0.0210869	2.51679e-16	-0.653838	0.0765779	0.0234567	diff_down	diff_down	diff_down	diff_down		4	16.4759	5.85843	47.4228	42.6317	112.389	-5.85207	-5.91003	-13.6504	-27.8743	-53.2868	2.07859	5.96209	3.92919	18.2253	30.1951	271.456	34.3212	2248.92	1817.47	4372.16	4.93037	73.4868	0.0262682
AIPGENE7350	Long-chain-fatty-acid--CoA ligase 5 OS=Rattus norvegicus GN=Acsl5 PE=2 SV=1	GO:0000166,GO:0001676,GO:0001882,GO:0001883,GO:0003674,GO:0003824,GO:0004467,GO:0005488,GO:0005524,GO:0005575,GO:0005739,GO:0005741,GO:0005783,GO:0005789,GO:0006082,GO:0006629,GO:0006631,GO:0006644,GO:0006793,GO:0006796,GO:0006810,GO:0006811,GO:0006820,GO:0006869,GO:0007584,GO:0008150,GO:0008152,GO:0008610,GO:0008654,GO:0009058,GO:0009605,GO:0009719,GO:0009725,GO:0009743,GO:0009744,GO:0009746,GO:…	K01897	map00061,map00071,map01100,map01212,map03320,map04146,map04920	1.48751e-11	0.763474	0.102451	0.0629774	0.318788	0.219567	0.172397	0.118883	0.0945914	0.472345	0.187043	0.104955	0.00017841	0.7595	0.18643	0.139024	diff_up	up	up	diff_up		4	15.8787	8.41162	9.52788	7.193	41.0112	12.123	1.84691	4.50044	5.46308	23.9334	9.25558	0.405521	2.12576	4.14921	15.9361	252.133	70.7553	90.7805	51.7393	465.408	1.96895	29.6629	0
AIPGENE15430	Retrovirus-related Pol polyprotein from transposon 412 OS=Drosophila melanogaster GN=POL PE=4 SV=1	GO:0003674,GO:0003676,GO:0003723,GO:0003824,GO:0003964,GO:0004175,GO:0004190,GO:0004518,GO:0004519,GO:0005488,GO:0006139,GO:0006259,GO:0006260,GO:0006278,GO:0006508,GO:0006725,GO:0006807,GO:0008150,GO:0008152,GO:0008233,GO:0009058,GO:0009059,GO:0009987,GO:0015074,GO:0016740,GO:0016772,GO:0016779,GO:0016787,GO:0016788,GO:0019538,GO:0034061,GO:0034641,GO:0034645,GO:0043170,GO:0044237,GO:0044238,GO:…			0.000397489	-0.831189	0.190964	0.218803	0.33932	-0.583438	0.475844	0.905709	0.973189	-0.0532071	0.334589	0.33585	1.76304e-16	-1.18715	0.13834	0.0765519	diff_down	down	down	diff_down		4	4.57031	1.10411	2.97752	13.063	21.715	-3.79879	-0.644178	-0.158425	-15.5077	-20.1091	3.15751	0.375838	0.00842935	18.4099	21.9517	20.8877	1.21905	8.86564	170.643	201.615	3.32969	12.4304	0.0265229
AIPGENE12794					0.0432186	-0.3136	0.110513	0.0732791	3.9803e-06	-0.786023	0.154738	0.0957757	0.0558323	-0.289238	0.104712	0.0328936	3.46972e-11	-0.743486	0.10672	0.0455562	diff_down	diff_down	down	diff_down		4	13.6465	10.4411	30.401	21.9509	76.4395	-4.27953	-8.20692	-8.79314	-16.3202	-37.5998	1.34206	6.45083	2.54331	12.1338	22.47	186.226	109.016	924.223	481.842	1701.31	3.9751	54.1825	0.0179965
AIPGENE3365	Kinesin-like protein KIF16B OS=Homo sapiens GN=KIF16B PE=1 SV=2	GO:0000166,GO:0001704,GO:0001882,GO:0001883,GO:0001919,GO:0003674,GO:0003774,GO:0003777,GO:0003824,GO:0005488,GO:0005515,GO:0005524,GO:0005543,GO:0005547,GO:0005575,GO:0005737,GO:0005768,GO:0005769,GO:0005856,GO:0005871,GO:0005874,GO:0005875,GO:0006810,GO:0006892,GO:0006895,GO:0006928,GO:0007017,GO:0007018,GO:0007165,GO:0007166,GO:0007167,GO:0007169,GO:0007173,GO:0007492,GO:0008017,GO:0008092,GO:…			0.114777	0.250602	0.105826	0.0671946	0.0167761	0.407673	0.146049	0.0853211	0.0265166	0.276821	0.0903596	0.0244946	5.10544e-08	0.387062	0.0668903	0.0178973	up	diff_up	diff_up	diff_up		4	14.8822	11.7204	40.8254	55.8744	123.302	3.7295	4.77811	11.3013	21.6269	41.4358	0.934619	1.9479	3.12844	8.37093	14.3819	221.478	137.369	1666.71	3121.95	5147.51	0.4574	81.5554	0
AIPGENE23609	Probable pyridoxine biosynthesis SNZERR OS=Suberites domuncula GN=SNZERR PE=2 SV=2	GO:0003674,GO:0003824,GO:0006081,GO:0006725,GO:0006732,GO:0006766,GO:0006767,GO:0006793,GO:0006796,GO:0006807,GO:0008150,GO:0008152,GO:0008614,GO:0008615,GO:0009058,GO:0009108,GO:0009110,GO:0009987,GO:0018130,GO:0019438,GO:0019637,GO:0034641,GO:0042364,GO:0042816,GO:0042819,GO:0042822,GO:0042823,GO:0044237,GO:0044249,GO:0044271,GO:0044281,GO:0044283,GO:0044699,GO:0044710,GO:0044711,GO:0044763,GO:…	K06215	map00750	0.853737	-0.101257	0.236886	0.33669	2.29611e-08	0.891421	0.14708	0.0865301	0.000138601	0.384398	0.0840533	0.0211949	1.17407e-26	0.782022	0.0709055	0.0201104	down	diff_up	diff_up	diff_up		4	2.97009	11.5567	47.1813	49.7256	111.434	-0.300743	10.3019	18.1364	38.8865	67.024	0.0304524	9.18329	6.97159	30.4101	46.5954	8.82146	133.557	2226.07	2472.63	4841.08	6.28249	67.9899	0.048279
AIPGENE28684	Reticulocyte-binding protein 2 homolog a OS=Plasmodium falciparum (isolate 3D7) GN=PF13_0198 PE=3 SV=1	GO:0003674,GO:0005488,GO:0005539,GO:0005575,GO:0005886,GO:0007155,GO:0008150,GO:0008201,GO:0016020,GO:0016021,GO:0016337,GO:0022610,GO:0043167,GO:0043168,GO:0044425,GO:0044464,GO:0044699,GO:0097367,GO:0098602,GO:1901681	K13849	map05144	0.00650511	-0.3577	0.100704	0.0608473	0.000513236	-0.593312	0.151375	0.0916578	0.879376	-0.135764	0.242419	0.1763	1.959e-08	-0.490674	0.0824127	0.0271674	diff_down	diff_down	down	diff_down		4	16.4346	10.9101	5.67214	36.8088	69.8257	-5.87865	-6.47313	-0.770074	-18.0611	-31.183	2.10279	3.84058	0.104549	8.86214	14.9101	270.096	119.031	32.1732	1354.89	1776.19	0.984261	44.3882	0
AIPGENE6363	Monocarboxylate transporter 3 OS=Mus musculus GN=Slc16a8 PE=2 SV=2	GO:0003674,GO:0005215,GO:0005342,GO:0005575,GO:0005886,GO:0006810,GO:0006811,GO:0006820,GO:0008028,GO:0008150,GO:0008509,GO:0008514,GO:0009987,GO:0015075,GO:0015291,GO:0015293,GO:0015355,GO:0015711,GO:0015718,GO:0015849,GO:0016020,GO:0016021,GO:0022804,GO:0022857,GO:0022891,GO:0022892,GO:0044425,GO:0044464,GO:0044699,GO:0044763,GO:0044765,GO:0046942,GO:0046943,GO:0051234,GO:0055085,GO:0071702	K08187	map04919,map04974	5.5828e-11	0.904277	0.124445	0.0929199	9.52368e-12	1.34711	0.184725	0.136493	1.6602e-08	2.06152	0.326294	0.319403	0.146045	0.376682	0.220602	0.194661	diff_up	diff_up	diff_up	up		4	10.762	7.32639	3.13084	5.13713	26.3563	9.73179	9.86943	6.45429	1.93506	27.9906	8.80023	13.2952	13.3057	0.728905	36.13	115.82	53.6759	9.80217	26.3901	205.688	6.4038	18.5522	0.183471
AIPGENE6197	Sodium-dependent phosphate transport protein 2B OS=Mus musculus GN=Slc34a2 PE=2 SV=1	GO:0001701,GO:0003674,GO:0005215,GO:0005436,GO:0005488,GO:0005515,GO:0005575,GO:0005903,GO:0006810,GO:0006811,GO:0006812,GO:0006814,GO:0006817,GO:0006820,GO:0006873,GO:0007568,GO:0008150,GO:0008324,GO:0008509,GO:0009719,GO:0009725,GO:0009743,GO:0009746,GO:0009750,GO:0009790,GO:0009792,GO:0009987,GO:0010033,GO:0014070,GO:0015075,GO:0015077,GO:0015081,GO:0015103,GO:0015114,GO:0015291,GO:0015293,GO:…			3.65019e-06	0.663245	0.122588	0.0901664	7.71479e-05	0.786099	0.178277	0.127131	7.83018e-33	1.08024	0.0870733	0.0227453	9.21125e-102	1.98359	0.0911884	0.0332613	diff_up	diff_up	diff_up	diff_up		4	11.0906	7.86592	43.9652	30.065	92.9867	7.35579	6.18339	47.4929	59.6365	120.669	4.87869	4.86075	51.3036	118.294	179.337	123.001	61.8727	1932.94	903.903	3021.71	22.7461	60.4905	0.326433
AIPGENE28908					0.347532	0.459368	0.284596	0.485968	0.105375	0.746535	0.379975	0.577523	6.47257e-08	1.22462	0.201125	0.121354	0.0449602	0.837891	0.365894	0.535514	up	up	diff_up	diff_up		4	2.05775	1.73153	8.24033	1.86736	13.897	0.945263	1.29265	10.0913	1.56465	13.8939	0.434223	0.96501	12.358	1.31101	15.0683	4.23433	2.99821	67.9031	3.48705	78.6227	1.17753	8.23944	0
AIPGENE13870	Activating signal cointegrator 1 complex subunit 1 OS=Mus musculus GN=Ascc1 PE=2 SV=1	GO:0003674,GO:0003676,GO:0003723,GO:0003824,GO:0005488,GO:0005575,GO:0005667,GO:0005737,GO:0006139,GO:0006351,GO:0006355,GO:0006725,GO:0006807,GO:0008150,GO:0008152,GO:0009058,GO:0009059,GO:0009889,GO:0009987,GO:0010468,GO:0010556,GO:0016070,GO:0018130,GO:0019219,GO:0019222,GO:0019438,GO:0031323,GO:0031326,GO:0032774,GO:0032991,GO:0034641,GO:0034645,GO:0034654,GO:0043170,GO:0043234,GO:0044237,GO:…			0.712448	-0.0756852	0.0976373	0.0571983	0.000473572	-0.577961	0.146618	0.0859871	1.87269e-05	-0.490082	0.0976316	0.0285958	0.000243763	-0.374919	0.0938585	0.0352377	down	diff_down	diff_down	diff_down		4	17.483	11.6297	34.9702	28.3787	92.4616	-1.32321	-6.72149	-17.1383	-10.6397	-35.8227	0.100147	3.88476	8.39917	3.98904	16.3731	305.657	135.249	1222.92	805.352	2469.17	2.49421	65.7568	0
AIPGENE11890	Arginase-1 OS=Mus musculus GN=Arg1 PE=1 SV=1	GO:0000050,GO:0000302,GO:0001101,GO:0001889,GO:0001936,GO:0001938,GO:0002237,GO:0003674,GO:0003824,GO:0004053,GO:0005488,GO:0005575,GO:0005615,GO:0005737,GO:0006082,GO:0006461,GO:0006520,GO:0006525,GO:0006807,GO:0006950,GO:0006979,GO:0007565,GO:0007584,GO:0008150,GO:0008152,GO:0008284,GO:0009058,GO:0009059,GO:0009064,GO:0009605,GO:0009607,GO:0009611,GO:0009635,GO:0009636,GO:0009719,GO:0009725,GO:…	K01476	map00220,map00330,map01100,map01110,map01130,map01230,map05146	2.08277e-14	-0.910805	0.109473	0.0719058	0.442989	-0.157248	0.15655	0.0980317	1.35867e-07	-1.21861	0.204425	0.125369	1.38659e-19	-1.17722	0.12527	0.0627706	diff_down	down	diff_down	diff_down		4	13.9071	10.2008	7.97648	15.931	48.0154	-12.6666	-1.60405	-9.72018	-18.7544	-42.7452	11.5368	0.252234	11.8451	22.0781	45.7122	193.407	104.056	63.6243	253.797	614.885	7.65865	35.2094	0.132313
AIPGENE27903	GDP-fucose protein O-fucosyltransferase 2 OS=Mus musculus GN=Pofut2 PE=1 SV=1	GO:0001704,GO:0001707,GO:0003674,GO:0003824,GO:0005575,GO:0005783,GO:0005794,GO:0005975,GO:0005996,GO:0006004,GO:0006464,GO:0006486,GO:0006493,GO:0008150,GO:0008152,GO:0008417,GO:0009987,GO:0010468,GO:0010717,GO:0010769,GO:0016740,GO:0016757,GO:0016758,GO:0019222,GO:0019318,GO:0019538,GO:0022603,GO:0022604,GO:0032502,GO:0032879,GO:0036065,GO:0036066,GO:0036211,GO:0043170,GO:0043226,GO:0043227,GO:…	K03691	map00514	0.0676262	0.400862	0.152246	0.139074	1.08661e-06	0.952076	0.178123	0.126911	0.0166907	0.735132	0.227592	0.155395	0.00103135	0.681775	0.189265	0.143285	up	diff_up	diff_up	diff_up		4	7.19042	7.87954	6.43523	6.97911	28.4843	2.88237	7.50192	4.73075	4.75818	19.8732	1.15543	7.14239	3.47772	3.244	15.0195	51.7021	62.0871	41.4122	48.7079	203.909	1.15422	21.3256	0
AIPGENE28269	Predicted protein OS=Nematostella vectensis GN=v1g214320 PE=4 SV=1	GO:0003674,GO:0003676,GO:0003723,GO:0003824,GO:0003964,GO:0005488,GO:0006139,GO:0006259,GO:0006260,GO:0006278,GO:0006725,GO:0006807,GO:0008150,GO:0008152,GO:0009058,GO:0009059,GO:0009987,GO:0016740,GO:0016772,GO:0016779,GO:0034061,GO:0034641,GO:0034645,GO:0043170,GO:0044237,GO:0044238,GO:0044249,GO:0044260,GO:0046483,GO:0071704,GO:0090304,GO:0097159,GO:1901360,GO:1901363,GO:1901576			0.96707	-0.0225724	0.206922	0.256901	0.0141626	-0.853288	0.298596	0.356638	0.733583	-0.603404	0.614384	1.1324	1.92681e-12	-0.815271	0.110411	0.0487626	down	diff_down	down	diff_down		4	3.89255	2.80396	0.883077	20.5075	28.0871	-0.0878642	-2.39259	-0.532852	-16.7192	-19.7325	0.00198331	2.04157	0.321525	13.6307	15.9958	15.1519	7.86221	0.779825	420.559	444.353	2.13276	12.2666	0
AIPGENE11576	Transcription factor E2F7 OS=Bos taurus GN=E2F7 PE=3 SV=1	GO:0000083,GO:0000122,GO:0000975,GO:0000988,GO:0000989,GO:0001047,GO:0001067,GO:0001071,GO:0001525,GO:0001890,GO:0002040,GO:0003674,GO:0003676,GO:0003677,GO:0003700,GO:0003712,GO:0003714,GO:0005488,GO:0005515,GO:0005575,GO:0005634,GO:0005667,GO:0006139,GO:0006275,GO:0006351,GO:0006355,GO:0006357,GO:0006725,GO:0006807,GO:0006950,GO:0006974,GO:0007049,GO:0007165,GO:0007346,GO:0008150,GO:0008152,GO:…			6.00725e-06	0.541429	0.102023	0.0624516	0.768534	0.0634258	0.150009	0.0900108	0.0201099	0.355887	0.112468	0.0379471	4.48156e-08	0.624923	0.107561	0.0462778	diff_up	up	diff_up	diff_up		4	16.0124	11.1098	26.3525	21.6086	75.0833	8.66957	0.704646	9.37852	13.5037	32.2565	4.69396	0.0446927	3.33769	8.43879	16.5151	256.397	123.427	694.454	466.933	1541.21	2.65747	54.5566	0
AIPGENE21583	Predicted protein OS=Nematostella vectensis GN=v1g236282 PE=4 SV=1	GO:0003674,GO:0003824,GO:0006508,GO:0008150,GO:0008152,GO:0008233,GO:0016787,GO:0019538,GO:0043170,GO:0044238,GO:0071704			0.909481	-0.0434739	0.152446	0.139438	0.000316811	-0.876168	0.216292	0.187128	0.000515467	-0.622849	0.146564	0.0644431	1.87456e-06	-0.71558	0.140285	0.0787193	down	diff_down	diff_down	diff_down		4	7.17163	5.34393	15.5176	12.7034	40.7365	-0.311779	-4.68218	-9.6651	-9.09028	-23.7493	0.0135542	4.10237	6.01989	6.50483	16.6407	51.4322	28.5576	240.795	161.376	482.161	2.79481	28.9004	0
AIPGENE1636					0.0215459	-0.433908	0.138727	0.115471	1.94031e-06	-0.76609	0.146542	0.0858979	0.00100548	-0.355846	0.0873339	0.0228816	4.1403e-23	-0.946081	0.0923518	0.0341155	diff_down	diff_down	diff_down	diff_down		4	8.66021	11.6417	43.7032	29.3122	93.3173	-3.75774	-8.91862	-15.5516	-27.7317	-55.9597	1.63051	6.83247	5.53398	26.2365	40.2334	74.9992	135.53	1909.97	859.207	2979.7	6.67601	61.3865	0.0598831
AIPGENE27417	Electron transfer flavoprotein-ubiquinone oxidoreductase, mitochondrial OS=Mus musculus GN=Etfdh PE=1 SV=1	GO:0003674,GO:0003824,GO:0004174,GO:0005488,GO:0005575,GO:0005739,GO:0005743,GO:0006082,GO:0006091,GO:0006629,GO:0006631,GO:0006635,GO:0006950,GO:0006979,GO:0008150,GO:0008152,GO:0009055,GO:0009056,GO:0009062,GO:0009987,GO:0016020,GO:0016021,GO:0016042,GO:0016054,GO:0016491,GO:0016645,GO:0016649,GO:0016722,GO:0017133,GO:0019395,GO:0019752,GO:0019866,GO:0022900,GO:0030258,GO:0031090,GO:0031301,GO:…			0.651658	0.173182	0.188846	0.213977	6.33322e-08	0.859111	0.146086	0.0853641	4.7375e-05	0.419674	0.0870511	0.0227337	9.3083e-34	0.942167	0.0756896	0.0229157	up	diff_up	diff_up	diff_up		4	4.67341	11.7145	43.9876	43.6382	104.014	0.809351	10.0641	18.4605	41.1145	70.4484	0.140165	8.64616	7.74738	38.7367	55.2704	21.8408	137.23	1934.91	1904.29	3998.27	7.55582	65.5739	0.0694761
AIPGENE28939	Egg peptide speract receptor OS=Strongylocentrotus purpuratus PE=1 SV=1	GO:0003674,GO:0004872,GO:0005044,GO:0005575,GO:0006810,GO:0006897,GO:0006898,GO:0008150,GO:0016020,GO:0016021,GO:0016192,GO:0038024,GO:0044425,GO:0051234			0.0564661	0.272214	0.100065	0.0600778	0.000124801	0.643871	0.150082	0.090098	0.0173672	0.331462	0.103068	0.0318689	1.86439e-06	0.664654	0.130269	0.0678801	up	diff_up	diff_up	diff_up		4	16.6451	11.099	31.3786	14.7319	73.8546	4.53102	7.14634	10.4008	9.79158	31.8698	1.23341	4.60132	3.44748	6.50801	15.7902	277.059	123.188	984.615	217.028	1601.89	2.03776	52.1648	0
AIPGENE4696	Phospholipase A2 OS=Condylactis gigantea PE=1 SV=1	GO:0003674,GO:0003824,GO:0004620,GO:0004623,GO:0005488,GO:0005509,GO:0005575,GO:0005576,GO:0006629,GO:0006644,GO:0006793,GO:0006796,GO:0006950,GO:0006952,GO:0006954,GO:0007599,GO:0007610,GO:0008150,GO:0008152,GO:0009056,GO:0009611,GO:0009987,GO:0016042,GO:0016298,GO:0016787,GO:0016788,GO:0019637,GO:0030193,GO:0030195,GO:0032101,GO:0032501,GO:0035737,GO:0035738,GO:0035806,GO:0035821,GO:0035899,GO:…	K01047	map00564,map00565,map00590,map00591,map00592,map01100,map01110,map04014,map04270,map04972,map04975	0.00364953	-0.8809	0.235964	0.334073	0.00813854	-0.92933	0.303644	0.3688	1.13301e-05	-1.00124	0.195367	0.114504	0.311806	-1.36072	1.10686	4.90054	diff_down	diff_down	diff_down	down		4	2.99336	2.7115	8.73328	0.204059	14.6422	-2.63685	-2.51988	-8.74414	-0.277668	-14.1785	2.3228	2.3418	8.75501	0.37783	13.7974	8.9602	7.35222	76.2702	0.0416401	92.6243	0.0678857	8.31635	0
AIPGENE1998	Uncharacterized protein OS=Strongylocentrotus purpuratus GN=Sp-PppL_169 PE=4 SV=1	GO:0003674,GO:0003676,GO:0005488,GO:0006139,GO:0006259,GO:0006725,GO:0006807,GO:0008150,GO:0008152,GO:0008270,GO:0009987,GO:0015074,GO:0034641,GO:0043167,GO:0043169,GO:0043170,GO:0044237,GO:0044238,GO:0044260,GO:0046483,GO:0046872,GO:0046914,GO:0071704,GO:0090304,GO:0097159,GO:1901360,GO:1901363			0.661068	-0.1525	0.170366	0.174147	0.703467	-0.110655	0.206308	0.170252	0.00267988	-0.364454	0.0957685	0.0275148	3.57331e-09	-0.465241	0.0745274	0.0222173	down	down	diff_down	diff_down		4	5.74228	5.87366	36.3441	45.0099	92.97	-0.875698	-0.649952	-13.2457	-20.9405	-35.7118	0.133544	0.0719207	4.82746	9.74235	14.7753	32.9738	34.4999	1320.89	2025.89	3414.26	1.05756	56.2456	0
AIPGENE26205	Arginine--tRNA ligase, cytoplasmic OS=Rattus norvegicus GN=Rars PE=1 SV=2	GO:0000049,GO:0000166,GO:0001882,GO:0001883,GO:0003674,GO:0003676,GO:0003723,GO:0003824,GO:0004812,GO:0004814,GO:0005488,GO:0005524,GO:0005575,GO:0005634,GO:0005737,GO:0005739,GO:0006082,GO:0006139,GO:0006399,GO:0006412,GO:0006418,GO:0006420,GO:0006520,GO:0006725,GO:0006807,GO:0008150,GO:0008152,GO:0009058,GO:0009059,GO:0009987,GO:0016070,GO:0016597,GO:0016874,GO:0016875,GO:0016876,GO:0017076,GO:…	K01887	map00970	0.476694	0.128526	0.098515	0.0582312	0.000274105	0.615796	0.150585	0.0907031	0.000158639	0.407704	0.0897402	0.0241599	9.83881e-05	0.541702	0.128256	0.0657988	up	diff_up	diff_up	diff_up		4	17.1729	11.025	41.3908	15.1978	84.7866	2.20716	6.78914	16.8752	8.2327	34.1042	0.283677	4.18073	6.88009	4.45967	15.8042	294.909	121.55	1713.2	230.974	2360.64	2.08622	56.9445	0
AIPGENE10296	ATP-dependent DNA helicase PIF1 OS=Emericella nidulans (strain FGSC A4 / ATCC 38163 / CBS 112.46 / NRRL 194 / M139) GN=pif1 PE=3 SV=2	GO:0000002,GO:0000166,GO:0000723,GO:0001882,GO:0001883,GO:0003674,GO:0003676,GO:0003677,GO:0003678,GO:0003824,GO:0004003,GO:0004386,GO:0005488,GO:0005524,GO:0005575,GO:0005634,GO:0005739,GO:0006139,GO:0006259,GO:0006281,GO:0006310,GO:0006725,GO:0006807,GO:0006950,GO:0006974,GO:0006996,GO:0007005,GO:0008026,GO:0008094,GO:0008150,GO:0008152,GO:0009987,GO:0016043,GO:0016462,GO:0016787,GO:0016817,GO:…			0.131081	-0.443629	0.193577	0.224833	0.0211237	-1.16246	0.43047	0.741217	0.0976362	-0.376541	0.150058	0.0675518	2.02191e-14	-0.981281	0.122786	0.0603052	down	diff_down	down	diff_down		4	4.44774	1.34913	14.8035	16.5823	37.1826	-1.97315	-1.56832	-5.57411	-16.2719	-25.3875	0.875344	1.82312	2.09888	15.9673	20.7647	19.7824	1.82016	219.142	274.973	515.718	3.43065	23.3128	0.0184726
AIPGENE4457	Matrilin-3 OS=Gallus gallus GN=MATN3 PE=2 SV=1	GO:0003674,GO:0005488,GO:0005509,GO:0005575,GO:0005576,GO:0005578,GO:0031012,GO:0043167,GO:0043169,GO:0044421,GO:0046872	K06238	map04151,map04510,map04512,map04974	0.399555	0.31139	0.20946	0.26324	1.77808e-08	-1.46085	0.239215	0.228896	3.01235e-27	-0.909103	0.0803655	0.0193758	1.47147e-12	-0.762547	0.102751	0.0422307	up	diff_down	diff_down	diff_down		4	3.79882	4.3688	51.6107	23.6795	83.4578	1.18292	-6.38215	-46.9195	-18.0567	-70.1754	0.368348	9.32333	42.6546	13.7691	66.1154	14.431	19.0864	2663.66	560.717	3257.9	7.10849	44.4213	0.0924892
AIPGENE8744	Sperm-associated antigen 1 OS=Mus musculus GN=Spag1 PE=2 SV=1	GO:0000166,GO:0001882,GO:0001883,GO:0003674,GO:0003824,GO:0005488,GO:0005525,GO:0005575,GO:0005737,GO:0006461,GO:0007338,GO:0008150,GO:0008152,GO:0009566,GO:0016043,GO:0016787,GO:0017076,GO:0019001,GO:0022414,GO:0022607,GO:0032549,GO:0032550,GO:0032553,GO:0032555,GO:0032561,GO:0034622,GO:0035639,GO:0036094,GO:0043167,GO:0043168,GO:0043623,GO:0043933,GO:0044424,GO:0044464,GO:0044699,GO:0044702,GO:…			0.00024179	0.435285	0.0972123	0.0567014	0.00205459	0.619194	0.176093	0.124036	0.0156716	0.326414	0.100359	0.0302156	0.000119691	0.351487	0.0841898	0.0283517	diff_up	diff_up	diff_up	diff_up		4	17.6363	8.0622	33.0955	35.2713	94.0653	7.67679	4.99206	10.8028	12.3974	35.8691	3.34159	3.09105	3.52619	4.35752	14.3164	311.037	64.9991	1095.31	1244.06	2715.41	0.638715	65.1979	0
AIPGENE10859	hypothetical protein [Flexibacter litoralis] >gi|392395939|ref|YP_006432540.1| hypothetical protein Fleli_0258 [Flexibacter litoralis DSM 6794] >gi|390527017|gb|AFM02747.1| hypothetical protein Fleli_0258 [Flexibacter litoralis DSM 6794]				0.010242	-0.346295	0.101795	0.0621738	0.00854873	-0.643763	0.211587	0.179076	0.000684341	-0.342043	0.0819444	0.0201447	0.000190344	-0.406898	0.100277	0.040222	diff_down	diff_down	diff_down	diff_down		4	16.0839	5.58422	49.6409	24.862	96.1711	-5.56979	-3.59492	-16.9793	-10.1163	-36.2604	1.92879	2.31428	5.80767	4.11631	14.167	258.693	31.1836	2464.22	618.121	3372.22	0.495437	61.1064	0
AIPGENE11605	Acetyl-CoA carboxylase OS=Gallus gallus GN=ACAC PE=1 SV=1	GO:0000166,GO:0001882,GO:0001883,GO:0003674,GO:0003824,GO:0003989,GO:0004075,GO:0005488,GO:0005524,GO:0005575,GO:0005737,GO:0006082,GO:0006139,GO:0006163,GO:0006164,GO:0006629,GO:0006631,GO:0006633,GO:0006637,GO:0006725,GO:0006732,GO:0006753,GO:0006790,GO:0006793,GO:0006796,GO:0006807,GO:0008150,GO:0008152,GO:0008610,GO:0009058,GO:0009108,GO:0009116,GO:0009117,GO:0009119,GO:0009150,GO:0009152,GO:…	K11262	map00061,map00254,map00620,map00640,map01100,map01110,map01212,map04152,map04910,map04922	0.000313309	0.535522	0.12135	0.0883548	0.36642	0.193193	0.165561	0.109641	1.66188e-56	1.3473	0.0829239	0.0206291	4.41992e-52	1.36112	0.0876735	0.0307466	diff_up	up	diff_up	diff_up		4	11.318	9.12065	48.4752	32.5239	101.438	6.06104	1.76205	65.3105	44.2689	117.402	3.24582	0.340416	87.9927	60.2551	151.834	128.097	83.1862	2349.85	1057.81	3618.94	15.9543	65.7614	0.196989
AIPGENE12821	Regulator of G-protein signaling 22 OS=Homo sapiens GN=RGS22 PE=1 SV=3	GO:0003674,GO:0005096,GO:0005575,GO:0005634,GO:0005737,GO:0005886,GO:0006140,GO:0008047,GO:0008150,GO:0008277,GO:0009118,GO:0009894,GO:0009966,GO:0009968,GO:0010646,GO:0010648,GO:0016020,GO:0019219,GO:0019220,GO:0019222,GO:0023021,GO:0023051,GO:0023057,GO:0030234,GO:0030695,GO:0030811,GO:0031323,GO:0031329,GO:0033121,GO:0033124,GO:0038032,GO:0043085,GO:0043087,GO:0043226,GO:0043227,GO:0043229,GO:…			0.000117864	0.47782	0.102611	0.0631741	0.0988905	0.309129	0.154658	0.0956761	0.0302623	0.355069	0.1179	0.0417011	2.85596e-08	0.913609	0.155142	0.0962767	diff_up	up	diff_up	diff_up		4	15.8293	10.4519	23.9802	10.3867	60.6481	7.56355	3.231	8.51462	9.48941	28.7986	3.61402	0.998795	3.02328	8.66961	16.3057	250.566	109.243	575.049	107.884	1042.74	2.63078	43.4548	0
AIPGENE18035					0.000149719	-0.709381	0.154353	0.142949	0.00858961	-0.816363	0.268482	0.28833	0.514057	-0.276036	0.190769	0.109178	2.95525e-09	-1.03529	0.165021	0.108928	diff_down	diff_down	down	diff_down		4	6.99549	3.46825	9.15936	9.18041	28.8035	-4.96246	-2.83135	-2.52831	-9.50439	-19.8265	3.52028	2.31141	0.697904	9.83979	16.3694	48.9368	12.0288	83.8939	84.2799	229.139	2.72207	20.8482	0
AIPGENE26077	Putative glutamate synthase [NADPH] OS=Schizosaccharomyces pombe (strain 972 / ATCC 24843) GN=glt1 PE=2 SV=1	GO:0000166,GO:0003674,GO:0003824,GO:0004355,GO:0005488,GO:0005506,GO:0005575,GO:0005737,GO:0005739,GO:0005829,GO:0006082,GO:0006520,GO:0006536,GO:0006537,GO:0006541,GO:0006807,GO:0008150,GO:0008152,GO:0008652,GO:0009058,GO:0009064,GO:0009084,GO:0009987,GO:0010181,GO:0015930,GO:0016040,GO:0016053,GO:0016491,GO:0016638,GO:0016639,GO:0019752,GO:0032553,GO:0036094,GO:0043167,GO:0043168,GO:0043169,GO:…	K00264	map00250,map00910,map01100,map01110,map01120,map01130,map01230	2.26872e-12	0.983828	0.127583	0.0976645	5.84678e-07	0.865323	0.158311	0.100249	8.74674e-126	2.06065	0.0851469	0.02175	7.21973e-11	3.50608	0.511397	1.04611	diff_up	diff_up	diff_up	diff_up		4	10.2391	9.97513	45.977	0.955925	67.1472	10.0735	8.63171	94.7427	3.35156	116.799	9.91063	7.46921	195.232	11.7508	224.362	104.84	99.5031	2113.89	0.913793	2319.14	21.1951	32.609	0.557977
AIPGENE24750					0.597086	-0.125253	0.120502	0.0871245	2.11122e-06	-1.22673	0.235429	0.221707	8.64321e-07	-0.481478	0.0855069	0.0219343	4.84041e-14	-0.707531	0.0897959	0.0322532	down	diff_down	diff_down	diff_down		4	11.4778	4.51045	45.5907	31.0047	92.5836	-1.43763	-5.53312	-21.9509	-21.9367	-50.8584	0.180067	6.78766	10.5689	15.5209	33.0575	131.741	20.3442	2078.51	961.289	3191.88	5.11979	58.1079	0.0364802
AIPGENE22466	UDP-glucose:glycoprotein glucosyltransferase 1 OS=Mus musculus GN=Uggt1 PE=1 SV=4	GO:0003674,GO:0003824,GO:0003980,GO:0005488,GO:0005515,GO:0005575,GO:0005783,GO:0005788,GO:0005793,GO:0005975,GO:0006011,GO:0006139,GO:0006464,GO:0006486,GO:0006725,GO:0006753,GO:0006793,GO:0006796,GO:0006807,GO:0008150,GO:0008152,GO:0008194,GO:0009117,GO:0009225,GO:0009987,GO:0016740,GO:0016757,GO:0016758,GO:0019538,GO:0019637,GO:0031974,GO:0034641,GO:0035251,GO:0036211,GO:0043170,GO:0043226,GO:…	K11718	map04141	0.000422652	0.430336	0.099276	0.0591343	0.0050662	0.468025	0.145173	0.084301	0.502136	0.132612	0.0901129	0.024361	2.10953e-09	0.480446	0.0759184	0.0230544	diff_up	diff_up	up	diff_up		4	16.9107	11.8623	41.0492	43.3756	113.198	7.27727	5.55183	5.44361	20.8396	39.1123	3.13168	2.5984	0.721888	10.0123	16.4643	285.97	140.713	1685.04	1881.44	3993.16	2.95008	77.9217	0
AIPGENE27269	Putative uncharacterized protein OS=Trichoplax adhaerens GN=TRIADDRAFT_64314 PE=4 SV=1	GO:0003674,GO:0003824,GO:0008150,GO:0008152,GO:0016491,GO:0044699,GO:0044710,GO:0055114			0.919874	-0.0706911	0.277753	0.462882	0.0411511	-0.365007	0.150666	0.0908007	0.00341739	-0.307669	0.0823577	0.0203484	5.22129e-21	-0.697942	0.0715999	0.0205062	down	diff_down	diff_down	diff_down		4	2.16038	11.0131	49.144	48.7657	111.083	-0.152719	-4.01987	-15.1201	-34.0356	-53.3283	0.0107959	1.46728	4.65197	23.7549	29.8849	4.66723	121.289	2415.13	2378.09	4919.18	4.28335	66.7994	0.019212
AIPGENE9365	Beta-glucuronidase OS=Sus scrofa GN=GUSB PE=3 SV=1	GO:0000323,GO:0003674,GO:0003824,GO:0004553,GO:0004566,GO:0005575,GO:0005764,GO:0005773,GO:0005975,GO:0008150,GO:0008152,GO:0016787,GO:0016798,GO:0043226,GO:0043227,GO:0043229,GO:0043231,GO:0044238,GO:0044424,GO:0044444,GO:0044464,GO:0071704	K01195	map00040,map00500,map00531,map00860,map00944,map00983,map01100,map04142	1.41099e-93	2.10212	0.100293	0.0603522	2.05186e-46	2.43	0.164642	0.108428	4.10882e-227	3.41857	0.105302	0.0332655	3.22768e-24	0.97909	0.093274	0.0348002	diff_up	diff_up	diff_up	diff_up		4	16.5694	9.22275	30.0611	28.7355	84.5888	34.8308	22.4113	102.766	28.1346	188.143	73.2185	54.4596	351.313	27.5463	506.537	274.545	85.0591	903.672	825.728	2089	88.069	59.8928	1.42036
AIPGENE8844					0.00257138	-1.56181	0.406552	0.991706					2.3891e-06	-1.22333	0.225003	0.151879	0.0476639	-1.58445	0.699698	1.95831	diff_down		diff_down	diff_down		3	1.00836		6.5842	0.510645	8.10321	-1.57487		-8.05467	-0.809089	-10.4386	2.45964		9.85354	1.28196	13.5951	1.0168		43.3517	0.260758	44.6292	0.148006	2.59561	0
AIPGENE23126	Abhydrolase domain-containing protein 3 OS=Bos taurus GN=ABHD3 PE=2 SV=1	GO:0003674,GO:0003824,GO:0005575,GO:0008150,GO:0008152,GO:0016020,GO:0016021,GO:0016787,GO:0044425			0.0887058	0.256005	0.102346	0.0628477	0.000622958	0.575315	0.14884	0.088613	0.0357064	0.319564	0.108454	0.0352865	1.22457e-07	0.686333	0.121968	0.0595052	up	diff_up	diff_up	diff_up		4	15.9115	11.285	28.3394	16.8053	72.3412	4.07342	6.49244	9.05627	11.534	31.1561	1.04282	3.7352	2.89406	7.91616	15.5882	253.175	127.352	803.124	282.416	1466.07	2.16982	52.0752	0
AIPGENE22854	Protein LCHN OS=Mus musculus GN=Lchn PE=2 SV=1	GO:0003674,GO:0005575,GO:0008150			0.255276	0.181025	0.0972716	0.0567706	0.000471242	0.675953	0.171415	0.117532	0.00256314	0.42592	0.111524	0.0373125	4.25359e-06	0.576297	0.116859	0.0546238	up	diff_up	diff_up	diff_up		4	17.6148	8.50829	26.8007	18.307	71.2307	3.1887	5.7512	11.4149	10.5503	30.9051	0.577234	3.88754	4.86184	6.08009	15.4067	310.28	72.391	718.275	335.147	1436.09	1.99781	51.0696	0
AIPGENE5759					0.0171231	-0.549037	0.170607	0.17464	0.00290861	-0.776175	0.227795	0.207561	0.971519	0.0501974	0.292493	0.256656	1.64959e-10	-0.835951	0.124206	0.0617088	diff_down	diff_down	up	diff_down		4	5.72606	4.81785	3.89627	16.2051	30.6453	-3.14382	-3.73949	0.195582	-13.5467	-20.2344	1.72608	2.9025	0.00981773	11.3244	15.9628	32.7878	23.2117	15.1809	262.607	333.787	2.60241	19.7534	0
AIPGENE3536	DnaJ homolog subfamily A member 2 OS=Bos taurus GN=DNAJA2 PE=2 SV=1	GO:0000166,GO:0001882,GO:0001883,GO:0003674,GO:0005488,GO:0005515,GO:0005524,GO:0005575,GO:0006457,GO:0006950,GO:0008150,GO:0008152,GO:0009266,GO:0009408,GO:0009628,GO:0009987,GO:0016020,GO:0017076,GO:0019538,GO:0030554,GO:0031072,GO:0032549,GO:0032550,GO:0032553,GO:0032555,GO:0032559,GO:0035639,GO:0036094,GO:0043167,GO:0043168,GO:0043169,GO:0043170,GO:0044237,GO:0044238,GO:0044260,GO:0044267,GO:…	K09503	map04141	0.0248489	0.297015	0.0967205	0.0561291	1.65023e-08	1.05586	0.172524	0.119058	0.0161544	0.326549	0.100772	0.030465	1.55956e-09	0.594614	0.0932325	0.0347692	diff_up	diff_up	diff_up	diff_up		4	17.8161	8.39928	32.8246	28.7611	87.801	5.29163	8.86849	10.7188	17.1017	41.9807	1.57169	9.36391	3.50023	10.1689	24.6048	317.412	70.5479	1077.45	827.201	2292.61	4.53234	61.6896	0.0248395
AIPGENE14926	Eukaryotic translation initiation factor 4 gamma 1 OS=Homo sapiens GN=EIF4G1 PE=1 SV=4	GO:0000184,GO:0000288,GO:0000289,GO:0000956,GO:0003674,GO:0003676,GO:0003723,GO:0003743,GO:0005488,GO:0005515,GO:0005575,GO:0005737,GO:0005829,GO:0006139,GO:0006396,GO:0006397,GO:0006401,GO:0006402,GO:0006412,GO:0006413,GO:0006417,GO:0006446,GO:0006725,GO:0006807,GO:0007165,GO:0007166,GO:0007167,GO:0007169,GO:0008135,GO:0008150,GO:0008152,GO:0008219,GO:0008286,GO:0009056,GO:0009057,GO:0009058,GO:…	K03260	map03013,map05416	0.165216	0.234285	0.108813	0.0710411	0.0364197	0.374313	0.151196	0.091441	0.123392	0.203412	0.0849087	0.0216285	1.4272e-10	0.509159	0.0754024	0.0227421	up	diff_up	up	diff_up		4	14.0764	10.936	46.2354	43.9713	115.219	3.29788	4.09349	9.40483	22.3884	39.1846	0.772642	1.53225	1.91305	11.3993	15.6172	198.144	119.596	2137.71	1933.48	4388.93	2.291	77.1271	0
AIPGENE27012	Vacuole membrane protein 1 OS=Rattus norvegicus GN=Vmp1 PE=1 SV=1	GO:0000407,GO:0000421,GO:0003674,GO:0005488,GO:0005515,GO:0005575,GO:0005773,GO:0005774,GO:0005783,GO:0005886,GO:0006914,GO:0007155,GO:0007566,GO:0008150,GO:0008152,GO:0009056,GO:0009894,GO:0009987,GO:0010506,GO:0016020,GO:0016021,GO:0016043,GO:0016337,GO:0019222,GO:0022414,GO:0022607,GO:0022610,GO:0031090,GO:0031323,GO:0031329,GO:0033116,GO:0034329,GO:0034330,GO:0043226,GO:0043227,GO:0043229,GO:…			0.0171506	0.313031	0.0973161	0.0568226	6.39555e-06	0.725924	0.145803	0.085034	0.000407392	0.520295	0.120701	0.0437065	0.00902433	0.225172	0.0771323	0.0237975	diff_up	diff_up	diff_up	diff_up		4	17.5986	11.76	22.8799	42.0212	94.2597	5.50892	8.53687	11.9043	9.46199	35.4121	1.72446	6.19712	6.19374	2.13058	16.2459	309.712	138.297	523.49	1765.78	2737.28	2.94207	65.2199	0
AIPGENE15900					0.00251011	-0.705651	0.183378	0.201764	7.78163e-05	-1.61061	0.365453	0.534223	0.433398	-0.63569	0.395977	0.470393	1.88822e-06	-1.05222	0.206343	0.170309	diff_down	diff_down	down	diff_down		4	4.95628	1.87188	2.12588	5.87167	14.8257	-3.4974	-3.01486	-1.3514	-6.17827	-14.0419	2.46795	4.85576	0.859072	6.50088	14.6837	24.5647	3.50393	4.51937	34.4765	67.0645	1.38406	10.3022	0
AIPGENE25391	Uncharacterized protein C1orf194 homolog OS=Mus musculus PE=2 SV=1	GO:0003674,GO:0005575,GO:0008150			4.67648e-05	0.651794	0.133891	0.10756	0.28577	0.529619	0.391929	0.614433	6.10343e-07	0.623601	0.109492	0.0359658	0.837677	0.0533111	0.190377	0.144974	diff_up	up	diff_up	up		4	9.29713	1.62752	27.8042	6.8978	45.6267	6.05981	0.861963	17.3387	0.36773	24.6282	3.94975	0.456512	10.8125	0.0196041	15.2383	86.4366	2.64881	773.074	47.5797	909.739	1.94455	25.6879	0
AIPGENE28242	Sulfotransferase 1 family member D1 OS=Mus musculus GN=Sult1d1 PE=1 SV=1	GO:0000103,GO:0003674,GO:0003824,GO:0004062,GO:0005575,GO:0005737,GO:0006584,GO:0006629,GO:0006725,GO:0006790,GO:0006807,GO:0008146,GO:0008150,GO:0008152,GO:0009712,GO:0009987,GO:0016740,GO:0016782,GO:0018958,GO:0044237,GO:0044238,GO:0044424,GO:0044464,GO:0044699,GO:0044710,GO:0071704,GO:1901360,GO:1901564,GO:1901615	K01014	map05204	0.00112866	-1.62364	0.398304	0.951879	0.000108648	-2.68983	0.621961	1.54734	7.43787e-05	-3.69566	0.783207	1.84024					diff_down	diff_down	diff_down			3	1.05055	0.64627	0.543408		2.24023	-1.70572	-1.73835	-2.00825		-5.45233	2.76947	4.67587	7.42182		14.8672	1.10366	0.417665	0.295292		1.81662	1.59717	1.42932	0
AIPGENE18751	Putative tyrosinase-like protein tyr-1 OS=Caenorhabditis elegans GN=tyr-1 PE=3 SV=2	GO:0003674,GO:0003824,GO:0004497,GO:0005488,GO:0008150,GO:0008152,GO:0016491,GO:0043167,GO:0043169,GO:0044699,GO:0044710,GO:0046872,GO:0055114			0.865095	-0.102855	0.257472	0.397752	1.37469e-09	-1.84148	0.2817	0.31742	1.84715e-05	-0.944034	0.18793	0.105954	1.57899e-28	-1.70006	0.148884	0.0886657	down	diff_down	diff_down	diff_down		4	2.51413	3.1504	9.4381	11.2783	26.3809	-0.258592	-5.80139	-8.90989	-19.1738	-34.1437	0.0265976	10.6831	8.41124	32.5966	51.7175	6.32084	9.92501	89.0777	127.2	232.524	7.52693	17.5669	0.257697
AIPGENE24911	3'-5' exoribonuclease 1 OS=Mus musculus GN=Eri1 PE=1 SV=2	GO:0003674,GO:0003676,GO:0003723,GO:0003824,GO:0004518,GO:0004527,GO:0005488,GO:0005575,GO:0005634,GO:0005730,GO:0005737,GO:0006139,GO:0006364,GO:0006396,GO:0006725,GO:0006807,GO:0008150,GO:0008152,GO:0008408,GO:0009892,GO:0009987,GO:0010468,GO:0010605,GO:0010629,GO:0016070,GO:0016072,GO:0016458,GO:0016787,GO:0016788,GO:0019222,GO:0019843,GO:0030529,GO:0031047,GO:0031123,GO:0031125,GO:0032991,GO:…			0.466499	-0.351476	0.264681	0.420337	0.393512	0.83406	0.753204	2.26926	0.809954	0.893102	1.15139	3.97707	7.14976e-14	-0.979262	0.125106	0.0626061	down	up	up	diff_down		4	2.37905	0.440672	0.251441	15.9729	19.0441	-0.836177	0.367547	0.224563	-15.6417	-15.8857	0.293896	0.306556	0.200557	15.3173	16.1183	5.65986	0.194192	0.0632228	255.133	261.051	2.86711	5.33633	0
AIPGENE1928	Monocarboxylate transporter 10 OS=Mus musculus GN=Slc16a10 PE=1 SV=1	GO:0005575,GO:0005886,GO:0006810,GO:0008150,GO:0009987,GO:0016020,GO:0016021,GO:0016323,GO:0044425,GO:0044459,GO:0044464,GO:0044699,GO:0044763,GO:0044765,GO:0051234,GO:0055085,GO:0098589,GO:0098590	K08187	map04919,map04974	0.000204312	0.470876	0.104177	0.0651167	2.98842e-09	1.62701	0.253826	0.25771	1.5726e-15	1.6065	0.188002	0.106035	2.21634e-07	1.07275	0.194462	0.151262	diff_up	diff_up	diff_up	diff_up		4	15.357	3.88033	9.43088	6.61103	35.2793	7.23127	6.31333	15.1507	7.09198	35.7873	3.40504	10.2718	24.3396	7.60791	45.6244	235.839	15.057	88.9414	43.7058	383.543	9.32179	24.4077	0.259008
AIPGENE28798	Putative diacyglycerol O-acyltransferase MT1809 OS=Mycobacterium tuberculosis (strain CDC 1551 / Oshkosh) GN=MT1809 PE=3 SV=1	GO:0003674,GO:0003824,GO:0004144,GO:0005975,GO:0006066,GO:0006071,GO:0006629,GO:0006638,GO:0006639,GO:0006641,GO:0008150,GO:0008152,GO:0008374,GO:0008610,GO:0009058,GO:0009987,GO:0016411,GO:0016740,GO:0016746,GO:0016747,GO:0019400,GO:0019432,GO:0019751,GO:0044237,GO:0044238,GO:0044249,GO:0044255,GO:0044262,GO:0044281,GO:0044699,GO:0044710,GO:0044711,GO:0044723,GO:0044763,GO:0045017,GO:0046460,GO:…			0.207806	0.19474	0.0970613	0.0565254	1.60891e-07	0.944145	0.165346	0.109357	1.42614e-11	0.747515	0.101295	0.0307822	0.0004651	0.422908	0.110569	0.0489018	up	diff_up	diff_up	diff_up		4	17.6912	9.14434	32.4863	20.4491	79.7709	3.44517	8.63358	24.284	8.64811	45.0108	0.670911	8.15135	18.1526	3.65736	30.6323	312.977	83.6189	1055.36	418.167	1870.12	5.23484	56.3273	0.0396759
AIPGENE7935	Protein FAM204A OS=Mus musculus GN=Fam204a PE=2 SV=1	GO:0003674,GO:0005575,GO:0008150			7.97368e-05	0.594086	0.125129	0.0939434	1.56342e-05	0.904389	0.189077	0.143	0.45766	0.611287	0.392158	0.461364	8.80526e-05	0.388395	0.0913723	0.0333956	diff_up	diff_up	up	diff_up		4	10.6447	6.99301	2.16749	29.9441	49.7493	6.32387	6.3244	1.32496	11.6301	25.6034	3.75692	5.71972	0.80993	4.51708	14.8036	113.31	48.9022	4.69799	896.648	1063.56	1.62695	28.3709	0
AIPGENE22067	Rhodopsin, GQ-coupled OS=Mizuhopecten yessoensis GN=SCOP1 PE=1 SV=1	GO:0003008,GO:0003674,GO:0004871,GO:0004872,GO:0004888,GO:0004930,GO:0005575,GO:0006464,GO:0007165,GO:0007166,GO:0007186,GO:0007600,GO:0007601,GO:0007602,GO:0008150,GO:0008152,GO:0009314,GO:0009416,GO:0009581,GO:0009582,GO:0009583,GO:0009605,GO:0009628,GO:0009881,GO:0009987,GO:0016020,GO:0016021,GO:0018298,GO:0019538,GO:0032501,GO:0036211,GO:0038023,GO:0043170,GO:0043412,GO:0044237,GO:0044238,GO:…			0.000109006	0.748166	0.160012	0.153622	0.0738298	0.460261	0.214377	0.18383	0.00810538	0.559987	0.16126	0.0780142	1.53246e-06	1.41729	0.275664	0.303963	diff_up	up	diff_up	diff_up		4	6.50948	5.4398	12.8182	3.28987	28.0573	4.87017	2.50373	7.17802	4.6627	19.2146	3.6437	1.15237	4.0196	6.6084	15.4241	42.3733	29.5914	164.306	10.8233	247.094	2.26523	19.2506	0
AIPGENE12558	Protein NLRC5 OS=Ictalurus punctatus GN=nlrc5 PE=2 SV=1	GO:0000166,GO:0001882,GO:0001883,GO:0002376,GO:0003674,GO:0005488,GO:0005524,GO:0005575,GO:0005737,GO:0006950,GO:0006952,GO:0006955,GO:0008150,GO:0017076,GO:0030554,GO:0032549,GO:0032550,GO:0032553,GO:0032555,GO:0032559,GO:0035639,GO:0036094,GO:0043167,GO:0043168,GO:0044424,GO:0044464,GO:0045087,GO:0050896,GO:0097159,GO:0097367,GO:1901265,GO:1901363	K12798	map04621	0.0323316	0.286867	0.0968179	0.0562423	0.836784	0.0442794	0.146005	0.0852701	1.73507e-09	0.559433	0.0837369	0.0210356	1.30633e-08	0.698451	0.115947	0.0537747	diff_up	up	diff_up	diff_up		4	17.7802	11.7274	47.5384	18.5961	95.6422	5.10056	0.519283	26.5946	12.9885	45.2029	1.46318	0.0229935	14.8779	9.07181	25.4358	316.136	137.533	2259.9	345.815	3059.39	4.07185	63.6544	0.0168387
AIPGENE28989	Adenylyl cyclase-associated protein 1 OS=Homo sapiens GN=CAP1 PE=1 SV=5	GO:0000902,GO:0001667,GO:0001775,GO:0002576,GO:0003674,GO:0003779,GO:0005488,GO:0005515,GO:0005575,GO:0005737,GO:0005856,GO:0005886,GO:0006140,GO:0006810,GO:0006887,GO:0006897,GO:0006898,GO:0006928,GO:0006996,GO:0007010,GO:0007163,GO:0007165,GO:0007190,GO:0007411,GO:0007596,GO:0007599,GO:0008092,GO:0008150,GO:0009653,GO:0009889,GO:0009891,GO:0009893,GO:0009987,GO:0010562,GO:0016020,GO:0016043,GO:…			0.654506	-0.108603	0.119256	0.0853325	0.222212	-0.274135	0.179845	0.129377	0.000204091	-0.367477	0.082036	0.0201897	1.36912e-21	-0.669101	0.067667	0.0183153	down	down	diff_down	diff_down		4	11.7189	7.72934	49.5302	54.5992	123.578	-1.2727	-2.11888	-18.2012	-36.5323	-58.1251	0.138219	0.58086	6.68853	24.4438	31.8514	137.332	59.7428	2453.24	2981.07	5631.38	4.51206	78.0079	0.0193834
AIPGENE10995	KxDL motif-containing protein 1 OS=Danio rerio GN=kxd1 PE=2 SV=1	GO:0003674,GO:0005575,GO:0006810,GO:0008150,GO:0016192,GO:0031082,GO:0031083,GO:0032991,GO:0043234,GO:0044424,GO:0044444,GO:0044445,GO:0044464,GO:0051234			0.0087895	-0.427103	0.123684	0.0917865	8.507e-08	-0.946433	0.162402	0.105498	0.969819	-0.127704	0.69582	1.4525	4.68954e-05	-1.07474	0.24423	0.238593	diff_down	diff_down	down	diff_down		4	10.8949	9.47889	0.68847	4.19123	25.2534	-4.65322	-8.97113	-0.0879203	-4.50447	-18.2167	1.9874	8.49057	0.0112278	4.84112	15.3303	118.698	89.8493	0.473991	17.5665	226.587	2.18955	16.2809	0
AIPGENE9056	predicted protein [Nematostella vectensis] >gi|156216567|gb|EDO37501.1| predicted protein [Nematostella vectensis]				0.0669923	-0.274065	0.103906	0.0647783	0.0351178	-0.695649	0.27922	0.311856	0.030185	-0.332037	0.110218	0.0364442	6.86505e-09	-0.661156	0.107792	0.0464769	down	diff_down	diff_down	diff_down		4	15.4373	3.20661	27.4392	21.5161	67.5992	-4.23082	-2.23068	-9.11083	-14.2255	-29.7978	1.15952	1.55177	3.02513	9.40528	15.1417	238.309	10.2824	752.912	462.942	1464.44	2.00677	45.9355	0
AIPGENE23027	Vesicular inhibitory amino acid transporter OS=Xenopus tropicalis GN=slc32a1 PE=2 SV=1	GO:0005575,GO:0006810,GO:0006836,GO:0008150,GO:0012506,GO:0016020,GO:0016021,GO:0030659,GO:0031090,GO:0031410,GO:0031982,GO:0043226,GO:0043229,GO:0044422,GO:0044424,GO:0044425,GO:0044433,GO:0044444,GO:0044446,GO:0044464,GO:0044699,GO:0044765,GO:0051234	K15015	map04721,map04723,map04727,map05032,map05033	0.0302866	0.717375	0.239972	0.34552	9.55552e-11	1.3203	0.18988	0.144217	0.121512	2.36208	0.982985	2.89878	0.204314	0.389278	0.257786	0.265815	diff_up	diff_up	up	up		4	2.89419	6.93398	0.344973	3.76202	13.9352	2.07622	9.15494	0.814853	1.46447	13.5105	1.48943	12.0873	1.92475	0.570088	16.0715	8.37632	48.0801	0.119006	14.1528	70.7282	2.97279	8.85964	0
AIPGENE9665	La-related protein 1 OS=Homo sapiens GN=LARP1 PE=1 SV=2	GO:0000339,GO:0003674,GO:0003676,GO:0003723,GO:0003729,GO:0003730,GO:0005488,GO:0005515,GO:0005575,GO:0005634,GO:0005737,GO:0006412,GO:0006413,GO:0006417,GO:0007165,GO:0008150,GO:0008152,GO:0008190,GO:0008283,GO:0008494,GO:0009058,GO:0009059,GO:0009889,GO:0009891,GO:0009893,GO:0009894,GO:0009896,GO:0009987,GO:0010468,GO:0010506,GO:0010508,GO:0010556,GO:0010557,GO:0010604,GO:0010608,GO:0010646,GO:…			0.0200997	0.349545	0.110774	0.0736257	0.657747	0.100843	0.163927	0.107488	0.0878092	0.206129	0.0804372	0.0194104	1.71509e-10	0.459601	0.0683472	0.0186854	diff_up	up	up	diff_up		4	13.5822	9.30339	51.5187	53.5178	127.922	4.7476	0.938185	10.6195	24.5968	40.9021	1.6595	0.0946098	2.18899	11.3047	15.2478	184.477	86.5531	2654.18	2864.16	5789.37	2.16968	82.6652	0
AIPGENE27608	97 kDa heat shock protein OS=Strongylocentrotus franciscanus GN=HSP110 PE=2 SV=1	GO:0000166,GO:0001882,GO:0001883,GO:0003674,GO:0005488,GO:0005524,GO:0005575,GO:0005737,GO:0017076,GO:0030554,GO:0032549,GO:0032550,GO:0032553,GO:0032555,GO:0032559,GO:0035639,GO:0036094,GO:0043167,GO:0043168,GO:0044424,GO:0044464,GO:0097159,GO:0097367,GO:1901265,GO:1901363	K09485	map04141	0.0188151	0.323394	0.101671	0.0620217	2.09548e-08	0.880597	0.144914	0.0839999	0.0397044	0.245854	0.0847098	0.0215272	1.91328e-15	0.604626	0.0729326	0.0212767	diff_up	diff_up	diff_up	diff_up		4	16.1234	11.9048	46.4528	46.9998	121.481	5.21421	10.4833	11.4206	28.4173	55.5354	1.68625	9.23157	2.80781	17.1818	30.9075	259.964	141.724	2157.86	2208.98	4768.53	5.5192	82.2274	0.0306371
AIPGENE28492	Hepatocyte nuclear factor 4-gamma OS=Homo sapiens GN=HNF4G PE=1 SV=3	GO:0000981,GO:0001071,GO:0003674,GO:0003676,GO:0003677,GO:0003700,GO:0003707,GO:0004871,GO:0004872,GO:0004879,GO:0005488,GO:0005575,GO:0005634,GO:0005654,GO:0006139,GO:0006351,GO:0006352,GO:0006355,GO:0006357,GO:0006367,GO:0006725,GO:0006807,GO:0007165,GO:0008150,GO:0008152,GO:0008270,GO:0009058,GO:0009059,GO:0009719,GO:0009725,GO:0009755,GO:0009889,GO:0009891,GO:0009893,GO:0009987,GO:0010033,GO:…	K07292,K08037	map04152,map04950	0.000774012	0.608575	0.145692	0.127357	0.0379997	1.16763	0.47514	0.903033	0.00116178	0.997318	0.247072	0.183133	0.000265099	1.01785	0.256233	0.262621	diff_up	diff_up	diff_up	diff_up		4	7.85197	1.10738	5.46051	3.80777	18.2276	4.77851	1.29301	5.44587	3.87574	15.3931	2.90808	1.50975	5.43126	3.94492	13.794	61.6535	1.22629	29.8172	14.4991	107.196	0.794616	12.3467	0
AIPGENE9733	Endothelin-converting enzyme 1 OS=Homo sapiens GN=ECE1 PE=1 SV=2	GO:0001919,GO:0001921,GO:0001990,GO:0003008,GO:0003044,GO:0003073,GO:0003100,GO:0003674,GO:0003824,GO:0004175,GO:0004222,GO:0005488,GO:0005515,GO:0005575,GO:0005765,GO:0005768,GO:0005774,GO:0005886,GO:0006508,GO:0006518,GO:0006807,GO:0007423,GO:0007507,GO:0008150,GO:0008152,GO:0008217,GO:0008233,GO:0008237,GO:0009056,GO:0009653,GO:0009893,GO:0009897,GO:0009987,GO:0010604,GO:0010813,GO:0010814,GO:…			0.00363572	0.373118	0.0998819	0.0598583	2.54866e-05	0.681189	0.145817	0.0850501	0.0894316	0.23553	0.0922649	0.0255384	3.33949e-05	0.445366	0.0994215	0.0395386	diff_up	diff_up	up	diff_up		4	16.7061	11.7578	39.1567	25.2918	92.9123	6.23335	8.00927	9.22256	11.2641	34.7293	2.32577	5.45583	2.17219	5.01665	14.9704	279.094	138.245	1533.24	639.674	2590.26	1.98914	65.0338	0
AIPGENE28700					7.32117e-09	-0.644309	0.0987786	0.0585432	0.043789	-0.746244	0.311655	0.388514	0.193647	-0.388863	0.180518	0.0977601	0.000537422	-0.743778	0.196492	0.154436	diff_down	diff_down	down	diff_down		4	17.0814	2.57391	10.2291	6.47518	36.3596	-11.0057	-1.92076	-3.97773	-4.81609	-21.7203	7.09108	1.43336	1.54679	3.5821	13.6533	291.774	6.625	104.635	41.9279	444.962	0.678193	24.1218	0
AIPGENE4366	LIM domain and actin-binding protein 1 OS=Homo sapiens GN=LIMA1 PE=1 SV=1	GO:0001725,GO:0003674,GO:0003779,GO:0003785,GO:0005488,GO:0005515,GO:0005575,GO:0005737,GO:0005856,GO:0005886,GO:0005912,GO:0005924,GO:0005925,GO:0007015,GO:0008064,GO:0008092,GO:0008150,GO:0008270,GO:0009987,GO:0010639,GO:0015629,GO:0016020,GO:0016043,GO:0022607,GO:0030030,GO:0030054,GO:0030055,GO:0030832,GO:0030834,GO:0030835,GO:0031529,GO:0032403,GO:0032432,GO:0032535,GO:0032956,GO:0032970,GO:…			0.0262426	0.309393	0.101518	0.0618359	0.0237709	0.55403	0.208801	0.174392	0.00673161	0.287691	0.0814588	0.0199066	5.78829e-06	0.366809	0.0753819	0.0227297	diff_up	diff_up	diff_up	diff_up		4	16.1718	5.73422	50.2346	43.9953	116.136	5.00346	3.17693	14.452	16.1379	38.7703	1.54804	1.76011	4.15771	5.91952	13.3854	261.528	32.8813	2523.51	1935.59	4753.51	0.442489	75.2054	0
AIPGENE19986	D-3-phosphoglycerate dehydrogenase OS=Bos taurus GN=PHGDH PE=2 SV=3	GO:0000166,GO:0003674,GO:0003824,GO:0004617,GO:0005488,GO:0006082,GO:0006520,GO:0006541,GO:0006544,GO:0006563,GO:0006564,GO:0006566,GO:0006790,GO:0006807,GO:0008150,GO:0008152,GO:0008652,GO:0009058,GO:0009064,GO:0009066,GO:0009069,GO:0009070,GO:0009448,GO:0009987,GO:0010468,GO:0016043,GO:0016053,GO:0016491,GO:0016614,GO:0016616,GO:0019222,GO:0019530,GO:0019752,GO:0021510,GO:0021782,GO:0021915,GO:…	K00058	map00260,map00680,map01100,map01120,map01130,map01200,map01230	0.097037	0.967943	0.393945	0.931155	5.24246e-05	1.60283	0.355988	0.506909	9.97691e-05	1.9923	0.428269	0.550243	0.0393663	0.78963	0.336265	0.452297	up	diff_up	diff_up	diff_up		4	1.07394	1.97274	1.81738	2.21093	7.07499	1.03951	3.16198	3.62075	1.74582	9.56806	1.00618	5.06813	7.21361	1.37855	14.6665	1.15334	3.89171	3.30286	4.88823	13.2361	1.72684	5.20415	0
AIPGENE12142	Elongation factor G, mitochondrial OS=Nematostella vectensis GN=v1g236547 PE=3 SV=1	GO:0000166,GO:0001882,GO:0001883,GO:0003674,GO:0003676,GO:0003723,GO:0003746,GO:0003824,GO:0003924,GO:0005488,GO:0005525,GO:0005575,GO:0005622,GO:0005739,GO:0006139,GO:0006152,GO:0006163,GO:0006184,GO:0006195,GO:0006412,GO:0006414,GO:0006725,GO:0006753,GO:0006793,GO:0006796,GO:0006807,GO:0008135,GO:0008150,GO:0008152,GO:0009056,GO:0009058,GO:0009059,GO:0009116,GO:0009117,GO:0009119,GO:0009141,GO:…			0.585669	0.21528	0.202395	0.245782	1.61349e-10	1.74802	0.254337	0.258749	0.000500114	0.802978	0.188571	0.106677	9.98744e-18	1.39523	0.156447	0.0979029	up	diff_up	diff_up	diff_up		4	4.06864	3.86475	9.37407	10.2142	27.5217	0.875895	6.75566	7.52717	14.2512	29.4099	0.188562	11.809	6.04415	19.8838	37.9255	16.5538	14.9363	87.8733	104.33	223.693	6.49776	19.3938	0.180355
AIPGENE1185	Organic cation transporter protein OS=Drosophila melanogaster GN=Orct PE=1 SV=1	GO:0003674,GO:0005215,GO:0005575,GO:0006810,GO:0006811,GO:0006915,GO:0008150,GO:0008219,GO:0009987,GO:0012501,GO:0016020,GO:0016021,GO:0016265,GO:0022857,GO:0044425,GO:0044699,GO:0044763,GO:0044765,GO:0051234,GO:0055085	K08202	map05231	0.0621253	-0.31313	0.117053	0.0822088	6.23939e-06	-0.828375	0.1662	0.110489	0.0150084	-0.415012	0.127028	0.0484087	9.29269e-05	-0.951287	0.224493	0.201589	down	diff_down	diff_down	diff_down		4	12.1642	9.05065	20.6575	4.96058	46.8328	-3.80896	-7.49733	-8.57308	-4.71894	-24.5983	1.1927	6.21061	3.55793	4.48907	15.4503	147.967	81.9143	426.73	24.6074	681.219	2.53037	32.2871	0
AIPGENE20481	Glutathione S-transferase OS=Anopheles gambiae GN=GstS1 PE=2 SV=4	GO:0003674,GO:0003824,GO:0004364,GO:0008150,GO:0008152,GO:0016740,GO:0016765	K00799	map00480,map00980,map00982,map05204	5.94347e-12	-1.30598	0.172294	0.178111	4.33648e-09	-0.939569	0.148007	0.0876248	4.00664e-22	-0.841359	0.0825247	0.020431	5.6815e-96	-2.13304	0.101034	0.0408314	diff_down	diff_down	diff_down	diff_down		4	5.61447	11.4123	48.9453	24.491	90.463	-7.33239	-10.7226	-41.1806	-52.2403	-111.476	9.57598	10.0747	34.6477	111.431	165.729	31.5223	130.24	2395.64	599.807	3157.21	28.3594	55.5624	0.456412
AIPGENE11885	Poly(A) polymerase gamma OS=Mus musculus GN=Papolg PE=1 SV=1	GO:0000166,GO:0001882,GO:0001883,GO:0003674,GO:0003676,GO:0003723,GO:0003824,GO:0004652,GO:0005488,GO:0005524,GO:0005575,GO:0005634,GO:0006139,GO:0006378,GO:0006396,GO:0006397,GO:0006725,GO:0006807,GO:0008150,GO:0008152,GO:0009987,GO:0016070,GO:0016071,GO:0016740,GO:0016772,GO:0016779,GO:0017076,GO:0030554,GO:0031123,GO:0031124,GO:0032549,GO:0032550,GO:0032553,GO:0032555,GO:0032559,GO:0034641,GO:…	K14376	map03015	0.149014	0.217203	0.097961	0.0575781	0.00421278	0.72674	0.221177	0.195676	0.0141143	0.308615	0.0938596	0.0264289	7.63299e-08	0.614661	0.107574	0.0462889	up	diff_up	diff_up	diff_up		4	17.3677	5.11048	37.8374	21.6035	81.9191	3.77232	3.71399	11.6772	13.2788	32.4423	0.81936	2.6991	3.60376	8.16197	15.2842	301.637	26.117	1431.67	466.709	2226.13	2.4361	54.7443	0
AIPGENE16123	Zinc transporter 7 OS=Gallus gallus GN=SLC30A7 PE=2 SV=1	GO:0000041,GO:0003674,GO:0005215,GO:0005575,GO:0005794,GO:0006810,GO:0006811,GO:0006812,GO:0006829,GO:0008150,GO:0008324,GO:0009987,GO:0015075,GO:0016020,GO:0016021,GO:0022857,GO:0022891,GO:0022892,GO:0030001,GO:0043226,GO:0043227,GO:0043229,GO:0043231,GO:0044424,GO:0044425,GO:0044444,GO:0044464,GO:0044699,GO:0044763,GO:0044765,GO:0051234,GO:0055085			0.0437283	0.326519	0.115281	0.0797376	1.23054e-05	0.729863	0.150949	0.0911426	0.000843387	0.52455	0.12731	0.0486236	0.0385408	0.31601	0.134064	0.0718931	diff_up	diff_up	diff_up	diff_up		4	12.5411	10.9718	20.5661	13.9095	57.9886	4.09492	8.00792	10.788	4.39556	27.2864	1.33707	5.84469	5.65883	1.38904	14.2296	157.28	120.381	422.966	193.476	894.102	1.39011	42.5701	0
AIPGENE21993	Predicted protein OS=Nematostella vectensis GN=v1g236282 PE=4 SV=1	GO:0003674,GO:0003824,GO:0006508,GO:0008150,GO:0008152,GO:0008233,GO:0016787,GO:0019538,GO:0043170,GO:0044238,GO:0071704			0.793979	-0.109284	0.187628	0.211226	9.50589e-07	-1.43119	0.266462	0.284007	4.47632e-07	-0.824723	0.143401	0.0616911	2.76545e-07	-1.18642	0.216708	0.187849	down	diff_down	diff_down	diff_down		4	4.73426	3.52104	16.2098	5.32341	29.7885	-0.517377	-5.03927	-13.3686	-6.31578	-25.241	0.0565409	7.21215	11.0254	7.49314	25.7872	22.4133	12.3977	262.757	28.3387	325.907	4.39947	18.8478	0.0742511
AIPGENE25827	26S proteasome non-ATPase regulatory subunit 1 OS=Homo sapiens GN=PSMD1 PE=1 SV=2	GO:0000082,GO:0000209,GO:0000278,GO:0000502,GO:0002376,GO:0002474,GO:0002478,GO:0002479,GO:0003674,GO:0005575,GO:0005654,GO:0005829,GO:0005838,GO:0006139,GO:0006464,GO:0006508,GO:0006511,GO:0006521,GO:0006725,GO:0006807,GO:0006915,GO:0006950,GO:0006974,GO:0006977,GO:0007049,GO:0007165,GO:0007346,GO:0008150,GO:0008152,GO:0008219,GO:0009056,GO:0009057,GO:0009892,GO:0009893,GO:0009894,GO:0009987,GO:…	K03032	map03050,map05169	0.564801	0.114961	0.103913	0.0647873	0.00128318	0.538163	0.14708	0.0865301	0.167415	0.222426	0.0993549	0.0296142	3.57001e-09	0.430435	0.0689497	0.0190162	up	diff_up	up	diff_up		4	15.4351	11.5567	33.7676	52.5867	113.346	1.77443	6.21937	7.5108	22.6352	38.1398	0.20399	3.34703	1.6706	9.74297	14.9646	238.243	133.557	1140.25	2765.36	4277.41	2.13096	75.6085	0
AIPGENE7045					0.0184878	-0.396029	0.12425	0.0926282	0.0485803	-0.802179	0.341831	0.467393	0.964815	-0.0769232	0.362844	0.394968	4.05659e-11	-0.868494	0.125075	0.0625754	diff_down	diff_down	down	diff_down		4	10.7958	2.13953	2.53185	15.9807	31.4479	-4.27546	-1.71628	-0.194758	-13.8792	-20.0657	1.69321	1.37677	0.0149814	12.054	15.1389	116.55	4.57757	6.41027	255.384	382.922	2.33583	19.2716	0
AIPGENE26453					0.252235	-0.204724	0.109512	0.0719574	9.60088e-24	-1.57357	0.149321	0.0891865	2.94593e-11	-0.643579	0.088423	0.0234559	6.63312e-35	-1.11534	0.0880504	0.0310115	down	diff_down	diff_down	diff_down		4	13.8971	11.2125	42.6333	32.2461	99.989	-2.84507	-17.6436	-27.4379	-35.9653	-83.8919	0.582454	27.7635	17.6584	40.1135	86.1178	193.13	125.719	1817.6	1039.81	3176.26	15.7316	68.2229	0.186618
AIPGENE2198	Folylpolyglutamate synthase, mitochondrial OS=Homo sapiens GN=FPGS PE=1 SV=3	GO:0000166,GO:0001882,GO:0001883,GO:0001889,GO:0003674,GO:0003824,GO:0004326,GO:0005488,GO:0005524,GO:0005575,GO:0005737,GO:0005739,GO:0005743,GO:0005759,GO:0005829,GO:0006082,GO:0006139,GO:0006520,GO:0006575,GO:0006725,GO:0006730,GO:0006732,GO:0006760,GO:0006766,GO:0006767,GO:0006807,GO:0007420,GO:0008150,GO:0008152,GO:0008652,GO:0009058,GO:0009108,GO:0009396,GO:0009987,GO:0016020,GO:0016053,GO:…	K01930	map00790,map01100	0.00418294	0.492162	0.133339	0.106676	0.255634	0.207997	0.145495	0.0846758	1.86791e-14	0.774574	0.0939737	0.0264932	0.0041907	0.331723	0.104436	0.0436278	diff_up	up	diff_up	diff_up		4	9.37422	11.8098	37.7456	22.9211	81.8507	4.61364	2.45639	29.2367	7.60346	43.9102	2.27066	0.510923	22.646	2.52224	27.9498	87.8761	139.47	1424.73	525.379	2177.45	4.39343	55.2479	0.0252213
AIPGENE12980	Sodium/calcium exchanger 1 OS=Cavia porcellus GN=SLC8A1 PE=2 SV=1	GO:0000302,GO:0001892,GO:0002026,GO:0003007,GO:0003008,GO:0003012,GO:0003674,GO:0005215,GO:0005432,GO:0005488,GO:0005515,GO:0005516,GO:0005575,GO:0005886,GO:0005887,GO:0005911,GO:0006810,GO:0006811,GO:0006812,GO:0006814,GO:0006816,GO:0006936,GO:0006941,GO:0006950,GO:0006979,GO:0007154,GO:0008016,GO:0008092,GO:0008150,GO:0008324,GO:0009653,GO:0009791,GO:0009887,GO:0009987,GO:0014704,GO:0015075,GO:…	K05849	map04020,map04022,map04740,map04974	0.000399704	0.424562	0.0975956	0.0571494	0.165401	0.265882	0.155526	0.0967533	0.00187557	0.378771	0.0969664	0.0282074	0.000157188	0.520486	0.126755	0.0642678	diff_up	up	diff_up	diff_up		4	17.498	10.3356	35.4516	15.5599	78.8451	7.42897	2.74804	13.4281	8.09871	31.7038	3.15406	0.730653	5.08616	4.21526	13.1861	306.179	106.824	1256.82	242.11	1911.93	0.437979	54.5959	0
AIPGENE18964	Protein slowmo homolog 2 OS=Sus scrofa GN=SLMO2 PE=3 SV=1	GO:0003674,GO:0005215,GO:0005319,GO:0005548,GO:0005575,GO:0005739,GO:0005758,GO:0006810,GO:0006811,GO:0006820,GO:0006869,GO:0008150,GO:0015711,GO:0015748,GO:0015914,GO:0022892,GO:0031970,GO:0031974,GO:0043226,GO:0043227,GO:0043229,GO:0043231,GO:0044422,GO:0044424,GO:0044429,GO:0044444,GO:0044446,GO:0044464,GO:0044699,GO:0044765,GO:0051234,GO:0071702,GO:1990050			0.998765	0.000756909	0.206106	0.254878	1.26734e-24	1.95107	0.181739	0.132116	4.13335e-09	0.848874	0.129732	0.050491	4.26396e-26	1.18987	0.109069	0.0475844	up	diff_up	diff_up	diff_up		4	3.92345	7.56908	19.8055	21.0153	52.3133	0.0029697	14.7678	16.8124	25.0055	56.5886	2.24779e-06	28.8132	14.2716	29.7532	72.8379	15.3935	57.291	392.258	441.643	906.585	11.6246	34.9834	0.246534
AIPGENE19721	Whole genome shotgun assembly, allelic scaffold set, scaffold scaffoldA_1006 OS=Oikopleura dioica GN=GSOID_T00019152001 PE=4 SV=1	GO:0003674,GO:0003824,GO:0004553,GO:0004568,GO:0005488,GO:0005575,GO:0005576,GO:0005975,GO:0006022,GO:0006026,GO:0006030,GO:0006032,GO:0006040,GO:0006807,GO:0008061,GO:0008150,GO:0008152,GO:0009056,GO:0009057,GO:0016787,GO:0016798,GO:0019028,GO:0043170,GO:0044238,GO:0044423,GO:0046348,GO:0071704,GO:0097367,GO:1901071,GO:1901072,GO:1901135,GO:1901136,GO:1901564,GO:1901565,GO:1901575			0.756255	-0.157991	0.234139	0.328927	0.231528	0.221827	0.148239	0.0878996	0.0349912	0.609608	0.206302	0.127681	4.43403e-11	0.632059	0.0912052	0.0332736	down	up	diff_up	diff_up		4	3.04019	11.3766	7.832	30.0539	52.3027	-0.480323	2.52364	4.77445	18.9958	25.8136	0.0758867	0.55981	2.91054	12.0065	15.5527	9.24275	129.427	61.3403	903.236	1103.25	2.81262	31.2092	0
AIPGENE22060	E3 ubiquitin-protein ligase MYLIP OS=Homo sapiens GN=MYLIP PE=1 SV=2	GO:0003674,GO:0003824,GO:0004842,GO:0005488,GO:0005515,GO:0005575,GO:0005622,GO:0005737,GO:0005856,GO:0005886,GO:0006464,GO:0006928,GO:0007399,GO:0008092,GO:0008150,GO:0008152,GO:0008270,GO:0009893,GO:0009894,GO:0009896,GO:0009987,GO:0010468,GO:0010604,GO:0010608,GO:0010984,GO:0010985,GO:0010988,GO:0010989,GO:0016020,GO:0016567,GO:0016740,GO:0016874,GO:0019222,GO:0019538,GO:0019898,GO:0031323,GO:…			0.71063	0.0822199	0.10549	0.0667684	0.000119481	0.6785	0.157742	0.0995304	0.000291632	0.482577	0.109849	0.0362002	0.000212634	0.382753	0.0949821	0.0360864	up	diff_up	diff_up	diff_up		4	14.9771	10.0472	27.6242	27.7113	80.3597	1.23142	6.81701	13.3308	10.6066	31.9858	0.101247	4.62534	6.43314	4.05969	15.2194	224.315	100.946	763.094	767.914	1856.27	2.48804	57.2603	0
AIPGENE11562	UPF0676 protein C1494.01 OS=Schizosaccharomyces pombe (strain 972 / ATCC 24843) GN=SPCC1494.01 PE=3 SV=2	GO:0003674,GO:0003824,GO:0005575,GO:0005634,GO:0005737,GO:0005829,GO:0008150,GO:0008152,GO:0016491,GO:0016705,GO:0016706,GO:0043226,GO:0043227,GO:0043229,GO:0043231,GO:0044424,GO:0044444,GO:0044464,GO:0044699,GO:0044710,GO:0051213,GO:0055114			0.827779	-0.0827263	0.16573	0.164799	7.03982e-12	-1.21952	0.166217	0.110513	5.75255e-05	-0.726267	0.152077	0.0693824	1.95802e-08	-1.09273	0.183528	0.134731	down	diff_down	diff_down	diff_down		4	6.06799	9.04871	14.4129	7.42221	36.9518	-0.501983	-11.0351	-10.4676	-8.11046	-30.1152	0.0415272	13.4576	7.60227	8.86254	29.9639	36.8205	81.8791	207.731	55.0892	381.52	5.42051	26.627	0.0909046
AIPGENE7714	Short-chain collagen C4 (Fragment) OS=Ephydatia muelleri PE=2 SV=1	GO:0005575,GO:0005576,GO:0005578,GO:0005581,GO:0031012,GO:0032991,GO:0043234,GO:0044421			8.57625e-07	-0.715251	0.1256	0.0946522	4.00618e-05	-1.20546	0.264011	0.278807	0.490223	-0.359044	0.240497	0.173516	0.00120367	-1.00862	0.283524	0.321544	diff_down	diff_down	down	diff_down		4	10.565	3.58672	5.76316	3.11	23.0249	-7.55663	-4.32366	-2.06923	-3.1368	-17.0863	5.40489	5.21201	0.742945	3.16382	14.5237	111.619	12.8645	33.214	9.67209	167.37	1.84425	15.7558	0
AIPGENE24260	Chymotrypsin B OS=Gadus morhua PE=1 SV=1	GO:0003674,GO:0003824,GO:0004175,GO:0004252,GO:0005575,GO:0005576,GO:0005615,GO:0006508,GO:0007586,GO:0008150,GO:0008152,GO:0008233,GO:0008236,GO:0016787,GO:0017171,GO:0019538,GO:0032501,GO:0043170,GO:0044238,GO:0044421,GO:0044699,GO:0044707,GO:0070011,GO:0071704			0.137575	-0.513974	0.227063	0.309345	0.00243181	-1.07944	0.311661	0.38853	0.0620308	-0.608092	0.22379	0.150246	1.36655e-13	-1.60751	0.207627	0.172437	down	diff_down	down	diff_down		4	3.23264	2.5738	6.65577	5.79923	18.2614	-1.66149	-2.77827	-4.04732	-9.32231	-17.8094	0.853964	2.99898	2.46114	14.9857	21.2998	10.4499	6.62445	44.2993	33.6311	95.0048	3.93124	13.059	0.0713107
AIPGENE9263	predicted protein [Nematostella vectensis] >gi|156216566|gb|EDO37500.1| predicted protein [Nematostella vectensis]				0.121902	-0.609639	0.260962	0.408606	3.81857e-06	-1.86568	0.366636	0.537688	3.56325e-08	-0.86447	0.139661	0.0585158	2.95881e-21	-2.02629	0.206596	0.170727	down	diff_down	diff_down	diff_down		4	2.44735	1.85982	17.0894	5.85731	27.2539	-1.492	-3.46981	-14.7733	-11.8686	-31.6037	0.90958	6.47355	12.7711	24.0493	44.2035	5.9895	3.45892	292.048	34.308	335.805	7.55569	14.9325	0.305085
AIPGENE12824	Acidic leucine-rich nuclear phosphoprotein 32 family member A OS=Drosophila pseudoobscura pseudoobscura GN=Anp32a PE=3 SV=2	GO:0005575,GO:0005634,GO:0005737,GO:0005783,GO:0006810,GO:0006913,GO:0008150,GO:0016482,GO:0043226,GO:0043227,GO:0043229,GO:0043231,GO:0044424,GO:0044444,GO:0044464,GO:0046907,GO:0048471,GO:0051169,GO:0051234,GO:0051649			0.0690121	0.266284	0.10149	0.0618013	0.169957	0.258569	0.152786	0.0933742	0.660705	0.175143	0.152943	0.0701746	8.51183e-11	0.463832	0.0678998	0.0184416	up	up	up	diff_up		4	16.1809	10.7096	14.2502	54.2254	95.366	4.3087	2.76917	2.49582	25.1514	34.7251	1.14734	0.716019	0.437127	11.666	13.9665	261.821	114.695	203.067	2940.39	3519.98	1.32223	58.4559	0
AIPGENE3723	Protein ERGIC-53 OS=Chlorocebus aethiops GN=LMAN1 PE=2 SV=1	GO:0000139,GO:0003674,GO:0005488,GO:0005575,GO:0005783,GO:0005789,GO:0005794,GO:0006810,GO:0008150,GO:0015031,GO:0016020,GO:0016021,GO:0016192,GO:0031090,GO:0033116,GO:0043167,GO:0043169,GO:0043226,GO:0043227,GO:0043229,GO:0043231,GO:0044422,GO:0044424,GO:0044425,GO:0044431,GO:0044432,GO:0044444,GO:0044446,GO:0044464,GO:0045184,GO:0046872,GO:0051234,GO:0071702,GO:0098588,GO:0098589	K10080	map04141	0.0159554	0.340445	0.104873	0.0659907	2.21088e-06	0.967399	0.185989	0.138367	0.0108428	0.422806	0.125191	0.0470185	0.00405582	0.378884	0.118879	0.0565293	diff_up	diff_up	diff_up	diff_up		4	15.1537	7.22715	21.2682	17.6899	61.339	5.15898	6.99153	8.99232	6.70244	27.8453	1.75635	6.7636	3.802	2.53945	14.8614	229.633	52.2317	452.337	312.934	1047.14	2.22083	44.2677	0
AIPGENE24338	Predicted protein OS=Nematostella vectensis GN=v1g201671 PE=4 SV=1	GO:0003674,GO:0004871,GO:0004872,GO:0004888,GO:0004930,GO:0005575,GO:0007165,GO:0007166,GO:0007186,GO:0008150,GO:0009987,GO:0016021,GO:0038023,GO:0044425,GO:0050789,GO:0050794,GO:0050896,GO:0051716,GO:0060089,GO:0065007			4.77398e-05	2.38671	0.490746	1.44499	0.0121659	1.71272	0.58785	1.38227	7.18988e-05	3.2859	0.695079	1.4494					diff_up	diff_up	diff_up			3	0.692046	0.723448	0.689939		2.10543	1.65171	1.23907	2.26707		5.15785	3.94217	2.12218	7.44935		13.5137	0.478927	0.523376	0.476015		1.47832	0.878095	1.40329	0
AIPGENE22468	Leucine-rich repeat-containing protein 63 OS=Mus musculus GN=Lrrc63 PE=2 SV=1	GO:0003674,GO:0005575,GO:0008150			0.0480736	0.317218	0.113649	0.0774965	8.51958e-05	0.725465	0.165438	0.109478	0.0143807	0.506154	0.154215	0.0713466	0.000282609	0.598528	0.151315	0.0915846	diff_up	diff_up	diff_up	diff_up		4	12.9038	9.13421	14.0161	10.9189	46.973	4.09332	6.62655	7.09429	6.53525	24.3494	1.29847	4.80733	3.5908	3.91153	13.6081	166.508	83.4339	196.45	119.222	565.614	0.986119	34.9317	0
AIPGENE24574	Oxidative stress-induced growth inhibitor 1 OS=Homo sapiens GN=OSGIN1 PE=2 SV=3	GO:0001558,GO:0003674,GO:0005102,GO:0005488,GO:0005515,GO:0005575,GO:0007275,GO:0008083,GO:0008150,GO:0009987,GO:0030154,GO:0030308,GO:0032501,GO:0032502,GO:0040008,GO:0044699,GO:0044707,GO:0044763,GO:0044767,GO:0045926,GO:0048519,GO:0048523,GO:0048869,GO:0050789,GO:0050794,GO:0051128,GO:0065007			0.000956481	-0.674106	0.16358	0.16055	0.930668	0.0256822	0.193397	0.14961	0.907923	-0.112379	0.251104	0.18916	2.27127e-11	-0.518633	0.0737866	0.0217779	diff_down	up	down	diff_down		4	6.2286	6.68404	5.28652	45.9182	64.1173	-4.19874	0.171661	-0.594093	-23.8147	-28.4359	2.83039	0.00440862	0.0667635	12.3511	15.2527	38.7954	44.6764	27.9473	2108.48	2219.9	2.64143	29.4949	0
[truncated: 28,748 more rows]
[truncated: 15 more columns]
