# Supplementary material for: Host-dependent nitrogen recycling as a mechanism of symbiont control in Aiptasia
Source: PLoS Genet. 2019 Jun 24;15(6):e1008189. doi: 10.1371/journal.pgen.1008189 (PMC6611638; doi:10.1371/journal.pgen.1008189)
Supplement: S2 Table — (XLSX) [file pgen.1008189.s006.xlsx]

## Sheet: TABLE S2
S2 Table Experimental parameters used in each individual study
Sample	Condition	Light (μmol photons m-2 s-1)	Feeding （per week)	Sampling (days after feeding)	Water	Temperature (℃)
Apo-YL-A	Apo	100	two	4	SW	25
Apo-YL-B	Apo	100	two	4	SW	25
Apo-YL-C	Apo	100	two	4	SW	25
Apo-YL-D	Apo	100	two	4	SW	25
Apo-YL-E	Apo	100	two	2	SW	25
Apo-YL-F	Apo	100	two	2	SW	25
Sym-YL-A	Sym	100	two	4	SW	25
Sym-YL-B	Sym	100	two	4	SW	25
Sym-YL-C	Sym	100	two	4	SW	25
Sym-YL-D	Sym	100	two	4	SW	25
Sym-YL-E	Sym	100	two	2	SW	25
Sym-YL-F	Sym	100	two	2	SW	25
Apo-SB-A	Apo	100	one	NA	SW	25
Apo-SB-B	Apo	100	one	NA	SW	25
Apo-SB-C	Apo	100	one	NA	SW	25
Apo-SB-D	Apo	100	one	NA	SW	25
Sym-SB-A	Sym	100	one	NA	SW	25
Sym-SB-B	Sym	100	one	NA	SW	25
Sym-SB-C	Sym	100	one	NA	SW	25
Sym-SB-D	Sym	100	one	NA	SW	25
Sym-EML-A	Sym	20	three	14	ASW	25
Sym-EML-B	Sym	20	three	14	ASW	25
Sym-EML-C	Sym	20	three	14	ASW	25
Sym-EML-D	Sym	20	three	14	ASW	25
Sym-EML-36-A	Sym	30	two	2	ASW	27
Sym-EML-36-B	Sym	30	two	2	ASW	27
Sym-EML-36-C	Sym	30	two	2	ASW	27
Apo-EML-36-A	Apo	30	two	2	ASW	27
Apo-EML-36-B	Apo	30	two	2	ASW	27
Apo-EML-36-C	Apo	30	two	2	ASW	27
Apo-EML-A	Apo	0	three	14	ASW	25
Apo-EML-B	Apo	0	three	14	ASW	25
Apo-EML-C	Apo	0	three	14	ASW	25
Apo-EML-D	Apo	0	three	14	ASW	25
