# Supplementary material for: Host-dependent nitrogen recycling as a mechanism of symbiont control in Aiptasia
Source: PLoS Genet. 2019 Jun 24;15(6):e1008189. doi: 10.1371/journal.pgen.1008189 (PMC6611638; doi:10.1371/journal.pgen.1008189)
Supplement: S3 Table — (XLSX) [file pgen.1008189.s007.xlsx]

## Sheet: Sheet1
S3 Table GO terms enriched by symbiosis-associated genes identified from meta-analysis
Biological Process			Cellular Component			Molecular Function
GO ID	GO term description	p value	GO ID	GO term description	p value	GO ID	GO term description	p value
GO:0055114	oxidation-reduction process	4.2e-17	GO:0005811	lipid particle	2.3e-05	GO:0004095	carnitine O-palmitoyltransferase activity	2e-05
GO:0006559	L-phenylalanine catabolic process	8.3e-07	GO:0005789	endoplasmic reticulum membrane	7.7e-05	GO:0005506	iron ion binding	2.2e-05
GO:1902222	erythrose 4-phosphate/phosphoenolpyruvate family amino acid catabolic process	8.3e-07	GO:0098588	bounding membrane of organelle	0.00015	GO:0020037	heme binding	0.00013
GO:0006572	tyrosine catabolic process	2.3e-06	GO:0070062	extracellular exosome	0.00076	GO:0016717	oxidoreductase activity, acting on paired donors, with oxidation of a pair of donors resulting in the reduction of molecular oxygen to two molecules of water	0.00021
GO:0006097	glyoxylate cycle	2.3e-06	GO:0065010	extracellular membrane-bounded organelle	0.00086	GO:0004028	3-chloroallyl aldehyde dehydrogenase activity	0.00021
GO:0006564	L-serine biosynthetic process	1e-05	GO:0005741	mitochondrial outer membrane	0.00156	GO:0004474	malate synthase activity	0.00021
GO:0006068	ethanol catabolic process	1e-05	GO:0098589	membrane region	0.00161	GO:0004364	glutathione transferase activity	0.0003
GO:0008652	cellular amino acid biosynthetic process	4.8e-05	GO:0005852	eukaryotic translation initiation factor 3 complex	0.00173	GO:0004030	aldehyde dehydrogenase [NAD(P)+] activity	0.00041
GO:0000097	sulfur amino acid biosynthetic process	6.4e-05	GO:0031931	TORC1 complex	0.00195	GO:0050660	flavin adenine dinucleotide binding	0.00047
GO:0046655	folic acid metabolic process	0.00023	GO:0005743	mitochondrial inner membrane	0.00317	GO:0015077	monovalent inorganic cation transmembrane transporter activity	0.00064
GO:0032000	positive regulation of fatty acid beta-oxidation	0.00023	GO:0022624	proteasome accessory complex	0.00597	GO:0051082	unfolded protein binding	0.00102
GO:0044281	small molecule metabolic process	0.00024	GO:0016021	integral component of membrane	0.00621	GO:0008519	ammonium transmembrane transporter activity	0.00136
GO:0055085	transmembrane transport	0.00028	GO:0030315	T-tubule	0.00805	GO:0030170	pyridoxal phosphate binding	0.00148
GO:0009086	methionine biosynthetic process	0.00054	GO:0005838	proteasome regulatory particle	0.01233	GO:0015103	inorganic anion transmembrane transporter activity	0.00205
GO:0042439	ethanolamine-containing compound metabolic process	0.00056	GO:0033093	Weibel-Palade body	0.01237	GO:0048038	quinone binding	0.00296
GO:0072488	ammonium transmembrane transport	0.00074	GO:0030127	COPII vesicle coat	0.01237	GO:0004467	long-chain fatty acid-CoA ligase activity	0.00397
GO:0006566	threonine metabolic process	0.00084	GO:0033180	proton-transporting V-type ATPase, V1 domain	0.01237	GO:0070330	aromatase activity	0.00638
GO:0006646	phosphatidylethanolamine biosynthetic process	0.00122	GO:0033290	eukaryotic 48S preinitiation complex	0.01324	GO:0003743	translation initiation factor activity	0.00957
GO:0042438	melanin biosynthetic process	0.00123	GO:0016282	eukaryotic 43S preinitiation complex	0.01324	GO:0016655	oxidoreductase activity, acting on NAD(P)H, quinone or similar compound as acceptor	0.01079
GO:1901615	organic hydroxy compound metabolic process	0.00156	GO:0005759	mitochondrial matrix	0.01348	GO:0004144	diacylglycerol O-acyltransferase activity	0.01088
GO:0006544	glycine metabolic process	0.00176	GO:0030018	Z disc	0.01824	GO:0008660	1-aminocyclopropane-1-carboxylate deaminase activity	0.01088
GO:0055013	cardiac muscle cell development	0.00177	GO:0005782	peroxisomal matrix	0.02078	GO:0031492	nucleosomal DNA binding	0.01088
GO:0006579	amino-acid betaine catabolic process	0.00179	GO:0005777	peroxisome	0.02444	GO:0042834	peptidoglycan binding	0.01088
GO:0035999	tetrahydrofolate interconversion	0.00179	GO:0031526	brush border membrane	0.0275	GO:0005388	calcium-transporting ATPase activity	0.01088
GO:0015698	inorganic anion transport	0.00232	GO:0033018	sarcoplasmic reticulum lumen	0.02797	GO:0004566	beta-glucuronidase activity	0.01495
GO:0051289	protein homotetramerization	0.00244	GO:0042470	melanosome	0.03614	GO:0003810	protein-glutamine gamma-glutamyltransferase activity	0.01957
GO:0070813	hydrogen sulfide metabolic process	0.00245	GO:0005793	endoplasmic reticulum-Golgi intermediate compartment	0.03733	GO:0004096	catalase activity	0.01957
GO:0070328	triglyceride homeostasis	0.00246				GO:0004047	aminomethyltransferase activity	0.01957
GO:0002479	antigen processing and presentation of exogenous peptide antigen via MHC class I, TAP-dependent	0.0025				GO:0008143	poly(A) binding	0.01957
GO:0006654	phosphatidic acid biosynthetic process	0.0025				GO:1901363	heterocyclic compound binding	0.02032
GO:0046185	aldehyde catabolic process	0.0025				GO:0016597	amino acid binding	0.02194
GO:0071398	cellular response to fatty acid	0.0025				GO:0003756	protein disulfide isomerase activity	0.0226
GO:0006081	cellular aldehyde metabolic process	0.00268				GO:0043168	anion binding	0.02364
GO:0001676	long-chain fatty acid metabolic process	0.00278				GO:0015175	neutral amino acid transmembrane transporter activity	0.02546
GO:0071230	cellular response to amino acid stimulus	0.00282				GO:0016248	channel inhibitor activity	0.02794
GO:0006730	one-carbon metabolic process	0.00332				GO:0004745	retinol dehydrogenase activity	0.02851
GO:0044763	single-organism cellular process	0.00381				GO:0008395	steroid hydroxylase activity	0.03013
GO:0060048	cardiac muscle contraction	0.00436				GO:0004503	monophenol monooxygenase activity	0.03031
GO:1902001	fatty acid transmembrane transport	0.00482				GO:0008199	ferric iron binding	0.03031
GO:0043616	keratinocyte proliferation	0.00483				GO:0033781	cholesterol 24-hydroxylase activity	0.03031
GO:0044267	cellular protein metabolic process	0.00531				GO:0004222	metalloendopeptidase activity	0.03112
GO:0006096	glycolytic process	0.00626				GO:0042802	identical protein binding	0.03127
GO:0010467	gene expression	0.00627				GO:0015101	organic cation transmembrane transporter activity	0.0341
GO:0006521	regulation of cellular amino acid metabolic process	0.00694				GO:0032041	NAD-dependent histone deacetylase activity (H3-K14 specific)	0.03637
GO:0032981	mitochondrial respiratory chain complex I assembly	0.00694				GO:0051287	NAD binding	0.03874
GO:0015672	monovalent inorganic cation transport	0.00708				GO:0051539	4 iron, 4 sulfur cluster binding	0.03926
GO:0002026	regulation of the force of heart contraction	0.00789				GO:0097159	organic cyclic compound binding	0.04207
GO:0009437	carnitine metabolic process	0.00789				GO:0005432	calcium:sodium antiporter activity	0.04285
GO:0015798	myo-inositol transport	0.00791				GO:0008898	S-adenosylmethionine-homocysteine S-methyltransferase activity	0.04285
GO:0042256	mature ribosome assembly	0.00791				GO:0016290	palmitoyl-CoA hydrolase activity	0.04285
GO:0043583	ear development	0.00792				GO:0022857	transmembrane transporter activity	0.04516
GO:0010468	regulation of gene expression	0.00849				GO:0017080	sodium channel regulator activity	0.04972
GO:0048208	COPII vesicle coating	0.0085
GO:0055119	relaxation of cardiac muscle	0.0085
GO:0055074	calcium ion homeostasis	0.0085
GO:0016071	mRNA metabolic process	0.00853
GO:0003333	amino acid transmembrane transport	0.00929
GO:0006977	DNA damage response, signal transduction by p53 class mediator resulting in cell cycle arrest	0.01023
GO:0051436	negative regulation of ubiquitin-protein ligase activity involved in mitotic cell cycle	0.01023
GO:0006099	tricarboxylic acid cycle	0.01035
GO:0046164	alcohol catabolic process	0.01138
GO:0030949	positive regulation of vascular endothelial growth factor receptor signaling pathway	0.01164
GO:0010891	negative regulation of sequestering of triglyceride	0.01164
GO:0034389	lipid particle organization	0.01164
GO:0035050	embryonic heart tube development	0.01169
GO:0006629	lipid metabolic process	0.01189
GO:0051352	negative regulation of ligase activity	0.01216
GO:0006541	glutamine metabolic process	0.0146
GO:0009749	response to glucose	0.0147
GO:0000098	sulfur amino acid catabolic process	0.01594
GO:0006271	DNA strand elongation involved in DNA replication	0.01596
GO:1902603	carnitine transmembrane transport	0.01599
GO:0006457	protein folding	0.01609
GO:0006006	glucose metabolic process	0.0162
GO:0017144	drug metabolic process	0.01657
GO:0001731	formation of translation preinitiation complex	0.01661
GO:0051437	positive regulation of ubiquitin-protein ligase activity involved in regulation of mitotic cell cycle transition	0.01661
GO:0016049	cell growth	0.01661
GO:0034599	cellular response to oxidative stress	0.01746
GO:0044765	single-organism transport	0.01785
GO:0032259	methylation	0.01786
GO:0006446	regulation of translational initiation	0.01958
GO:0030111	regulation of Wnt signaling pathway	0.02088
GO:0009448	gamma-aminobutyric acid metabolic process	0.02091
GO:0019530	taurine metabolic process	0.02091
GO:0048769	sarcomerogenesis	0.02091
GO:0006699	bile acid biosynthetic process	0.02184
GO:0009058	biosynthetic process	0.02421
GO:0001892	embryonic placenta development	0.02611
GO:0002474	antigen processing and presentation of peptide antigen via MHC class I	0.02615
GO:0032801	receptor catabolic process	0.0263
GO:0006270	DNA replication initiation	0.02631
GO:0030240	skeletal muscle thin filament assembly	0.02637
GO:0071353	cellular response to interleukin-4	0.02637
GO:0042493	response to drug	0.02694
GO:0046686	response to cadmium ion	0.02776
GO:0042558	pteridine-containing compound metabolic process	0.02864
GO:0030730	sequestering of triglyceride	0.02889
GO:0048332	mesoderm morphogenesis	0.02896
GO:1901185	negative regulation of ERBB signaling pathway	0.02897
GO:0051049	regulation of transport	0.02901
GO:0044070	regulation of anion transport	0.03115
GO:0006885	regulation of pH	0.03229
GO:0006607	NLS-bearing protein import into nucleus	0.03234
GO:0006309	apoptotic DNA fragmentation	0.03234
GO:0015804	neutral amino acid transport	0.03841
GO:0031145	anaphase-promoting complex-dependent catabolic process	0.03841
GO:0060707	trophoblast giant cell differentiation	0.03878
GO:0006546	glycine catabolic process	0.03878
GO:0060037	pharyngeal system development	0.03878
GO:0051919	positive regulation of fibrinolysis	0.03878
GO:0001921	positive regulation of receptor recycling	0.03878
GO:0006869	lipid transport	0.04142
GO:0042572	retinol metabolic process	0.04231
GO:0006805	xenobiotic metabolic process	0.04373
GO:0006693	prostaglandin metabolic process	0.04556
GO:0060716	labyrinthine layer blood vessel development	0.04567
GO:0006707	cholesterol catabolic process	0.04567
GO:0006656	phosphatidylcholine biosynthetic process	0.04567
GO:0030241	skeletal muscle myosin thick filament assembly	0.04567
GO:0006633	fatty acid biosynthetic process	0.04635
GO:0070301	cellular response to hydrogen peroxide	0.04675
GO:0006814	sodium ion transport	0.04714
GO:1901606	alpha-amino acid catabolic process	0.04821
GO:0043648	dicarboxylic acid metabolic process	0.04927
