# Supplementary material for: Host-dependent nitrogen recycling as a mechanism of symbiont control in Aiptasia
Source: PLoS Genet. 2019 Jun 24;15(6):e1008189. doi: 10.1371/journal.pgen.1008189 (PMC6611638; doi:10.1371/journal.pgen.1008189)
Supplement: S4 Table — (XLSX) [file pgen.1008189.s008.xlsx]

## Sheet: Sheet1
S4 Table KEGG pathways enriched by symbiosis-associated genes identified from meta-analysis
Pathway ID	Pathway Description	fisher_p	fdr
map01100	Metabolic pathways	1.46141e-08	5.10033e-06
map00350	Tyrosine metabolism	4.27282e-07	4.90521e-05
map05204	Chemical carcinogenesis	5.11341e-07	4.90521e-05
map01120	Microbial metabolism in diverse environments	5.62201e-07	4.90521e-05
map00980	Metabolism of xenobiotics by cytochrome P450	2.79714e-06	0.00019524
map00071	Fatty acid degradation	5.64318e-06	0.000328245
map00260	Glycine, serine and threonine metabolism	9.25376e-06	0.000424566
map01230	Biosynthesis of amino acids	9.73218e-06	0.000424566
map01110	Biosynthesis of secondary metabolites	1.14597e-05	0.00044438
map00680	Methane metabolism	2.01814e-05	0.000704331
map04080	Neuroactive ligand-receptor interaction	3.80436e-05	0.00120702
map00360	Phenylalanine metabolism	4.41902e-05	0.00125802
map01200	Carbon metabolism	4.68605e-05	0.00125802
map04152	AMPK signaling pathway	0.000196836	0.00490683
map03320	PPAR signaling pathway	0.000267827	0.00623145
map00410	beta-Alanine metabolism	0.000403714	0.00880602
map03050	Proteasome	0.000475365	0.00963536
map00270	Cysteine and methionine metabolism	0.000496953	0.00963536
map00910	Nitrogen metabolism	0.000563431	0.0103493
map00982	Drug metabolism - cytochrome P450	0.00081186	0.0137222
map01130	Biosynthesis of antibiotics	0.000825689	0.0137222
map00630	Glyoxylate and dicarboxylate metabolism	0.000927549	0.0147143
map04146	Peroxisome	0.00141797	0.0215161
map04974	Protein digestion and absorption	0.00152153	0.0221256
map01212	Fatty acid metabolism	0.0018544	0.0258875
map00040	Pentose and glucuronate interconversions	0.00243904	0.0315268
map00620	Pyruvate metabolism	0.00243904	0.0315268
map05168	Herpes simplex infection	0.00296365	0.0369398
map00625	Chloroalkane and chloroalkene degradation	0.00309157	0.0372054
map05110	Vibrio cholerae infection	0.00340731	0.0396384
map00010	Glycolysis / Gluconeogenesis	0.00420252	0.0473122
