# Supplementary material for: Host-dependent nitrogen recycling as a mechanism of symbiont control in Aiptasia
Source: PLoS Genet. 2019 Jun 24;15(6):e1008189. doi: 10.1371/journal.pgen.1008189 (PMC6611638; doi:10.1371/journal.pgen.1008189)
Supplement: S5 Table — (XLSX) [file pgen.1008189.s009.xlsx]

## Sheet: TABLE S3
S5 Table 13C-enriched metabolite identified by MIA from GC-MS data
Query	Match	HMDB	PubChem	KEGG
Serine	L-Serine	HMDB00187	5951	C00065
2-amino-Heptanedioic acid	2-Aminoheptanedioic acid	HMDB34252	101122
Siloxane	Dimethicone	HMDB32477	24762
Adenosine	Adenosine	HMDB00050	60961	C00212
Sitosterol	Beta-Sitosterol	HMDB00852	222284	C01753
Alanine	L-Alanine	HMDB00161	5950	C00041
Sorbitol-6-phosphate	Sorbitol-6-phosphate	HMDB05831	618	C00644
Citric acid	Citric acid	HMDB00094	311	C00158
Daidzein	Daidzein	HMDB03312	5281708	C10208
Taurine	Taurine	HMDB00251	1123	C00245
Ethanolaminephosphate	O-Phosphoethanolamine	HMDB00224	1015	C00346
Threonine	L-Threonine	HMDB00167	6288	C00188
GLyceric acid	Glyceric acid	HMDB00139	439194	C00258
Tyrosine	L-Tyrosine	HMDB00158	6057	C00082
Glucose-6-phosphate	Glucose 6-phosphate	HMDB01401	5958	C00092
Glutamic acid	L-Glutamic acid	HMDB00148	33032	C00025
Glycolic acid	Glycolic acid	HMDB00115	757	C00160
Guanine	Guanine	HMDB00132	764	C00242
Hypotaurine	Hypotaurine	HMDB00965	107812	C00519
Uracil	Uracil	HMDB00300	1174	C00106
Inosine	Inosine	HMDB00195	6021	C00294
Uric acid	Uric acid	HMDB00289	1175	C00366
Myo-inositol	Myoinositol	HMDB00211		C00137
Valine	L-Valine	HMDB00883	6287	C00183
Isoleucine	L-Isoleucine	HMDB00172	6306	C00407
beta-Alanine	Beta-Alanine	HMDB00056	239	C00099
Malic acid	L-Malic acid	HMDB00156	222656	C00149
N-Carboxyglycine	Hexanoylglycine	HMDB31348	98934
Hydroxyproline	4-Hydroxyproline	HMDB00725	5810	C01157
glutamic acid	L-Glutamic acid	HMDB00148	33032	C00025
Norleucine	L-Norleucine	HMDB01645	21236	C01933
myo-Inositol-1-phosphate	Myo-inositol 1-phosphate	HMDB00213		C04006
Octadecanoic acid	Stearic acid	HMDB00827	5281	C01530
myo-inositol-1-phosphate	Myo-inositol 1-phosphate	HMDB00213		C04006
Phenylalanine	L-Phenylalanine	HMDB00159	6140	C00079
1-TRIDECANOL	Tridecanal	HMDB15690	25295
Pyroglutamic acid	Pyroglutamic acid	HMDB00267	7405	C01879
